# Supplementary material for: Metabolic Networks of Sodalis glossinidius: A Systems Biology Approach to Reductive Evolution
Source: PLoS One. 2012 Jan 24;7(1):e30652. doi: 10.1371/journal.pone.0030652 (PMC3265509; doi:10.1371/journal.pone.0030652)
Supplement: Table S1 — Reactions of S. glossinidius ancestral network that includes 27 pseudogenes (highlighted in red) without sequence similarity with E. coli K12. Pseudogene names follow the notation defined in a recent re-annotation of the genome [27]. (XLS) [file pone.0030652.s001.xls]

## Sheet: SupplTable1
Reaction ID	Reaction name	Gene association	Reactants	Reversibility	Products	Subsystem
AGMT	agmatinase	( SG2017 or ps_SGL0722 )	agm[c] + h2o[c]	->	ptrc[c] + urea[c]	Arginine_and_Proline_Metabolism
ASPTA	aspartate_transaminase	( SG1006 or ps_SGL0723c )	akg[c] + asp-L[c]	<=>	glu-L[c] + oaa[c]	Alanine_and_Aspartate_Metabolism
C120SN	Fatty_acid_biosynthesis__n_C120_	( ( SG1026 and SG1623 and SG1060 and SG1513 ) or ( SGL21860c and SGL36490c and ps_SGL0280c and SGL32980 ) or ( SGL21860c and SGL36490c and ps_SGL1500c and SGL32980 ) )	actACP[c] + 14.000000 h[c] + 4.000000 malACP[c] + 10.000000 nadph[c]	->	4.000000 ACP[c] + 4.000000 co2[c] + ddcaACP[c] + 5.000000 h2o[c] + 10.000000 nadp[c]	Membrane_Lipid_Metabolism
C140SN	Fatty_acid_biosynthesis__n_C140_	( ( SG1026 and SG1623 and SG1060 and SG1513 ) or ( SGL21860c and SGL36490c and ps_SGL0280c and SGL32980 ) or ( SGL21860c and SGL36490c and ps_SGL1500c and SGL32980 ) )	actACP[c] + 17.000000 h[c] + 5.000000 malACP[c] + 12.000000 nadph[c]	->	5.000000 ACP[c] + 5.000000 co2[c] + 6.000000 h2o[c] + myrsACP[c] + 12.000000 nadp[c]	Membrane_Lipid_Metabolism
C141SN	Fatty_acid_biosynthesis__n_C141_	( ( SG1026 and SG1623 and SG1060 and SG1513 and SG1932 ) or ( SGL21860c and SGL36490c and ps_SGL0280c and SGL32980 and SGL44510c ) or ( SGL21860c and SGL36490c and ps_SGL1500c and SGL32980 and SGL44510c ) )	actACP[c] + 16.000000 h[c] + 5.000000 malACP[c] + 11.000000 nadph[c]	->	5.000000 ACP[c] + 5.000000 co2[c] + 6.000000 h2o[c] + 11.000000 nadp[c] + tdeACP[c]	Membrane_Lipid_Metabolism
C160SN	Fatty_acid_biosynthesis__n_C160_	( ( SG1026 and SG1623 and SG1060 and SG1513 ) or ( SGL21860c and SGL36490c and ps_SGL0280c and SGL32980 ) or ( SGL21860c and SGL36490c and ps_SGL1500c and SGL32980 ) )	actACP[c] + 20.000000 h[c] + 6.000000 malACP[c] + 14.000000 nadph[c]	->	6.000000 ACP[c] + 6.000000 co2[c] + 7.000000 h2o[c] + 14.000000 nadp[c] + palmACP[c]	Membrane_Lipid_Metabolism
C161SN	Fatty_acid_biosynthesis__n_C161_	( ( SG1026 and SG1623 and SG1060 and SG1513 and SG1932 ) or ( SGL21860c and SGL36490c and ps_SGL0280c and SGL32980 and SGL44510c ) or ( SGL21860c and SGL36490c and ps_SGL1500c and SGL32980 and SGL44510c ) )	actACP[c] + 19.000000 h[c] + 6.000000 malACP[c] + 13.000000 nadph[c]	->	6.000000 ACP[c] + 6.000000 co2[c] + 7.000000 h2o[c] + hdeACP[c] + 13.000000 nadp[c]	Membrane_Lipid_Metabolism
C181SN	Fatty_acid_biosynthesis__n_C181_	( ( SG1026 and SG1623 and SG1062 and SG1060 and SG1513 and SG1932 ) or ( SGL21860c and SGL36490c and SGL22830 and ps_SGL0280c and SGL32980 and SGL44510c ) or ( SGL21860c and SGL36490c and SGL22830 and ps_SGL1500c and SGL32980	actACP[c] + 22.000000 h[c] + 7.000000 malACP[c] + 15.000000 nadph[c]	->	7.000000 ACP[c] + 7.000000 co2[c] + 8.000000 h2o[c] + 15.000000 nadp[c] + octeACP[c]	Membrane_Lipid_Metabolism
DHAD1	dihydroxy_acid_dehydratase__2_3_dihydroxy_3_methylbutanoate_	( SG2394 or ps_SGL0320c )	23dhmb[c]	->	3mob[c] + h2o[c]	Valine__Leucine__and_Isoleucine_Metabolism
DHAD2	Dihydroxy_acid_dehydratase__2_3_dihydroxy_3_methylpentanoate_	( SG2394 or ps_SGL0320c )	23dhmp[c]	->	3mop[c] + h2o[c]	Valine__Leucine__and_Isoleucine_Metabolism
DHCINDO	2_3_dihydroxycinnamate_1_2_dioxygenase	ps_SGL0035c	dhcinnm[c] + o2[c]	->	hkntd[c]	Alternate_Carbon_Metabolism
DHDPS	dihydrodipicolinate_synthase	( SG1726 or ps_SGL0103c or ps_SGL0919c or ps_SGL1476c )	aspsa[c] + pyr[c]	->	23dhdp[c] + 2.000000 h2o[c] + h[c]	Threonine_and_Lysine_Metabolism
DPR	2_dehydropantoate_2_reductase	( SG0661 or SG2391 or ps_SGL0094c )	2dhp[c] + h[c] + nadph[c]	->	nadp[c] + pant-R[c]	Cofactor_and_Prosthetic_Group_Biosynthesis
D_LACt2	D_lactate_transport_via_proton_symport	( ps_SGL1357 or SG0621 )	h[e] + lac-D[e]	<=>	h[c] + lac-D[c]	Transport__Extracellular
GLCP	glycogen_phosphorylase	( ps_SGL1447c or ps_SGL1446c )	glycogen[c] + pi[c]	->	g1p[c]	GlycolysisGluconeogenesis
GLYCLTt2r	glycolate_transport_via_proton_symport__reversible	( ps_SGL1357 or SG0621 )	glyclt[e] + h[e]	<=>	glyclt[c] + h[c]	Transport__Extracellular
GND	phosphogluconate_dehydrogenase	( SG1122 or ps_SGL1250 )	6pgc[c] + nadp[c]	->	co2[c] + nadph[c] + ru5p-D[c]	Pentose_Phosphate_Pathway
HPPPNDO	2_3_dihydroxypheylpropionate_1_2_dioxygenase	ps_SGL0035c	dhpppn[c] + o2[c]	->	hkndd[c]	Alternate_Carbon_Metabolism
ICHORSi	Isochorismate_Synthase	ps_SGL0970c	chor[c]	->	ichor[c]	Cofactor_and_Prosthetic_Group_Biosynthesis
KAS16	3_hydroxy_myristoyl_ACP_synthesis	( ( SG1623 and SG1060 ) or ( SGL36490c and ps_SGL0280c ) or ( SGL36490c and ps_SGL1500c ) )	ddcaACP[c] + 2.000000 h[c] + malACP[c] + nadph[c]	->	3hmrsACP[c] + ACP[c] + co2[c] + nadp[c]	Membrane_Lipid_Metabolism
L_LACt2r	L_lactate_reversible_transport_via_proton_symport	( ps_SGL1357 or SG0621 )	h[e] + lac-L[e]	<=>	h[c] + lac-L[c]	Transport__Extracellular
PFK	phosphofructokinase	( SG2178 or ps_SGL0797 )	atp[c] + f6p[c]	->	adp[c] + fdp[c] + h[c]	GlycolysisGluconeogenesis
PHETA1	phenylalanine_transaminase	( SG2131 or SG2395 or SG1006 or ps_SGL0723c )	akg[c] + phe-L[c]	<=>	glu-L[c] + phpyr[c]	Tyrosine__Tryptophan__and_Phenylalanine_Metabolism
SHK3Dr	shikimate_dehydrogenase	( SG2242 or ps_SGL1184 or ps_SGL1283 )	3dhsk[c] + h[c] + nadph[c]	<=>	nadp[c] + skm[c]	Tyrosine__Tryptophan__and_Phenylalanine_Metabolism
TREH	alpha_alpha_trehalase	ps_SGL0112c	h2o[c] + tre[c]	->	2.000000 glc-D[c]	Alternate_Carbon_Metabolism
TYRTA	tyrosine_transaminase	( SG2131 or SG1006 or ps_SGL0723c )	akg[c] + tyr-L[c]	<=>	34hpp[c] + glu-L[c]	Tyrosine__Tryptophan__and_Phenylalanine_Metabolism
UDPG4E	UDPglucose_4_epimerase	( SG0897 or ps_SGL0600 )	udpg[c]	<=>	udpgal[c]	Alternate_Carbon_Metabolism
FDH	formate_dehydrogenase	( ps_SGL0031c or ps_SGL0873 )	for[c] + nad[c]	->	co2[c] + nadh[c]	Alternate_Carbon_Metabolism
HSAT	homoserine_O_acetyltransferase	ps_SGL1185c	accoa[c] + hom-L[c]	->	coa[c] + achms[c]	Methionine_Metabolism
DHAPT	dihydroxyacetone_phosphotranferase_	ps_SGL1175	atp[c] + dha[c]	<=>	adp[c] + dhap[c] + h[c]	Alternate_Carbon_Metabolism
FK	Fructokinase	( ps_SGL0893c or ps_SGL0350 )	atp[c] + fru[c]	->	adp[c] + f6p[c] + h[c]	Alternate_Carbon_Metabolism
PKASE	Phosphoketolase	ps_SGL1122	pi[c] + xu5p-L[c]	<=>	actp[c] + g3p[c] + h2o[c]	Alternate_Carbon_Metabolism
PEPPM	Phosphoenolpyruvate_phosphomutase	ps_SGL1391c	pep[c]	<=>	3pep[c]	Alternate_Carbon_Metabolism
