# Supplementary material for: Metabolic Networks of Sodalis glossinidius: A Systems Biology Approach to Reductive Evolution
Source: PLoS One. 2012 Jan 24;7(1):e30652. doi: 10.1371/journal.pone.0030652 (PMC3265509; doi:10.1371/journal.pone.0030652)
Supplement: Table S2 — Reactions of S. glossinidius extant metabolic network that include genes without sequence similarity with E. coli K12 (highlighted in red). (XLS) [file pone.0030652.s002.xls]

## Sheet: SupplTable2
Reaction ID	Reaction name	Gene association	Reactants	Reversibility	Products	Subsystem
DHQD	3_dehydroquinate_dehydratase	SG0154	3dhq[c]	<=>	3dhsk[c] + h2o[c]	Tyrosine__Tryptophan__and_Phenylalanine_Metabolism
NTD1	5__nucleotidase__dUMP_	( SG0528 or SG1603 )	dump[c] + h2o[c]	->	duri[c] + pi[c]	Nucleotide_Salvage_Pathway
NTD10	5__nucleotidase__XMP_	( SG0528 or SG1603 )	h2o[c] + xmp[c]	->	pi[c] + xtsn[c]	Nucleotide_Salvage_Pathway
NTD11	5__nucleotidase__IMP_	( SG0528 or SG1603 )	h2o[c] + imp[c]	->	ins[c] + pi[c]	Nucleotide_Salvage_Pathway
NTD2	5__nucleotidase__UMP_	( SG0528 or SG1603 )	h2o[c] + ump[c]	->	pi[c] + uri[c]	Nucleotide_Salvage_Pathway
NTD3	5__nucleotidase__dCMP_	( SG0528 or SG1603 )	dcmp[c] + h2o[c]	->	dcyt[c] + pi[c]	Nucleotide_Salvage_Pathway
NTD4	5__nucleotidase__CMP_	( SG0528 or SG1603 )	cmp[c] + h2o[c]	->	cytd[c] + pi[c]	Nucleotide_Salvage_Pathway
NTD5	5__nucleotidase__dTMP_	( SG0528 or SG1603 )	dtmp[c] + h2o[c]	->	pi[c] + thymd[c]	Nucleotide_Salvage_Pathway
NTD6	5__nucleotidase__dAMP_	( SG0528 or SG1603 )	damp[c] + h2o[c]	->	dad-2[c] + pi[c]	Nucleotide_Salvage_Pathway
NTD7	5__nucleotidase__AMP_	( SG0528 or SG1603 )	amp[c] + h2o[c]	->	adn[c] + pi[c]	Nucleotide_Salvage_Pathway
NTD8	5__nucleotidase__dGMP_	( SG0528 or SG1603 )	dgmp[c] + h2o[c]	->	dgsn[c] + pi[c]	Nucleotide_Salvage_Pathway
NTD9	5__nucleotidase__GMP_	( SG0528 or SG1603 )	gmp[c] + h2o[c]	->	gsn[c] + pi[c]	Nucleotide_Salvage_Pathway
D_LACt2	D_lactate_transport_via_proton_symport	( ps_SGL1357 or SG0621 )	h[e] + lac-D[e]	<=>	h[c] + lac-D[c]	Transport__Extracellular
GLYCLTt2r	glycolate_transport_via_proton_symport__reversible	( ps_SGL1357 or SG0621 )	glyclt[e] + h[e]	<=>	glyclt[c] + h[c]	Transport__Extracellular
L_LACt2r	L_lactate_reversible_transport_via_proton_symport	( ps_SGL1357 or SG0621 )	h[e] + lac-L[e]	<=>	h[c] + lac-L[c]	Transport__Extracellular
ICDHyr	isocitrate_dehydrogenase__NADP_	SG0700	icit[c] + nadp[c]	<=>	akg[c] + co2[c] + nadph[c]	Citric_Acid_Cycle
USHD	UDP_sugahydrolase	SG0703	h2o[c] + u23ga[c]	->	2.000000 h[c] + lipidX[c] + ump[c]	Cell_Envelope_Biosynthesis
HETZK	hydroxyethylthiazole_kinase	SG1739	4mhetz[c] + atp[c]	->	4mpetz[c] + adp[c] + h[c]	Cofactor_and_Prosthetic_Group_Biosynthesis
GLYALDt	Glyceraldehyde_facilitated_diffusion	( ps_SGL1388 or SG1858 )	glyald[e]	<=>	glyald[c]	Transport__Extracellular
GLYCt	glycerol_transport_via_channel	( ps_SGL1388 or SG1858 )	glyc[c]	<=>	glyc[e]	Transport__Extracellular
UREAt	Urea_transport_via_facilitate_diffusion	( ps_SGL1388 or SG1858 )	urea[e]	<=>	urea[c]	Transport__Extracellular
AMANAPE	N_acetylmannosamine_6_phosphate_epimerase	SG1912	acmanap[c]	->	acgam6p[c]	Putative
CHRPL	Chorismate_pyruvate_lyase	SG2144	chor[c]	->	4hbz[c] + pyr[c]	Cofactor_and_Prosthetic_Group_Biosynthesis
LPSSYN_EC	Lipopolysaccharide_synthesis__Ecoli_	( SG2195 and SG2194 and SG2202 and SG2200 and SG2199 and SG2197 )	3.000000 adphep-LD[c] + 3.000000 ckdo[c] + lipa[c] + 2.000000 udpg[c]	->	3.000000 adp[c] + 3.000000 cmp[c] + 10.000000 h[c] + lps-EC[c] + 2.000000 udp[c]	Cell_Envelope_Biosynthesis
