# Supplementary material for: Metabolic Networks of Sodalis glossinidius: A Systems Biology Approach to Reductive Evolution
Source: PLoS One. 2012 Jan 24;7(1):e30652. doi: 10.1371/journal.pone.0030652 (PMC3265509; doi:10.1371/journal.pone.0030652)
Supplement: Table S3 — Common essential genes and reactions in S. glossinidius minimal metabolic networks under nutrient-limited and nutrient-rich conditions. (XLS) [file pone.0030652.s003.xls]

## Sheet: SupplTable3_commonEssGeneRxns
Common reactions/genes all minimal networks all conditions
Reaction ID	Nº minimal networks nutrient-limited conditions	Nº minimal networks nutrient-rich conditions	Reaction name	Gene association	Reactants	Reversibility	Products	Subsystem
BiomassEcoli	1500	1500	BiomassEcoli		0.050000 5mthf[c] + 0.000050 accoa[c] + 0.488000 ala-L[c] + 0.001000 amp[c] + 0.281000 arg-L[c] + 0.229000 asn-L[c] + 0.229000 asp-L[c] + 45.731800 atp[c] + 0.000129 clpn-EC[c] + 0.000006 coa[c] + 0.126000 ctp[c] + 0.087000 cys-L[c] + 0.024700 datp[c] + 0	->	45.560800 adp[c] + 45.560350 h[c] + 45.562800 pi[c] + 0.730200 ppi[c]
ALARi	1500	1500	alanine_racemase__irreversible_	SG1342	ala-L[c]	->	ala-D[c]	Alanine_and_Aspartate_Metabolism
A5PISO	1500	1500	arabinose_5_phosphate_isomerase		ru5p-D[c]	<=>	ara5p[c]	Alternate_Carbon_Metabolism
PPA	1500	1500	inorganic_diphosphatase	SG0355	h2o[c] + ppi[c]	->	h[c] + 2.000000 pi[c]	Anaplerotic_reactions
ADMDCr	1500	1500	Adenosylmethionine_decarboxylase	SG0478	amet[c] + h[c]	<=>	ametam[c] + co2[c]	Arginine_and_Proline_Metabolism
AGMT	1500	1500	agmatinase	SG2017	agm[c] + h2o[c]	->	ptrc[c] + urea[c]	Arginine_and_Proline_Metabolism
ARGDC	1500	1500	arginine_decarboxylase	SG2018	arg-L[c] + h[c]	->	agm[c] + co2[c]	Arginine_and_Proline_Metabolism
G5SADs	1500	1500	L_glutamate_5_semialdehyde_dehydratase__spontaneous_		glu5sa[c]	->	1pyr5c[c] + h2o[c] + h[c]	Arginine_and_Proline_Metabolism
G5SD	1500	1500	glutamate_5_semialdehyde_dehydrogenase	SG0601	glu5p[c] + h[c] + nadph[c]	->	glu5sa[c] + nadp[c] + pi[c]	Arginine_and_Proline_Metabolism
GLU5K	1500	1500	glutamate_5_kinase	SG0600	atp[c] + glu-L[c]	->	adp[c] + glu5p[c]	Arginine_and_Proline_Metabolism
MDRPD	1500	1500	5_Methylthio_5_deoxy_D_ribulose_1_phosphate_dehydratase		5mdru1p[c]	->	dkmpp[c] + h2o[c]	Arginine_and_Proline_Metabolism
MTAN	1500	1500	methylthioadenosine_nucleosidase	SG0503	5mta[c] + h2o[c]	->	5mtr[c] + ade[c]	Arginine_and_Proline_Metabolism
MTRI	1500	1500	5_methylthioribose_1_phosphate_isomerase		5mdr1p[c]	<=>	5mdru1p[c]	Arginine_and_Proline_Metabolism
MTRK	1500	1500	5_methylthioribose_kinase		5mtr[c] + atp[c]	->	5mdr1p[c] + adp[c] + h[c]	Arginine_and_Proline_Metabolism
P5CR	1500	1500	pyrroline_5_carboxylate_reductase	SG2028	1pyr5c[c] + 2.000000 h[c] + nadph[c]	->	nadp[c] + pro-L[c]	Arginine_and_Proline_Metabolism
SPMS	1500	1500	spermidine_synthase	SG0479	ametam[c] + ptrc[c]	->	5mta[c] + h[c] + spmd[c]	Arginine_and_Proline_Metabolism
UNK3	1500	1500	2_keto_4_methylthiobutyrate_transamination		2kmb[c] + glu-L[c]	->	akg[c] + met-L[c]	Arginine_and_Proline_Metabolism
AGMHE	1500	1500	ADP_D_glycero_D_manno_heptose_epimerase	SG2193	adphep-DD[c]	->	adphep-LD[c]	Cell_Envelope_Biosynthesis
ALAALAr	1500	1500	D_alanine_D_alanine_ligase__reversible_	SG0899	2.000000 ala-D[c] + atp[c]	<=>	adp[c] + alaala[c] + h[c] + pi[c]	Cell_Envelope_Biosynthesis
EDTXS1	1500	1500	Endotoxin_Synthesis__lauroyl_transferase_	SG1047	ddcaACP[c] + kdo2lipid4[c]	->	ACP[c] + kdo2lipid4L[c]	Cell_Envelope_Biosynthesis
EDTXS2	1500	1500	Endotoxin_Synthesis__myristoyl_transferase_	SG1265	kdo2lipid4L[c] + myrsACP[c]	->	ACP[c] + lipa[c]	Cell_Envelope_Biosynthesis
G1PACT	1500	1500	glucosamine_1_phosphate_N_acetyltransferase	SG2416	accoa[c] + gam1p[c]	->	acgam1p[c] + coa[c] + h[c]	Cell_Envelope_Biosynthesis
GF6PTA	1500	1500	glutamine_fructose_6_phosphate_transaminase	SG2417	f6p[c] + gln-L[c]	->	gam6p[c] + glu-L[c]	Cell_Envelope_Biosynthesis
GLUR	1500	1500	glutamate_racemase	SG2153	glu-D[c]	<=>	glu-L[c]	Cell_Envelope_Biosynthesis
GMHEPAT	1500	1500	D_glycero_D_manno_hepose_1_phosphate_adenyltransferase	SG0261	atp[c] + gmhep1p[c] + h[c]	->	adphep-DD[c] + ppi[c]	Cell_Envelope_Biosynthesis
GMHEPK	1500	1500	D_glycero_D_manno_heptose_7_phosphate_kinase	SG0261	atp[c] + gmhep7p[c]	->	adp[c] + gmhep17bp[c] + h[c]	Cell_Envelope_Biosynthesis
GMHEPPA	1500	1500	D_glycero_D_manno_heptose_1_7_bisphosphate_phosphatase	SG1914	gmhep17bp[c] + h2o[c]	->	gmhep1p[c] + pi[c]	Cell_Envelope_Biosynthesis
KDOCT2	1500	1500	3_deoxy_manno_octulosonate_cytidylyltransferase	SG0998	ctp[c] + kdo[c]	->	ckdo[c] + ppi[c]	Cell_Envelope_Biosynthesis
KDOPP	1500	1500	3_deoxy_manno_octulosonate_8_phosphatase		h2o[c] + kdo8p[c]	->	kdo[c] + pi[c]	Cell_Envelope_Biosynthesis
KDOPS	1500	1500	3_deoxy__D_manno_octulosonic__acid_8_phosphate_synthase	SG1873	ara5p[c] + h2o[c] + pep[c]	->	kdo8p[c] + pi[c]	Cell_Envelope_Biosynthesis
LPADSS	1500	1500	Lipid_A_disaccaride_synthase	SG1930	lipidX[c] + u23ga[c]	->	h[c] + lipidAds[c] + udp[c]	Cell_Envelope_Biosynthesis
LPSSYN_EC	1500	1500	Lipopolysaccharide_synthesis__Ecoli_	( SG2195 and SG2194 and SG2202 and SG2200 and SG2199 and SG2197 )	3.000000 adphep-LD[c] + 3.000000 ckdo[c] + lipa[c] + 2.000000 udpg[c]	->	3.000000 adp[c] + 3.000000 cmp[c] + 10.000000 h[c] + lps-EC[c] + 2.000000 udp[c]	Cell_Envelope_Biosynthesis
MOAT	1500	1500	3_deoxy_D_manno_octulosonic_acid_transferase	SG2203	ckdo[c] + lipidA[c]	->	cmp[c] + h[c] + kdolipid4[c]	Cell_Envelope_Biosynthesis
MOAT2	1500	1500	3_deoxy_D_manno_octulosonic_acid_transferase	SG2203	ckdo[c] + kdolipid4[c]	->	cmp[c] + h[c] + kdo2lipid4[c]	Cell_Envelope_Biosynthesis
PAPPT3	1500	1500	phospho_N_acetylmuramoyl_pentapeptide_transferase__meso_2_6_diaminopimelate_	SG0446	udcpp[c] + ugmda[c]	->	uagmda[c] + ump[c]	Cell_Envelope_Biosynthesis
PGAMT	1500	1500	phosphoglucosamine_mutase	SG0373	gam1p[c]	<=>	gam6p[c]	Cell_Envelope_Biosynthesis
PPTGS	1500	1500	Peptidoglycan_subunit_synthesis		uaagmda[c]	->	h[c] + peptido-EC[c] + udcpdp[c]	Cell_Envelope_Biosynthesis
S7PI	1500	1500	sedoheptulose_7_phosphate_isomerase	SG0595	s7p[c]	->	gmhep7p[c]	Cell_Envelope_Biosynthesis
TDSK	1500	1500	Tetraacyldisaccharide_4_kinase	SG0996	atp[c] + lipidAds[c]	->	adp[c] + h[c] + lipidA[c]	Cell_Envelope_Biosynthesis
U23GAAT	1500	1500	UDP_3_O__3_hydroxymyristoyl_glucosamine_acyltransferase	SG1933	3hmrsACP[c] + u3hga[c]	->	ACP[c] + h[c] + u23ga[c]	Cell_Envelope_Biosynthesis
UAAGDS	1500	1500	UDP_N_acetylmuramoyl_L_alanyl_D_glutamyl_meso_2_6_diaminopimelate_synthetase	SG0444	26dap-M[c] + atp[c] + uamag[c]	->	adp[c] + h[c] + pi[c] + ugmd[c]	Cell_Envelope_Biosynthesis
UAGAAT	1500	1500	UDP_N_acetylglucosamine_acyltransferase	SG1931	3hmrsACP[c] + uacgam[c]	<=>	ACP[c] + u3aga[c]	Cell_Envelope_Biosynthesis
UAGCVT	1500	1500	UDP_N_acetylglucosamine_1_carboxyvinyltransferase	SG0211	pep[c] + uacgam[c]	->	pi[c] + uaccg[c]	Cell_Envelope_Biosynthesis
UAGDP	1500	1500	UDP_N_acetylglucosamine_diphosphorylase	SG2416	acgam1p[c] + h[c] + utp[c]	->	ppi[c] + uacgam[c]	Cell_Envelope_Biosynthesis
UAGPT3	1500	1500	UDP_N_acetylglucosamine_N_acetylmuramyl__pentapeptide_pyrophosphoryl_undecaprenol_N_acetylglucosamine_transferase	SG0449	uacgam[c] + uagmda[c]	->	h[c] + uaagmda[c] + udp[c]	Cell_Envelope_Biosynthesis
UAMAGS	1500	1500	UDP_N_acetylmuramoyl_L_alanyl_D_glutamate_synthetase	SG0447	atp[c] + glu-D[c] + uama[c]	->	adp[c] + h[c] + pi[c] + uamag[c]	Cell_Envelope_Biosynthesis
UAMAS	1500	1500	UDP_N_acetylmuramoyl_L_alanine_synthetase	SG0450	ala-L[c] + atp[c] + uamr[c]	->	adp[c] + h[c] + pi[c] + uama[c]	Cell_Envelope_Biosynthesis
UAPGR	1500	1500	UDP_N_acetylenolpyruvoylglucosamine_reductase	SG0124	h[c] + nadph[c] + uaccg[c]	->	nadp[c] + uamr[c]	Cell_Envelope_Biosynthesis
UDCPDP	1500	1500	undecaprenyl_diphosphatase		h2o[c] + udcpdp[c]	->	h[c] + pi[c] + udcpp[c]	Cell_Envelope_Biosynthesis
UGMDDS	1500	1500	UDP_N_acetylmuramoyl_L_alanyl_D_glutamyl_meso_2_6_diaminopimeloyl_D_alanyl_D_alanine_synthetase	SG0445	alaala[c] + atp[c] + ugmd[c]	->	adp[c] + h[c] + pi[c] + ugmda[c]	Cell_Envelope_Biosynthesis
UHGADA	1500	1500	UDP_3_O_acetylglucosamine_deacetylase	SG0454	h2o[c] + u3aga[c]	->	ac[c] + u3hga[c]	Cell_Envelope_Biosynthesis
USHD	1500	1500	UDP_sugar_hydrolase	SG0703	h2o[c] + u23ga[c]	->	2.000000 h[c] + lipidX[c] + ump[c]	Cell_Envelope_Biosynthesis
ADCL	1500	1500	4_aminobenzoate_synthase	SG1063	4adcho[c]	->	4abz[c] + h[c] + pyr[c]	Cofactor_and_Prosthetic_Group_Biosynthesis
ADCS	1500	1500	4_amino_4_deoxychorismate_synthase	( SG2302 and SG1329 )	chor[c] + gln-L[c]	->	4adcho[c] + glu-L[c]	Cofactor_and_Prosthetic_Group_Biosynthesis
APRAUR	1500	1500	5_amino_6__5_phosphoribosylamino_uracil_reductase	SG0651	5apru[c] + h[c] + nadph[c]	->	5aprbu[c] + nadp[c]	Cofactor_and_Prosthetic_Group_Biosynthesis
ASP1DC	1500	1500	aspartate_1_decarboxylase	SG0486	asp-L[c] + h[c]	->	ala-B[c] + co2[c]	Cofactor_and_Prosthetic_Group_Biosynthesis
DB4PS	1500	1500	3_4_Dihydroxy_2_butanone_4_phosphate_synthase	SG0263	ru5p-D[c]	->	db4p[c] + for[c] + h[c]	Cofactor_and_Prosthetic_Group_Biosynthesis
DHFR	1500	1500	dihydrofolate_reductase	SG0421	dhf[c] + h[c] + nadph[c]	<=>	nadp[c] + thf[c]	Cofactor_and_Prosthetic_Group_Biosynthesis
DHFS	1500	1500	dihydrofolate_synthase	SG1616	atp[c] + dhpt[c] + glu-L[c]	->	adp[c] + dhf[c] + pi[c]	Cofactor_and_Prosthetic_Group_Biosynthesis
DHNPA2	1500	1500	dihydroneopterin_aldolase	SG0256	dhnpt[c]	->	6hmhpt[c] + gcald[c]	Cofactor_and_Prosthetic_Group_Biosynthesis
DHPPDA2	1500	1500	diaminohydroxyphosphoribosylaminopryrimidine_deaminase__25drapp_	SG0651	25drapp[c] + h2o[c] + h[c]	->	5apru[c] + nh4[c]	Cofactor_and_Prosthetic_Group_Biosynthesis
DHPS2	1500	1500	dihydropteroate_synthase	SG0372	4abz[c] + 6hmhptpp[c]	->	dhpt[c] + h[c] + ppi[c]	Cofactor_and_Prosthetic_Group_Biosynthesis
DNMPPA	1500	1500	Dihydroneopterin_monophosphate_dephosphorylase		dhpmp[c] + h2o[c]	->	dhnpt[c] + pi[c]	Cofactor_and_Prosthetic_Group_Biosynthesis
DNTPPA	1500	1500	Dihydroneopterin_triphosphate_pyrophosphatase	( SG1258 or SG0458 )	ahdt[c] + h2o[c]	->	dhpmp[c] + h[c] + ppi[c]	Cofactor_and_Prosthetic_Group_Biosynthesis
DPCOAK	1500	1500	dephospho_CoA_kinase		atp[c] + dpcoa[c]	->	adp[c] + coa[c] + h[c]	Cofactor_and_Prosthetic_Group_Biosynthesis
DPR	1500	1500	2_dehydropantoate_2_reductase	( SG0661 or SG2391 )	2dhp[c] + h[c] + nadph[c]	->	nadp[c] + pant-R[c]	Cofactor_and_Prosthetic_Group_Biosynthesis
FMNAT	1500	1500	FMN_adenylyltransferase	SG0413	atp[c] + fmn[c] + h[c]	->	fad[c] + ppi[c]	Cofactor_and_Prosthetic_Group_Biosynthesis
GTPCII2	1500	1500	GTP_cyclohydrolase_II__25drapp_	SG1410	gtp[c] + 3.000000 h2o[c]	->	25drapp[c] + for[c] + 2.000000 h[c] + ppi[c]	Cofactor_and_Prosthetic_Group_Biosynthesis
GTPCI	1500	1500	GTP_cyclohydrolase_I	SG0957	gtp[c] + h2o[c]	->	ahdt[c] + for[c]	Cofactor_and_Prosthetic_Group_Biosynthesis
HPPK2	1500	1500	6_hydroxymethyl_dihydropterin_pyrophosphokinase	SG0489	6hmhpt[c] + atp[c]	->	6hmhptpp[c] + amp[c] + h[c]	Cofactor_and_Prosthetic_Group_Biosynthesis
MOHMT	1500	1500	3_methyl_2_oxobutanoate_hydroxymethyltransferase	SG0488	3mob[c] + h2o[c] + mlthf[c]	->	2dhp[c] + thf[c]	Cofactor_and_Prosthetic_Group_Biosynthesis
NADK	1500	1500	NAD_kinase	SG1799	atp[c] + nad[c]	->	adp[c] + h[c] + nadp[c]	Cofactor_and_Prosthetic_Group_Biosynthesis
NADS1	1500	1500	NAD_synthase__nh3_	SG1866	atp[c] + dnad[c] + nh4[c]	->	amp[c] + h[c] + nad[c] + ppi[c]	Cofactor_and_Prosthetic_Group_Biosynthesis
NNAT	1500	1500	nicotinate_nucleotide_adenylyltransferase	SG0800	atp[c] + h[c] + nicrnt[c]	->	dnad[c] + ppi[c]	Cofactor_and_Prosthetic_Group_Biosynthesis
NNDPR	1500	1500	nicotinate_nucleotide_diphosphorylase__carboxylating_	SG0464	2.000000 h[c] + prpp[c] + quln[c]	->	co2[c] + nicrnt[c] + ppi[c]	Cofactor_and_Prosthetic_Group_Biosynthesis
PANTS	1500	1500	pantothenate_synthase	SG0487	ala-B[c] + atp[c] + pant-R[c]	->	amp[c] + h[c] + pnto-R[c] + ppi[c]	Cofactor_and_Prosthetic_Group_Biosynthesis
PMDPHT	1500	1500	pyrimidine_phosphatase		5aprbu[c] + h2o[c]	->	4r5au[c] + pi[c]	Cofactor_and_Prosthetic_Group_Biosynthesis
PNTK	1500	1500	pantothenate_kinase	SG0126	atp[c] + pnto-R[c]	->	4ppan[c] + adp[c] + h[c]	Cofactor_and_Prosthetic_Group_Biosynthesis
PPCDC	1500	1500	phosphopantothenoylcysteine_decarboxylase		4ppcys[c] + h[c]	->	co2[c] + pan4p[c]	Cofactor_and_Prosthetic_Group_Biosynthesis
PPNCL2	1500	1500	phosphopantothenate_cysteine_ligase		4ppan[c] + ctp[c] + cys-L[c]	->	4ppcys[c] + cmp[c] + h[c] + ppi[c]	Cofactor_and_Prosthetic_Group_Biosynthesis
PTPATi	1500	1500	pantetheine_phosphate_adenylyltransferase	SG2205	atp[c] + h[c] + pan4p[c]	->	dpcoa[c] + ppi[c]	Cofactor_and_Prosthetic_Group_Biosynthesis
QULNS	1500	1500	quinolinate_synthase	SG0889	dhap[c] + iasp[c]	->	2.000000 h2o[c] + h[c] + pi[c] + quln[c]	Cofactor_and_Prosthetic_Group_Biosynthesis
RBFK	1500	1500	riboflavin_kinase	SG0413	atp[c] + ribflv[c]	->	adp[c] + fmn[c] + h[c]	Cofactor_and_Prosthetic_Group_Biosynthesis
RBFSa	1500	1500	riboflavin_synthase	SG1439	4r5au[c] + db4p[c]	->	dmlz[c] + 2.000000 h2o[c] + pi[c]	Cofactor_and_Prosthetic_Group_Biosynthesis
RBFSb	1500	1500	riboflavin_synthase	SG0652	2.000000 dmlz[c]	->	4r5au[c] + ribflv[c]	Cofactor_and_Prosthetic_Group_Biosynthesis
GCALDD	1500	1500	Glycolaldehyde_dehydrogenase	SG1372	gcald[c] + h2o[c] + nad[c]	->	glyclt[c] + 2.000000 h[c] + nadh[c]	Folate_Metabolism
MTHFR2	1500	1500	5_10_methylenetetrahydrofolate_reductase__NADH_	SG2162	h[c] + mlthf[c] + nadh[c]	->	5mthf[c] + nad[c]	Folate_Metabolism
GLNS	1500	1500	glutamine_synthetase	SG2230	atp[c] + glu-L[c] + nh4[c]	->	adp[c] + gln-L[c] + h[c] + pi[c]	Glutamate_metabolism
PRPPS	1500	1500	phosphoribosylpyrophosphate_synthetase	SG1880	atp[c] + r5p[c]	<=>	amp[c] + h[c] + prpp[c]	Histidine_Metabolism
ACCOACr	1500	1500	acetyl_CoA_carboxylase__reversible_reaction	( SG1927 and SG1617 and SG0153 and SG0152 )	accoa[c] + atp[c] + hco3[c]	<=>	adp[c] + h[c] + malcoa[c] + pi[c]	Membrane_Lipid_Metabolism
C120SN	1500	1500	Fatty_acid_biosynthesis__n_C120_	( SG1026 and SG1623 and SG1060 and SG1513 )	actACP[c] + 14.000000 h[c] + 4.000000 malACP[c] + 10.000000 nadph[c]	->	4.000000 ACP[c] + 4.000000 co2[c] + ddcaACP[c] + 5.000000 h2o[c] + 10.000000 nadp[c]	Membrane_Lipid_Metabolism
C140SN	1500	1500	Fatty_acid_biosynthesis__n_C140_	( SG1026 and SG1623 and SG1060 and SG1513 )	actACP[c] + 17.000000 h[c] + 5.000000 malACP[c] + 12.000000 nadph[c]	->	5.000000 ACP[c] + 5.000000 co2[c] + 6.000000 h2o[c] + myrsACP[c] + 12.000000 nadp[c]	Membrane_Lipid_Metabolism
C141SN	1500	1500	Fatty_acid_biosynthesis__n_C141_	( SG1026 and SG1623 and SG1060 and SG1513 and SG1932 )	actACP[c] + 16.000000 h[c] + 5.000000 malACP[c] + 11.000000 nadph[c]	->	5.000000 ACP[c] + 5.000000 co2[c] + 6.000000 h2o[c] + 11.000000 nadp[c] + tdeACP[c]	Membrane_Lipid_Metabolism
C160SN	1500	1500	Fatty_acid_biosynthesis__n_C160_	( SG1026 and SG1623 and SG1060 and SG1513 )	actACP[c] + 20.000000 h[c] + 6.000000 malACP[c] + 14.000000 nadph[c]	->	6.000000 ACP[c] + 6.000000 co2[c] + 7.000000 h2o[c] + 14.000000 nadp[c] + palmACP[c]	Membrane_Lipid_Metabolism
C161SN	1500	1500	Fatty_acid_biosynthesis__n_C161_	( SG1026 and SG1623 and SG1060 and SG1513 and SG1932 )	actACP[c] + 19.000000 h[c] + 6.000000 malACP[c] + 13.000000 nadph[c]	->	6.000000 ACP[c] + 6.000000 co2[c] + 7.000000 h2o[c] + hdeACP[c] + 13.000000 nadp[c]	Membrane_Lipid_Metabolism
C181SN	1500	1500	Fatty_acid_biosynthesis__n_C181_	( SG1026 and SG1623 and SG1062 and SG1060 and SG1513 and SG1932 )	actACP[c] + 22.000000 h[c] + 7.000000 malACP[c] + 15.000000 nadph[c]	->	7.000000 ACP[c] + 7.000000 co2[c] + 8.000000 h2o[c] + 15.000000 nadp[c] + octeACP[c]	Membrane_Lipid_Metabolism
CLPNS_EC	1500	1500	Cardiolipin_Synthase__Ecoli_	SG1378	0.040000 pg-EC[c]	<=>	0.020000 clpn-EC[c] + glyc[c]	Membrane_Lipid_Metabolism
DASYN_EC	1500	1500	CDP_Diacylglycerol_synthetase__Ecoli_	SG1937	ctp[c] + h[c] + 0.020000 pa-EC[c]	<=>	0.020000 cdpdag-EC[c] + ppi[c]	Membrane_Lipid_Metabolism
KAS16	1500	1500	3_hydroxy_myristoyl_ACP_synthesis	( SG1623 and SG1060 )	ddcaACP[c] + 2.000000 h[c] + malACP[c] + nadph[c]	->	3hmrsACP[c] + ACP[c] + co2[c] + nadp[c]	Membrane_Lipid_Metabolism
MCOATA	1500	1500	Malonyl_CoA_ACP_transacylase	SG1059	ACP[c] + malcoa[c]	<=>	coa[c] + malACP[c]	Membrane_Lipid_Metabolism
PASYN_EC	1500	1500	Phosphatidic_acid_synthase__Ecoli_	( SG2142 and SG0276 )	glyc3p[c] + 0.140000 hdeACP[c] + 0.040000 myrsACP[c] + octeACP[c] + 0.720000 palmACP[c] + 0.100000 tdeACP[c]	->	2.000000 ACP[c] + 0.020000 pa-EC[c]	Membrane_Lipid_Metabolism
PGPP_EC	1500	1500	Phosphatidylglycerol_phosphate_phosphatase__Ecoli_	( SG0655 or SG1411 )	h2o[c] + 0.020000 pgp-EC[c]	->	0.020000 pg-EC[c] + pi[c]	Membrane_Lipid_Metabolism
PGSA_EC	1500	1500	Phosphatidylglycerol_synthase__Ecoli_	SG1172	0.020000 cdpdag-EC[c] + glyc3p[c]	<=>	cmp[c] + h[c] + 0.020000 pgp-EC[c]	Membrane_Lipid_Metabolism
PSD_EC	1500	1500	Phosphatidylserine_decarboxylase__Ecoli_	SG0312	h[c] + 0.020000 ps-EC[c]	->	co2[c] + 0.020000 pe-EC[c]	Membrane_Lipid_Metabolism
PSSA_EC	1500	1500	Phosphatidylserine_syntase__Ecoli_	SG1911	0.020000 cdpdag-EC[c] + ser-L[c]	<=>	cmp[c] + h[c] + 0.020000 ps-EC[c]	Membrane_Lipid_Metabolism
METAT	1500	1500	methionine_adenosyltransferase	SG2019	atp[c] + h2o[c] + met-L[c]	->	amet[c] + pi[c] + ppi[c]	Methionine_Metabolism
ADPT	1500	1500	adenine_phosphoribosyltransferase	SG0688	ade[c] + prpp[c]	->	amp[c] + ppi[c]	Nucleotide_Salvage_Pathway
DTMPK	1500	1500	dTMP_kinase	SG1065	atp[c] + dtmp[c]	<=>	adp[c] + dtdp[c]	Nucleotide_Salvage_Pathway
GK1	1500	1500	guanylate_kinase__GMPATP_	SG2221	atp[c] + gmp[c]	<=>	adp[c] + gdp[c]	Nucleotide_Salvage_Pathway
NDPK2	1500	1500	nucleoside_diphosphate_kinase__ATPUDP_	SG1764	atp[c] + udp[c]	<=>	adp[c] + utp[c]	Nucleotide_Salvage_Pathway
NDPK4	1500	1500	nucleoside_diphosphate_kinase__ATPdTDP_	SG1764	atp[c] + dtdp[c]	<=>	adp[c] + dttp[c]	Nucleotide_Salvage_Pathway
NDPK5	1500	1500	nucleoside_diphosphate_kinase__ATPdGDP_	SG1764	atp[c] + dgdp[c]	<=>	adp[c] + dgtp[c]	Nucleotide_Salvage_Pathway
NDPK7	1500	1500	nucleoside_diphosphate_kinase__ATPdCDP_	SG1764	atp[c] + dcdp[c]	<=>	adp[c] + dctp[c]	Nucleotide_Salvage_Pathway
NDPK8	1500	1500	nucleoside_diphosphate_kinase__ATPdADP_	SG1764	atp[c] + dadp[c]	<=>	adp[c] + datp[c]	Nucleotide_Salvage_Pathway
RNDR1	1500	1500	ribonucleoside_diphosphate_reductase__ADP_	( SG1584 and SG1585 )	adp[c] + trdrd[c]	->	dadp[c] + h2o[c] + trdox[c]	Nucleotide_Salvage_Pathway
RNDR2	1500	1500	ribonucleoside_diphosphate_reductase__GDP_	( SG1584 and SG1585 )	gdp[c] + trdrd[c]	->	dgdp[c] + h2o[c] + trdox[c]	Nucleotide_Salvage_Pathway
RNDR3	1500	1500	ribonucleoside_diphosphate_reductase__CDP_	( SG1584 and SG1585 )	cdp[c] + trdrd[c]	->	dcdp[c] + h2o[c] + trdox[c]	Nucleotide_Salvage_Pathway
UMPK	1500	1500	UMP_kinase	( SG0992 or SG1941 )	atp[c] + ump[c]	<=>	adp[c] + udp[c]	Nucleotide_Salvage_Pathway
TRDR	1500	1500	thioredoxin_reductase__NADPH_	SG1106	h[c] + nadph[c] + trdox[c]	->	nadp[c] + trdrd[c]	Oxidative_Phosphorylation
RPI	1500	1500	ribose_5_phosphate_isomerase	SG2010	r5p[c]	<=>	ru5p-D[c]	Pentose_Phosphate_Pathway
ASAD	1500	1500	aspartate_semialdehyde_dehydrogenase	SG2330	aspsa[c] + nadp[c] + pi[c]	<=>	4pasp[c] + h[c] + nadph[c]	Threonine_and_Lysine_Metabolism
ASPK	1500	1500	aspartate_kinase	( SG0404 or SG2147 )	asp-L[c] + atp[c]	<=>	4pasp[c] + adp[c]	Threonine_and_Lysine_Metabolism
DAPE	1500	1500	diaminopimelate_epimerase	SG2346	26dap-LL[c]	<=>	26dap-M[c]	Threonine_and_Lysine_Metabolism
DHDPRy	1500	1500	dihydrodipicolinate_reductase__NADPH_	SG0418	23dhdp[c] + h[c] + nadph[c]	->	nadp[c] + thdp[c]	Threonine_and_Lysine_Metabolism
DHDPS	1500	1500	dihydrodipicolinate_synthase	SG1726	aspsa[c] + pyr[c]	->	23dhdp[c] + 2.000000 h2o[c] + h[c]	Threonine_and_Lysine_Metabolism
SDPDS	1500	1500	succinyl_diaminopimelate_desuccinylase	SG1718	h2o[c] + sl26da[c]	->	26dap-LL[c] + succ[c]	Threonine_and_Lysine_Metabolism
SDPTA	1500	1500	succinyldiaminopimelate_transaminase		akg[c] + sl26da[c]	<=>	glu-L[c] + sl2a6o[c]	Threonine_and_Lysine_Metabolism
THDPS	1500	1500	tetrahydrodipicolinate_succinylase	SG1946	h2o[c] + succoa[c] + thdp[c]	->	coa[c] + sl2a6o[c]	Threonine_and_Lysine_Metabolism
ARGabc	1500	1500	L_arginine_transport_via_ABC_system	( SG1095 and SG1093 and SG1096 and SG1094 )	arg-L[e] + atp[c] + h2o[c]	->	adp[c] + arg-L[c] + h[c] + pi[c]	Transport__Extracellular
GLYCLTt2r	1500	1500	glycolate_transport_via_proton_symport__reversible	SG0621	glyclt[e] + h[e]	<=>	glyclt[c] + h[c]	Transport__Extracellular
O2t	1500	1500	o2_transport__diffusion_		o2[e]	<=>	o2[c]	Transport__Extracellular
PIt2r	1500	1500	phosphate_reversible_transport_via_symport	SG0075	h[e] + pi[e]	<=>	h[c] + pi[c]	Transport__Extracellular
UREAt	1500	1500	Urea_transport_via_facilitate_diffusion	SG1858	urea[e]	<=>	urea[c]	Transport__Extracellular
CHORS	1500	1500	chorismate_synthase	SG1627	3psme[c]	->	chor[c] + pi[c]	Tyrosine__Tryptophan__and_Phenylalanine_Metabolism
DDPA	1500	1500	3_deoxy_D_arabino_heptulosonate_7_phosphate_synthetase	( SG0578 or SG0893 or SG1427 )	e4p[c] + h2o[c] + pep[c]	->	2dda7p[c] + pi[c]	Tyrosine__Tryptophan__and_Phenylalanine_Metabolism
DHQD	1500	1500	3_dehydroquinate_dehydratase	SG0154	3dhq[c]	<=>	3dhsk[c] + h2o[c]	Tyrosine__Tryptophan__and_Phenylalanine_Metabolism
DHQS	1500	1500	3_dehydroquinate_synthase	SG2308	2dda7p[c]	->	3dhq[c] + pi[c]	Tyrosine__Tryptophan__and_Phenylalanine_Metabolism
PSCVT	1500	1500	3_phosphoshikimate_1_carboxyvinyltransferase	SG0991	pep[c] + skm5p[c]	<=>	3psme[c] + pi[c]	Tyrosine__Tryptophan__and_Phenylalanine_Metabolism
SHK3Dr	1500	1500	shikimate_dehydrogenase	SG2242	3dhsk[c] + h[c] + nadph[c]	<=>	nadp[c] + skm[c]	Tyrosine__Tryptophan__and_Phenylalanine_Metabolism
SHKK	1500	1500	shikimate_kinase	( SG2309 or SG0634 )	atp[c] + skm[c]	->	adp[c] + h[c] + skm5p[c]	Tyrosine__Tryptophan__and_Phenylalanine_Metabolism
HCO3E	1500	1500	HCO3_equilibration_reaction	SG0483	co2[c] + h2o[c]	<=>	h[c] + hco3[c]	Unassigned
*1
TKT1	1218	1215	transketolase	SG1715	r5p[c] + xu5p-D[c]	<=>	g3p[c] + s7p[c]	Pentose_Phosphate_Pathway
TKT2	1346	1361	transketolase	SG1715	e4p[c] + xu5p-D[c]	<=>	f6p[c] + g3p[c]	Pentose_Phosphate_Pathway
GALU	767	825	UTP_glucose_1_phosphate_uridylyltransferase	SG1367	g1p[c] + h[c] + utp[c]	<=>	ppi[c] + udpg[c]	Alternate_Carbon_Metabolism
GALUi	733	675	UTP_glucose_1_phosphate_uridylyltransferase__irreversible_	( SG1367 or SG1113 )	g1p[c] + h[c] + utp[c]	->	ppi[c] + udpg[c]	Cell_Envelope_Biosynthesis
ADK1	973	982	adenylate_kinase	SG0693	amp[c] + atp[c]	<=>	2.000000 adp[c]	Nucleotide_Salvage_Pathway
ADK3	985	997	adentylate_kinase__GTP_	SG0693	amp[c] + gtp[c]	<=>	adp[c] + gdp[c]	Nucleotide_Salvage_Pathway
ASPO3	750	902	L_aspartate_oxidase	SG1794	asp-L[c] + q8[c]	->	iasp[c] + q8h2[c]	Cofactor_and_Prosthetic_Group_Biosynthesis
ASPO5	750	760	L_aspartate_oxidase	SG1794	asp-L[c] + fum[c]	->	iasp[c] + succ[c]	Cofactor_and_Prosthetic_Group_Biosynthesis
*1: Genes presents in all minimal networks in all conditions but that appears associated to more than 2 reactions, none of them essential individually but one of two always presents in all minimal networks, making the gene present in all minimal networks
SG1113: Gene not present in all minimal networks in all conditions; essentiality associated to SG1367.
