# Supplementary material for: Metabolic Networks of Sodalis glossinidius: A Systems Biology Approach to Reductive Evolution
Source: PLoS One. 2012 Jan 24;7(1):e30652. doi: 10.1371/journal.pone.0030652 (PMC3265509; doi:10.1371/journal.pone.0030652)
Supplement: Table S4 — Conditionally essential genes and reactions presents in all minimal networks under nutrient-limited conditions but not under nutrient-rich conditions. (XLS) [file pone.0030652.s004.xls]

## Sheet: SuplTable4_condEssRxnGenes
Conditionally essential genes/Reactions
Reaction ID	Nº minimal networks nutrient-limited conditions	Nº minimal networks nutrient-rich conditions	Reaction name	Gene association	Reactants	Reversibility	Products	Subsystem
ALATA_L	1500	890	L_alanine_transaminase		akg[c] + ala-L[c]	<=>	glu-L[c] + pyr[c]	Alanine_and_Aspartate_Metabolism
ASNS1	1500	461	asparagine_synthase__glutamine_hydrolysing_	SG0813	asp-L[c] + atp[c] + gln-L[c] + h2o[c]	->	amp[c] + asn-L[c] + glu-L[c] + h[c] + ppi[c]	Alanine_and_Aspartate_Metabolism
ASPTA	1500	888	aspartate_transaminase	SG1006	akg[c] + asp-L[c]	<=>	glu-L[c] + oaa[c]	Alanine_and_Aspartate_Metabolism
G3PD2	1500	1084	glycerol_3_phosphate_dehydrogenase__NADP_	SG2184	glyc3p[c] + nadp[c]	<=>	dhap[c] + h[c] + nadph[c]	Alternate_Carbon_Metabolism
PGMT	1500	1174	phosphoglucomutase	( SG0866 or SG0540 )	g1p[c]	<=>	g6p[c]	Alternate_Carbon_Metabolism
ABTA	1500	564	4_aminobutyrate_transaminase	SG0500	4abut[c] + akg[c]	->	glu-L[c] + sucsal[c]	Arginine_and_Proline_Metabolism
ABUTD	1500	203	Aminobutyraldehyde_dehydrogenase		4abutn[c] + h2o[c] + nad[c]	->	4abut[c] + 2.000000 h[c] + nadh[c]	Arginine_and_Proline_Metabolism
CBPS	1500	181	carbamoyl_phosphate_synthase__glutamine_hydrolysing_	( SG0419 and SG0420 )	2.000000 atp[c] + gln-L[c] + h2o[c] + hco3[c]	->	2.000000 adp[c] + cbp[c] + glu-L[c] + 2.000000 h[c] + pi[c]	Arginine_and_Proline_Metabolism
PTRCTA	1500	213	Putrescine_Transaminase		akg[c] + ptrc[c]	->	4abutn[c] + glu-L[c]	Arginine_and_Proline_Metabolism
ACONT	1500	634	aconitase	SG0477	cit[c]	<=>	icit[c]	Citric_Acid_Cycle
CS	1500	634	citrate_synthase	SG0871	accoa[c] + h2o[c] + oaa[c]	->	cit[c] + coa[c] + h[c]	Citric_Acid_Cycle
FUM	1500	1168	fumarase	SG1462	fum[c] + h2o[c]	<=>	mal-L[c]	Citric_Acid_Cycle
ICDHyr	1500	629	isocitrate_dehydrogenase__NADP_	SG0700	icit[c] + nadp[c]	<=>	akg[c] + co2[c] + nadph[c]	Citric_Acid_Cycle
MDH2	1500	734	Malate_dehydrogenase__ubiquinone_8_as_acceptor_	SG1751	mal-L[c] + q8[c]	->	oaa[c] + q8h2[c]	Citric_Acid_Cycle
SUCD1i	1500	1051	succinate_dehydrogenase	( SG0872 and SG0873 and SG0874 and SG0875 )	fad[c] + succ[c]	->	fadh2[c] + fum[c]	Citric_Acid_Cycle
ADSK	1500	204	adenylyl_sulfate_kinase	SG0523	aps[c] + atp[c]	->	adp[c] + h[c] + paps[c]	Cysteine_Metabolism
BPNT	1500	204	3__5__bisphosphate_nucleotidase		h2o[c] + pap[c]	->	amp[c] + pi[c]	Cysteine_Metabolism
CYSS	1500	204	cysteine_synthase	( SG1700 or SG1705 )	acser[c] + h2s[c]	->	ac[c] + cys-L[c] + h[c]	Cysteine_Metabolism
PAPSR	1500	204	phosphoadenylyl_sulfate_reductase__thioredoxin_	SG0518	paps[c] + trdrd[c]	->	2.000000 h[c] + pap[c] + so3[c] + trdox[c]	Cysteine_Metabolism
SADT2	1500	204	Sulfate_adenyltransferase	( SG0522 and SG0521 )	atp[c] + gtp[c] + h2o[c] + so4[c]	->	aps[c] + gdp[c] + pi[c] + ppi[c]	Cysteine_Metabolism
SERAT	1500	204	serine_O_acetyltransferase	SG2183	accoa[c] + ser-L[c]	<=>	acser[c] + coa[c]	Cysteine_Metabolism
SULR	1500	204	sulfite_reductase__NADPH2_	( SG0517 and SG0516 )	3.000000 h2o[c] + h2s[c] + 3.000000 nadp[c]	<=>	5.000000 h[c] + 3.000000 nadph[c] + so3[c]	Cysteine_Metabolism
MTHFC	1500	720	methenyltetrahydrofolate_cyclohydrolase	SG0706	h2o[c] + methf[c]	<=>	10fthf[c]	Folate_Metabolism
MTHFD	1500	714	methylenetetrahydrofolate_dehydrogenase__NADP_	SG0706	mlthf[c] + nadp[c]	<=>	h[c] + methf[c] + nadph[c]	Folate_Metabolism
PGCD	1500	509	phosphoglycerate_dehydrogenase	SG2009	3pg[c] + nad[c]	->	3php[c] + h[c] + nadh[c]	Glycine_and_Serine_Metabolism
PSERT	1500	514	phosphoserine_transaminase	SG0990	3php[c] + glu-L[c]	->	akg[c] + pser-L[c]	Glycine_and_Serine_Metabolism
PSP_L	1500	509	phosphoserine_phosphatase__L_serine_	SG0398	h2o[c] + pser-L[c]	->	pi[c] + ser-L[c]	Glycine_and_Serine_Metabolism
GAPD	1500	874	glyceraldehyde_3_phosphate_dehydrogenase	SG1347	g3p[c] + nad[c] + pi[c]	<=>	13dpg[c] + h[c] + nadh[c]	GlycolysisGluconeogenesis
PGK	1500	874	phosphoglycerate_kinase	SG2015	3pg[c] + atp[c]	<=>	13dpg[c] + adp[c]	GlycolysisGluconeogenesis
ATPPRT	1500	93	ATP_phosphoribosyltransferase	SG1130	atp[c] + prpp[c]	->	ppi[c] + prbatp[c]	Histidine_Metabolism
HISTD	1500	93	histidinol_dehydrogenase	SG1129	h2o[c] + histd[c] + 2.000000 nad[c]	->	3.000000 h[c] + his-L[c] + 2.000000 nadh[c]	Histidine_Metabolism
HISTP	1500	93	histidinol_phosphatase	SG1127	h2o[c] + hisp[c]	->	histd[c] + pi[c]	Histidine_Metabolism
HSTPT	1500	93	histidinol_phosphate_transaminase	SG1128	glu-L[c] + imacp[c]	->	akg[c] + hisp[c]	Histidine_Metabolism
IG3PS	1500	93	Imidazole_glycerol_3_phosphate_synthase	( SG1126 and SG1124 )	gln-L[c] + prlp[c]	->	aicar[c] + eig3p[c] + glu-L[c] + h[c]	Histidine_Metabolism
IGPDH	1500	93	imidazoleglycerol_phosphate_dehydratase	SG1127	eig3p[c]	->	h2o[c] + imacp[c]	Histidine_Metabolism
PRAMPC	1500	93	phosphoribosyl_AMP_cyclohydrolase	SG1123	h2o[c] + prbamp[c]	->	prfp[c]	Histidine_Metabolism
PRATPP	1500	93	phosphoribosyl_ATP_pyrophosphatase	SG1123	h2o[c] + prbatp[c]	->	h[c] + ppi[c] + prbamp[c]	Histidine_Metabolism
PRMICIi	1500	93	1__5_phosphoribosyl__5__5_phosphoribosylamino_methylideneamino_imidazole_4_carboxamide_isomerase__irreversible_	SG1125	prfp[c]	->	prlp[c]	Histidine_Metabolism
CYSTL	1500	237	cystathionine_b_lyase	SG0280	cyst-L[c] + h2o[c]	->	hcys-L[c] + nh4[c] + pyr[c]	Methionine_Metabolism
HSST	1500	237	homoserine_O_succinyltransferase	SG2152	hom-L[c] + succoa[c]	->	coa[c] + suchms[c]	Methionine_Metabolism
METS	1500	237	methionine_synthase	SG0092	5mthf[c] + hcys-L[c]	->	met-L[c] + thf[c]	Methionine_Metabolism
SHSL1	1500	237	O_succinylhomoserine_lyase__L_cysteine_	SG2163	cys-L[c] + suchms[c]	->	cyst-L[c] + h[c] + succ[c]	Methionine_Metabolism
TMDS	1500	825	thymidylate_synthase	SG1977	dump[c] + mlthf[c]	->	dhf[c] + dtmp[c]	Nucleotide_Salvage_Pathway
ATPS4r	1500	1379	ATP_synthase__four_protons_for_one_ATP_	( ( SG2410 and SG2409 and SG2408 ) and ( SG2415 and SG2414 and SG2413 and SG2412 and SG2411 ) and SG2407 )	adp[c] + 4.000000 h[e] + pi[c]	<=>	atp[c] + h2o[c] + 3.000000 h[c]	Oxidative_Phosphorylation
NADH6	1500	1235	NADH_dehydrogenase__ubiquinone_8__35_protons_	( SG1589 and SG1590 and SG1591 and SG1592 and SG1593 and SG1594 and SG1595 and SG1596 and SG1597 and SG1598 and SG1599 and SG1600 and SG1601 )	4.500000 h[c] + nadh[c] + q8[c]	->	3.500000 h[e] + nad[c] + q8h2[c]	Oxidative_Phosphorylation
SUCD4	1500	1056	succinate_dehyrdogenase	( SG0872 and SG0873 and SG0874 and SG0875 )	fadh2[c] + q8[c]	<=>	fad[c] + q8h2[c]	Oxidative_Phosphorylation
ADSL1r	1500	544	adenylsuccinate_lyase	SG1083	dcamp[c]	<=>	amp[c] + fum[c]	Purine_and_Pyrimidine_Biosynthesis
ADSL2r	1500	127	adenylosuccinate_lyase	SG1083	25aics[c]	<=>	aicar[c] + fum[c]	Purine_and_Pyrimidine_Biosynthesis
ADSS	1500	547	adenylosuccinate_synthase	SG0342	asp-L[c] + gtp[c] + imp[c]	->	dcamp[c] + gdp[c] + 2.000000 h[c] + pi[c]	Purine_and_Pyrimidine_Biosynthesis
AICART	1500	220	phosphoribosylaminoimidazolecarboxamide_formyltransferase	SG0143	10fthf[c] + aicar[c]	<=>	fprica[c] + thf[c]	Purine_and_Pyrimidine_Biosynthesis
AIRC2	1500	127	phosphoribosylaminoimidazole_carboxylase	SG0701	air[c] + atp[c] + hco3[c]	->	5caiz[c] + adp[c] + h[c] + pi[c]	Purine_and_Pyrimidine_Biosynthesis
AIRC3	1500	127	phosphoribosylaminoimidazole_carboxylase__mutase_rxn_	SG0702	5aizc[c]	<=>	5caiz[c]	Purine_and_Pyrimidine_Biosynthesis
ASPCT	1500	181	aspartate_carbamoyltransferase	( SG2116 and SG2115 )	asp-L[c] + cbp[c]	->	cbasp[c] + h[c] + pi[c]	Purine_and_Pyrimidine_Biosynthesis
CTPS2	1500	1115	CTP_synthase__glutamine_	SG0512	atp[c] + gln-L[c] + h2o[c] + utp[c]	->	adp[c] + ctp[c] + glu-L[c] + 2.000000 h[c] + pi[c]	Purine_and_Pyrimidine_Biosynthesis
DHORD2	1500	181	dihydoorotic_acid_dehydrogenase__quinone8_	SG1018	dhor-S[c] + q8[c]	->	orot[c] + q8h2[c]	Purine_and_Pyrimidine_Biosynthesis
DHORTS	1500	184	dihydroorotase	SG1051	dhor-S[c] + h2o[c]	<=>	cbasp[c] + h[c]	Purine_and_Pyrimidine_Biosynthesis
GART	1500	127	GAR_transformylase_T	SG1272	atp[c] + for[c] + gar[c]	->	adp[c] + fgam[c] + h[c] + pi[c]	Purine_and_Pyrimidine_Biosynthesis
GLUPRT	1500	127	glutamine_phosphoribosyldiphosphate_amidotransferase	SG1613	gln-L[c] + h2o[c] + prpp[c]	->	glu-L[c] + ppi[c] + pram[c]	Purine_and_Pyrimidine_Biosynthesis
GMPS2	1500	837	GMP_synthase	SG1748	atp[c] + gln-L[c] + h2o[c] + xmp[c]	->	amp[c] + glu-L[c] + gmp[c] + 2.000000 h[c] + ppi[c]	Purine_and_Pyrimidine_Biosynthesis
IMPC	1500	220	IMP_cyclohydrolase	SG0143	h2o[c] + imp[c]	<=>	fprica[c]	Purine_and_Pyrimidine_Biosynthesis
IMPD	1500	478	IMP_dehydrogenase	SG1749	h2o[c] + imp[c] + nad[c]	->	h[c] + nadh[c] + xmp[c]	Purine_and_Pyrimidine_Biosynthesis
OMPDC	1500	181	orotidine_5__phosphate_decarboxylase	SG1414	h[c] + orot5p[c]	->	co2[c] + ump[c]	Purine_and_Pyrimidine_Biosynthesis
ORPT	1500	181	orotate_phosphoribosyltransferase	SG2212	orot5p[c] + ppi[c]	<=>	orot[c] + prpp[c]	Purine_and_Pyrimidine_Biosynthesis
PRAGSr	1500	127	phosphoribosylglycinamide_synthase	SG0142	atp[c] + gly[c] + pram[c]	<=>	adp[c] + gar[c] + h[c] + pi[c]	Purine_and_Pyrimidine_Biosynthesis
PRAIS	1500	127	phosphoribosylaminoimidazole_synthase	SG1732	atp[c] + fpram[c]	->	adp[c] + air[c] + 2.000000 h[c] + pi[c]	Purine_and_Pyrimidine_Biosynthesis
PRASCS	1500	127	phosphoribosylaminoimidazolesuccinocarboxamide_synthase	SG1724	5aizc[c] + asp-L[c] + atp[c]	<=>	25aics[c] + adp[c] + h[c] + pi[c]	Purine_and_Pyrimidine_Biosynthesis
PRFGS	1500	127	phosphoribosylformylglycinamidine_synthase	SG1778	atp[c] + fgam[c] + gln-L[c] + h2o[c]	->	adp[c] + fpram[c] + glu-L[c] + h[c] + pi[c]	Purine_and_Pyrimidine_Biosynthesis
DAPDC	1500	696	diaminopimelate_decarboxylase	SG1988	26dap-M[c] + h[c]	->	co2[c] + lys-L[c]	Threonine_and_Lysine_Metabolism
CO2t	1500	1462	CO2_transporter_via_diffusion		co2[e]	<=>	co2[c]	Transport__Extracellular
GLCpts	1500	938	D_glucose_transport_via_PEPPyr_PTS	( SG1327 and SG1326 and SG1325 and SG1701 and SG1702 )	glc-D[e] + pep[c]	->	g6p[c] + pyr[c]	Transport__Extracellular
H2Ot	1500	1166	H2O_transport_via_diffusion		h2o[e]	<=>	h2o[c]	Transport__Extracellular
SULabc	1500	204	sulfate_transport_via_ABC_system	( SG1706 and SG1708 and SG1707 and SG1680 and SG2177 )	atp[c] + h2o[c] + so4[e]	->	adp[c] + h[c] + pi[c] + so4[c]	Transport__Extracellular
ANPRT	1500	245	anthranilate_phosphoribosyltransferase	SG1400	anth[c] + prpp[c]	->	ppi[c] + pran[c]	Tyrosine__Tryptophan__and_Phenylalanine_Metabolism
ANS	1500	245	anthranilate_synthase	( SG1400 and SG1402 )	chor[c] + gln-L[c]	->	anth[c] + glu-L[c] + h[c] + pyr[c]	Tyrosine__Tryptophan__and_Phenylalanine_Metabolism
CHORM	1500	747	chorismate_mutase	( SG0580 or SG0579 )	chor[c]	->	pphn[c]	Tyrosine__Tryptophan__and_Phenylalanine_Metabolism
IGPS	1500	245	indole_3_glycerol_phosphate_synthase	SG1399	2cpr5p[c] + h[c]	->	3ig3p[c] + co2[c] + h2o[c]	Tyrosine__Tryptophan__and_Phenylalanine_Metabolism
PHETA1	1500	561	phenylalanine_transaminase	( SG2131 or SG2395 or SG1006 )	akg[c] + phe-L[c]	<=>	glu-L[c] + phpyr[c]	Tyrosine__Tryptophan__and_Phenylalanine_Metabolism
PPND	1500	474	prephenate_dehydrogenase	SG0579	nad[c] + pphn[c]	->	34hpp[c] + co2[c] + nadh[c]	Tyrosine__Tryptophan__and_Phenylalanine_Metabolism
PPNDH	1500	561	prephenate_dehydratase	SG0580	h[c] + pphn[c]	->	co2[c] + h2o[c] + phpyr[c]	Tyrosine__Tryptophan__and_Phenylalanine_Metabolism
PRAIi	1500	245	phosphoribosylanthranilate_isomerase__irreversible_	SG1399	pran[c]	->	2cpr5p[c]	Tyrosine__Tryptophan__and_Phenylalanine_Metabolism
TYRTA	1500	472	tyrosine_transaminase	( SG2131 or SG1006 )	akg[c] + tyr-L[c]	<=>	34hpp[c] + glu-L[c]	Tyrosine__Tryptophan__and_Phenylalanine_Metabolism
ACHBS	1500	247	2_aceto_2_hydroxybutanoate_synthase	( SG2397 and SG2396 )	2obut[c] + h[c] + pyr[c]	->	2ahbut[c] + co2[c]	Valine__Leucine__and_Isoleucine_Metabolism
ACLS	1500	562	acetolactate_synthase	( SG2397 and SG2396 )	h[c] + 2.000000 pyr[c]	->	alac-S[c] + co2[c]	Valine__Leucine__and_Isoleucine_Metabolism
DHAD1	1500	561	dihydroxy_acid_dehydratase__2_3_dihydroxy_3_methylbutanoate_	SG2394	23dhmb[c]	->	3mob[c] + h2o[c]	Valine__Leucine__and_Isoleucine_Metabolism
DHAD2	1500	247	Dihydroxy_acid_dehydratase__2_3_dihydroxy_3_methylpentanoate_	SG2394	23dhmp[c]	->	3mop[c] + h2o[c]	Valine__Leucine__and_Isoleucine_Metabolism
ILETA	1500	247	isoleucine_transaminase	SG2395	akg[c] + ile-L[c]	<=>	3mop[c] + glu-L[c]	Valine__Leucine__and_Isoleucine_Metabolism
IPMD	1500	336	3_isopropylmalate_dehydrogenase	SG0436	3c2hmp[c] + nad[c]	->	3c4mop[c] + h[c] + nadh[c]	Valine__Leucine__and_Isoleucine_Metabolism
IPPMIa	1500	336	3_isopropylmalate_dehydratase	( SG0434 and SG0435 )	3c2hmp[c]	<=>	2ippm[c] + h2o[c]	Valine__Leucine__and_Isoleucine_Metabolism
IPPMIb	1500	338	2_isopropylmalate_hydratase	( SG0434 and SG0435 )	2ippm[c] + h2o[c]	<=>	3c3hmp[c]	Valine__Leucine__and_Isoleucine_Metabolism
IPPS	1500	337	2_isopropylmalate_synthase	SG0437	3mob[c] + accoa[c] + h2o[c]	->	3c3hmp[c] + coa[c] + h[c]	Valine__Leucine__and_Isoleucine_Metabolism
LEUTAi	1500	339	leucine_transaminase__irreversible_	( SG2395 or SG2131 )	4mop[c] + glu-L[c]	->	akg[c] + leu-L[c]	Valine__Leucine__and_Isoleucine_Metabolism
OMCDC	1500	338	2_Oxo_4_methyl_3_carboxypentanoate_decarboxylation	SG0436	3c4mop[c] + h[c]	->	4mop[c] + co2[c]	Valine__Leucine__and_Isoleucine_Metabolism
THRD_L	1500	247	L_threonine_deaminase	( SG1328 or SG2393 )	thr-L[c]	->	2obut[c] + nh4[c]	Valine__Leucine__and_Isoleucine_Metabolism
KARA1i	1500	571	acetohydroxy_acid_isomeroreductase	SG2391	alac-S[c] + h[c] + nadph[c]	->	23dhmb[c] + nadp[c]	Valine__Leucine__and_Isoleucine_Metabolism	Essential reaction: ASPK
KARA2i	1500	249	ketol_acid_reductoisomerase__2_Aceto_2_hydroxybutanoate_	SG2391	2ahbut[c] + h[c] + nadph[c]	->	23dhmp[c] + nadp[c]	Valine__Leucine__and_Isoleucine_Metabolism	Essential reaction: DPR
HSDy	1500	714	homoserine_dehydrogenase__NADPH_	SG0404	hom-L[c] + nadp[c]	<=>	aspsa[c] + h[c] + nadph[c]	Threonine_and_Lysine_Metabolism	Essential reaction: DPR
*1
TRPS1	1014	177	tryptophan_synthase__indoleglycerol_phosphate_	( SG1397 and SG1398 )	3ig3p[c] + ser-L[c]	->	g3p[c] + h2o[c] + trp-L[c]
TRPS2	486	68	tryptophan_synthase__indole_	( SG1397 and SG1398 )	indole[c] + ser-L[c]	->	h2o[c] + trp-L[c]
TRPS3	486	68	tryptophan_synthase__indoleglycerol_phosphate_	( SG1397 and SG1398 )	3ig3p[c]	->	g3p[c] + indole[c]
GHMT2	1408	1008	glycine_hydroxymethyltransferase	SG1775	ser-L[c] + thf[c]	->	gly[c] + h2o[c] + mlthf[c]
THRAr	584	1002	Threonine_Aldolase	( SG1098 or SG1775 )	thr-L[c]	<=>	acald[c] + gly[c]
Yellow rows corresponds to conditionally essential reactions whose corresponding gene appears as essential for all minimal networks under all conditions. Corresponds to genes associated
to more than one reaction, where the additional reaction appears as essential in all minimal networks
*1: Genes presents in all minimal networks in nutrient-limited conditions but that appears associated to more than 2 reactions, none of them essential individually but one of two always presents in all minimal networks under original conditions, making th
SG1098: Gene not present in all minimal networks in original conditions; conditional essential gene associated to SG1367.
