# Supplementary material for: Metabolic Networks of Sodalis glossinidius: A Systems Biology Approach to Reductive Evolution
Source: PLoS One. 2012 Jan 24;7(1):e30652. doi: 10.1371/journal.pone.0030652 (PMC3265509; doi:10.1371/journal.pone.0030652)
Supplement: Table S5 — Genes and reactions absent in all minimal networks under nutrient-limited and nutrient-rich conditions. (XLS) [file pone.0030652.s005.xls]

## Sheet: SupplTable5_commDelRxnsGenes
Reactions/genes absents all minimal networks all conditions
Reaction ID	Reaction name	Gene association	Reactants	Reversibility	Products	Subsystem
5DGLCNR	5_dehydro_D_gluconate_reductase	SG1773	5dglcn[c] + h[c] + nadph[c]	<=>	glcn[c] + nadp[c]	Alternate_Carbon_Metabolism
AGDC	N_acetylglucosamine_6_phosphate_deacetylase	SG0815	acgam6p[c] + h2o[c]	->	ac[c] + gam6p[c]	Alternate_Carbon_Metabolism
DDGLK	2_dehydro_3_deoxygluconokinase	SG0067	2ddglcn[c] + atp[c]	->	2ddg6p[c] + adp[c] + h[c]	Alternate_Carbon_Metabolism
DKGLCNR1	2_5_diketo_D_gluconate_reductase	SG0278	25dkglcn[c] + h[c] + nadph[c]	->	2dhguln[c] + nadp[c]	Alternate_Carbon_Metabolism
FCLK	L_fuculokinase	SG0180	atp[c] + fcl-L[c]	->	adp[c] + fc1p[c] + h[c]	Alternate_Carbon_Metabolism
FCLPA	L_fuculose_1_phosphate_aldolase	SG0183	fc1p[c]	<=>	dhap[c] + lald-L[c]	Alternate_Carbon_Metabolism
FFSD	beta_fructofuranosidase		h2o[c] + suc6p[c]	->	fru[c] + g6p[c]	Alternate_Carbon_Metabolism
FRUK	fructose_1_phosphate_kinase	SG0954	atp[c] + f1p[c]	->	adp[c] + fdp[c] + h[c]	Alternate_Carbon_Metabolism
LCADi	lactaldehyde_dehydrogenase	SG1372	h2o[c] + lald-L[c] + nad[c]	->	2.000000 h[c] + lac-L[c] + nadh[c]	Alternate_Carbon_Metabolism
M1PD	mannitol_1_phosphate_5_dehydrogenase	SG0015	mnl1p[c] + nad[c]	<=>	f6p[c] + h[c] + nadh[c]	Alternate_Carbon_Metabolism
MANAO	Mannonate_oxidoreductase	SG1837	mana[c] + nad[c]	<=>	fruur[c] + h[c] + nadh[c]	Alternate_Carbon_Metabolism
MICITD	2_methylisocitrate_dehydratase	SG0477	2mcacn[c] + h2o[c]	->	micit[c]	Alternate_Carbon_Metabolism
MME	methylmalonyl_CoA_epimerase		mmcoa-R[c]	<=>	mmcoa-S[c]	Alternate_Carbon_Metabolism
MNNH	D_mannonate_hydrolyase	SG1838	mana[c]	->	2ddglcn[c] + h2o[c]	Alternate_Carbon_Metabolism
OBTFL	2_Oxobutanoate_formate_lyase	( SG0987 and SG0988 )	2obut[c] + coa[c]	->	for[c] + ppcoa[c]	Alternate_Carbon_Metabolism
PFK_2	Phosphofructokinase	SG0954	atp[c] + tag6p-D[c]	->	adp[c] + h[c] + tagdp-D[c]	Alternate_Carbon_Metabolism
PMANM	phosphomannomutase	SG1115	man1p[c]	<=>	man6p[c]	Alternate_Carbon_Metabolism
PTA2	Phosphate_acetyltransferase	SG1607	pi[c] + ppcoa[c]	->	coa[c] + ppap[c]	Alternate_Carbon_Metabolism
RBP4E	L_ribulose_phosphate_4_epimerase	SG1415	ru5p-L[c]	<=>	xu5p-D[c]	Alternate_Carbon_Metabolism
RMPA	Rhamnulose_1_phosphate_aldolase	SG2025	rml1p[c]	<=>	dhap[c] + lald-L[c]	Alternate_Carbon_Metabolism
TRE6PP	trehalose_phosphatase	SG1240	h2o[c] + tre6p[c]	->	pi[c] + tre[c]	Alternate_Carbon_Metabolism
TRE6PS	alpha_alpha_trehalose_phosphate_synthase__UDP_forming_	SG1241	g6p[c] + udpg[c]	->	h[c] + tre6p[c] + udp[c]	Alternate_Carbon_Metabolism
TREHe	alpha_alpha_trehalase	SG1886	h2o[e] + tre[e]	->	2.000000 glc-D[e]	Alternate_Carbon_Metabolism
XYLK	xylulokinase	SG0611	atp[c] + xylu-D[c]	->	adp[c] + h[c] + xu5p-D[c]	Alternate_Carbon_Metabolism
ACGK	acetylglutamate_kinase	SG2160	acglu[c] + atp[c]	->	acg5p[c] + adp[c]	Arginine_and_Proline_Metabolism
ACODA	acetylornithine_deacetylase	SG2161	acorn[c] + h2o[c]	->	ac[c] + orn[c]	Arginine_and_Proline_Metabolism
ARGSL	argininosuccinate_lyase	SG2159	argsuc[c]	<=>	arg-L[c] + fum[c]	Arginine_and_Proline_Metabolism
NACODA	N_acetylornithine_deacetylase	SG2161	acg5sa[c] + h2o[c]	->	ac[c] + glu5sa[c]	Arginine_and_Proline_Metabolism
OCBT	ornithine_carbamoyltransferase	SG2113	cbp[c] + orn[c]	<=>	citr-L[c] + h[c] + pi[c]	Arginine_and_Proline_Metabolism
SPMDAT1	Spermidine_acetyltransferase	SG1899	accoa[c] + spmd[c]	->	N1aspmd[c] + coa[c] + h[c]	Arginine_and_Proline_Metabolism
SPMDAT2	Spermidine_acetyltransferase__N8_	SG1899	accoa[c] + spmd[c]	->	coa[c] + h[c] + n8aspmd[c]	Arginine_and_Proline_Metabolism
AADDGT	dTDP_N_4_acetamido_4_6_dideoxy_D_galactose_transferase	SG2375	dtdp4aaddg[c] + unagamu[c]	->	dtdp[c] + h[c] + unagamuf[c]	Cell_Envelope_Biosynthesis
ACGAMT	UDP_N_acetylglucosamineundecaprenylphosphate_N_acetylglucosamine__1_phosphate_transferase	SG2385	uacgam[c] + udcpp[c]	->	ump[c] + unaga[c]	Cell_Envelope_Biosynthesis
ACMAMUT	UDP_N_acetyl_D_mannosaminuronic_acid_transferase	SG2374	uacmamu[c] + unaga[c]	->	h[c] + udp[c] + unagamu[c]	Cell_Envelope_Biosynthesis
ECAP_EC	ECA_polymerization__Ecoli_		unagamuf[c]	->	eca-EC[c] + h[c] + udcpdp[c]	Cell_Envelope_Biosynthesis
EDTXS3	Endotoxin_Synthesis__palmitoleoyl_ACP_	SG0784	hdeACP[c] + kdo2lipid4[c]	->	ACP[c] + kdo2lipid4p[c]	Cell_Envelope_Biosynthesis
EDTXS4	Endotoxin_Synthesis__myristoyl_transferase_	SG1265	kdo2lipid4p[c] + myrsACP[c]	->	ACP[c] + lipa-cold[c]	Cell_Envelope_Biosynthesis
G1PTT	glucose_1_phosphate_thymidylyltransferase	SG2380	dttp[c] + g1p[c] + h[c]	->	dtdpglu[c] + ppi[c]	Cell_Envelope_Biosynthesis
GDMANE	GDP_4_dehydro_6_deoxy_D_mannose_epimerase	SG0330	gdpddman[c]	->	gdpofuc[c]	Cell_Envelope_Biosynthesis
GMAND	GDP_D_mannose_dehydratase	SG0331	gdpmann[c]	->	gdpddman[c] + h2o[c]	Cell_Envelope_Biosynthesis
GOFUCR	GDP_4_oxo_L_fucose_reductase	SG0330	gdpofuc[c] + h[c] + nadph[c]	->	gdpfuc[c] + nadp[c]	Cell_Envelope_Biosynthesis
MAN1PT2	mannose_1_phosphate_guanylyltransferase__GDP_	SG1114	gdp[c] + h[c] + man1p[c]	->	gdpmann[c] + pi[c]	Cell_Envelope_Biosynthesis
MI1PP	myo_inositol_1_phosphatase	SG1772	h2o[c] + mi1p-D[c]	->	inost[c] + pi[c]	Cell_Envelope_Biosynthesis
PAPA_EC	Phosphatidate_phosphatase		h2o[c] + 0.020000 pa-EC[c]	->	0.020000 12dgr-EC[c] + pi[c]	Cell_Envelope_Biosynthesis
PEPT_EC	ethanolamine_phosphotransferase		cmp[c] + h[c] + 0.020000 pe-EC[c]	<=>	0.020000 12dgr-EC[c] + cdpea[c]	Cell_Envelope_Biosynthesis
PLIPA1	Phospholipase_A__phosphatidylglycerol_	SG2338	h2o[c] + 0.020000 pg-EC[c]	->	0.020000 agpg-EC[c] + h[c] + 0.360000 hdca[c] + 0.070000 hdcea[c] + 0.500000 ocdcea[c] + 0.020000 ttdca[c] + 0.050000 ttdcea[c]	Cell_Envelope_Biosynthesis
PLIPA2	Phosphlipase_A__phosphatidylethanolamine_	SG2338	h2o[c] + 0.020000 pe-EC[c]	->	0.020000 agpe-EC[c] + h[c] + 0.360000 hdca[c] + 0.070000 hdcea[c] + 0.500000 ocdcea[c] + 0.020000 ttdca[c] + 0.050000 ttdcea[c]	Cell_Envelope_Biosynthesis
PLIPA3	Phospholipase_A__phosphatidylcholine_	SG2338	h2o[c] + 0.020000 pc-EC[c]	->	0.020000 agpc-EC[c] + h[c] + 0.360000 hdca[c] + 0.070000 hdcea[c] + 0.500000 ocdcea[c] + 0.020000 ttdca[c] + 0.050000 ttdcea[c]	Cell_Envelope_Biosynthesis
TDPADGAT	dTDP_4_amino_4_6_dideoxy_D_glucose_acetyltransferase	SG2379	accoa[c] + dtdp4addg[c]	->	coa[c] + dtdp4aaddg[c] + h[c]	Cell_Envelope_Biosynthesis
TDPAGTA	dTDP_4_amino_4_6_dideoxy_D_glucose_transaminase	SG2378	dtdp4d6dg[c] + glu-L[c]	->	akg[c] + dtdp4addg[c]	Cell_Envelope_Biosynthesis
TDPGDH	dTDPglucose_4_6_dehydratase	SG2381	dtdpglu[c]	->	dtdp4d6dg[c] + h2o[c]	Cell_Envelope_Biosynthesis
UACMAMO	UDP_N_acetyl_D_mannosamine_oxidoreductase	SG2382	h2o[c] + 2.000000 nad[c] + uacmam[c]	->	3.000000 h[c] + 2.000000 nadh[c] + uacmamu[c]	Cell_Envelope_Biosynthesis
UAG2Ei	UDP_N_acetylglucosamine_2_epimerase	SG2383	uacgam[c]	->	uacmam[c]	Cell_Envelope_Biosynthesis
UDPGD	UDPglucose_6_dehydrogenase	SG1368	h2o[c] + 2.000000 nad[c] + udpg[c]	->	3.000000 h[c] + 2.000000 nadh[c] + udpglcur[c]	Cell_Envelope_Biosynthesis
MDH3	Malate_dehydrogenase__menaquinone_8_as_acceptor_	SG1751	mal-L[c] + mqn8[c]	->	mql8[c] + oaa[c]	Citric_Acid_Cycle
4HTHRS	4_Hydroxy_L_threonine_synthase	SG0406	h2o[c] + phthr[c]	->	4hthr[c] + pi[c]	Cofactor_and_Prosthetic_Group_Biosynthesis
ACPS1	acyl_carrier_protein_synthase	SG1783	apoACP[c] + coa[c]	->	ACP[c] + h[c] + pap[c]	Cofactor_and_Prosthetic_Group_Biosynthesis
ALATA_D2	D_alanine_transaminase	SG1775	ala-D[c] + pydx5p[c]	->	pyam5p[c] + pyr[c]	Cofactor_and_Prosthetic_Group_Biosynthesis
ALATA_L2	alanine_transaminase	SG1775	ala-L[c] + pydx5p[c]	->	pyam5p[c] + pyr[c]	Cofactor_and_Prosthetic_Group_Biosynthesis
AMAOTr	adenosylmethionine_8_amino_7_oxononanoate_transaminase	SG0902	8aonn[c] + amet[c]	<=>	amob[c] + dann[c]	Cofactor_and_Prosthetic_Group_Biosynthesis
AMMQT8_2	S_adenosylmethione2_demethylmenaquinone_methyltransferase	SG2170	2dmmq8[c] + amet[c]	->	ahcys[c] + h[c] + mqn8[c]	Cofactor_and_Prosthetic_Group_Biosynthesis
AOXSr	8_amino_7_oxononanoate_synthase	SG0904	ala-L[c] + h[c] + pmcoa[c]	<=>	8aonn[c] + co2[c] + coa[c]	Cofactor_and_Prosthetic_Group_Biosynthesis
ASPO4	L_aspartate_oxidase	SG1794	asp-L[c] + mqn8[c]	->	iasp[c] + mql8[c]	Cofactor_and_Prosthetic_Group_Biosynthesis
ASPO6	L_aspartate_oxidase	SG1794	asp-L[c] + o2[c]	->	h2o2[c] + iasp[c]	Cofactor_and_Prosthetic_Group_Biosynthesis
BTS2	biotin_synthase__ala_L_producing_	SG0903	cys-L[c] + dtbt[c]	<=>	ala-L[c] + btn[c] + 2.000000 h[c]	Cofactor_and_Prosthetic_Group_Biosynthesis
CDPMEK	4__cytidine_5__diphospho__2_C_methyl_D_erythritol_kinase	SG1879	4c2me[c] + atp[c]	->	2p4c2me[c] + adp[c] + h[c]	Cofactor_and_Prosthetic_Group_Biosynthesis
CHRPL	Chorismate_pyruvate_lyase	SG2144	chor[c]	->	4hbz[c] + pyr[c]	Cofactor_and_Prosthetic_Group_Biosynthesis
CPPPGO	coproporphyrinogen_oxidase__O2_required_	SG1712	cpppg3[c] + 2.000000 h[c] + o2[c]	->	2.000000 co2[c] + 2.000000 h2o[c] + pppg9[c]	Cofactor_and_Prosthetic_Group_Biosynthesis
DBTSr	dethiobiotin_synthase	SG0906	atp[c] + co2[c] + dann[c]	<=>	adp[c] + dtbt[c] + 3.000000 h[c] + pi[c]	Cofactor_and_Prosthetic_Group_Biosynthesis
DMATT	dimethylallyltranstransferase	SG0657	dmpp[c] + ipdp[c]	->	grdp[c] + ppi[c]	Cofactor_and_Prosthetic_Group_Biosynthesis
DMPPS	1_hydroxy_2_methyl_2__E__butenyl_4_diphosphate_reductase__dmpp_	SG0417	h2mb4p[c] + h[c] + nadh[c]	->	dmpp[c] + h2o[c] + nad[c]	Cofactor_and_Prosthetic_Group_Biosynthesis
DMQMT	3_Dimethylubiquinonol_3_methyltransferase	SG1583	2omhmbl[c] + amet[c]	->	ahcys[c] + h[c] + q8h2[c]	Cofactor_and_Prosthetic_Group_Biosynthesis
DXPRIi	1_deoxy_D_xylulose_reductoisomerase	SG1939	dxyl5p[c] + h[c] + nadph[c]	->	2me4p[c] + nadp[c]	Cofactor_and_Prosthetic_Group_Biosynthesis
DXPS	1_deoxy_D_xylulose_5_phosphate_synthase	SG0656	g3p[c] + h[c] + pyr[c]	->	co2[c] + dxyl5p[c]	Cofactor_and_Prosthetic_Group_Biosynthesis
DXYLK	1_Deoxy_D_xylulose_kinase	SG0611	atp[c] + dxyl[c]	->	adp[c] + dxyl5p[c] + h[c]	Cofactor_and_Prosthetic_Group_Biosynthesis
FCLT	Ferrochelatase	SG0694	fe2[c] + ppp9[c]	->	2.000000 h[c] + pheme[c]	Cofactor_and_Prosthetic_Group_Biosynthesis
G1SATi	glutamate_1_semialdehyde_aminotransferase	SG0500	glu1sa[c]	->	5aop[c]	Cofactor_and_Prosthetic_Group_Biosynthesis
GLUCYS	gamma_glutamylcysteine_synthetase	SG0541	atp[c] + cys-L[c] + glu-L[c]	->	adp[c] + glucys[c] + h[c] + pi[c]	Cofactor_and_Prosthetic_Group_Biosynthesis
GLUTRR	glutamyl_tRNA_reductase	SG1877	glutrna[c] + h[c] + nadph[c]	->	glu1sa[c] + nadp[c] + trnaglu[c]	Cofactor_and_Prosthetic_Group_Biosynthesis
GLUTRS	Glutamyl_tRNA_synthetase	SG1676	atp[c] + glu-L[c] + trnaglu[c]	->	amp[c] + glutrna[c] + ppi[c]	Cofactor_and_Prosthetic_Group_Biosynthesis
GRTT	geranyltranstransferase	SG0657	grdp[c] + ipdp[c]	->	frdp[c] + ppi[c]	Cofactor_and_Prosthetic_Group_Biosynthesis
GTHOr	glutathione_oxidoreductase	SG0068	gthox[c] + h[c] + nadph[c]	<=>	2.000000 gthrd[c] + nadp[c]	Cofactor_and_Prosthetic_Group_Biosynthesis
GTHS	glutathione_synthetase	SG2022	atp[c] + glucys[c] + gly[c]	->	adp[c] + gthrd[c] + h[c] + pi[c]	Cofactor_and_Prosthetic_Group_Biosynthesis
HBZOPT	Hydroxybenzoate_octaprenyltransferase	SG2143	4hbz[c] + octdp[c]	->	3ophb[c] + ppi[c]	Cofactor_and_Prosthetic_Group_Biosynthesis
HEMEOS	Heme_O_synthase	SG0663	frdp[c] + h2o[c] + pheme[c]	->	hemeO[c] + ppi[c]	Cofactor_and_Prosthetic_Group_Biosynthesis
HETZK	hydroxyethylthiazole_kinase	SG1739	4mhetz[c] + atp[c]	->	4mpetz[c] + adp[c] + h[c]	Cofactor_and_Prosthetic_Group_Biosynthesis
HMBS	hydroxymethylbilane_synthase	SG2366	h2o[c] + 4.000000 ppbng[c]	->	hmbil[c] + 4.000000 nh4[c]	Cofactor_and_Prosthetic_Group_Biosynthesis
HYPOE	hypothetical_enyme		h2o[c] + pyam5p[c]	->	pi[c] + pydam[c]	Cofactor_and_Prosthetic_Group_Biosynthesis
IPDPS	1_hydroxy_2_methyl_2__E__butenyl_4_diphosphate_reductase__ipdp_	SG0417	h2mb4p[c] + h[c] + nadh[c]	->	h2o[c] + ipdp[c] + nad[c]	Cofactor_and_Prosthetic_Group_Biosynthesis
MECDPDH	2C_methyl_D_erythritol_2_4_cyclodiphosphate_dehydratase	SG1760	2mecdp[c] + h[c]	->	h2mb4p[c] + h2o[c]	Cofactor_and_Prosthetic_Group_Biosynthesis
MECDPS	2_C_methyl_D_erythritol_2_4_cyclodiphosphate_synthase	SG0527	2p4c2me[c]	->	2mecdp[c] + cmp[c]	Cofactor_and_Prosthetic_Group_Biosynthesis
MEPCT	2_C_methyl_D_erythritol_4_phosphate_cytidylyltransferase	SG0526	2me4p[c] + ctp[c] + h[c]	->	4c2me[c] + ppi[c]	Cofactor_and_Prosthetic_Group_Biosynthesis
NADDPe	NAD_diphosphatase__extracellular_		h2o[e] + nad[e]	->	amp[e] + 2.000000 h[e] + nmn[e]	Cofactor_and_Prosthetic_Group_Biosynthesis
NAMNPP	nicotinic_acid_mononucleotide_pyrophosphorylase	SG1016	atp[c] + h2o[c] + nac[c] + prpp[c]	->	adp[c] + nicrnt[c] + pi[c] + ppi[c]	Cofactor_and_Prosthetic_Group_Biosynthesis
NMNAT	nicotinamide_nucleotide_adenylyltransferase	SG0800	atp[c] + h[c] + nmn[c]	->	nad[c] + ppi[c]	Cofactor_and_Prosthetic_Group_Biosynthesis
NMNN	NMN_nucleosidase		h2o[c] + nmn[c]	->	h[c] + ncam[c] + r5p[c]	Cofactor_and_Prosthetic_Group_Biosynthesis
OCTDPS	Octaprenyl_pyrophosphate_synthase	SG0362	frdp[c] + 5.000000 ipdp[c]	->	octdp[c] + 5.000000 ppi[c]	Cofactor_and_Prosthetic_Group_Biosynthesis
OHPBAT	O_Phospho_4_hydroxy_L_threonine2_oxoglutarate_aminotransferase	SG0990	glu-L[c] + ohpb[c]	<=>	akg[c] + phthr[c]	Cofactor_and_Prosthetic_Group_Biosynthesis
OHPHM	2_octaprenyl_6_hydroxyphenol_methylase	SG1583	2ohph[c] + amet[c]	->	2omph[c] + ahcys[c] + h[c]	Cofactor_and_Prosthetic_Group_Biosynthesis
OMBZLM	2_Octaprenyl_6_methoxy_benzoquinol_methylase	SG0109	2ombzl[c] + amet[c]	->	2ommbl[c] + ahcys[c] + h[c]	Cofactor_and_Prosthetic_Group_Biosynthesis
OMMBLHX	2_Octaprenyl_3_methyl_6_methoxy_1_4_benzoquinol_hydroxylase	SG0812	2ommbl[c] + 0.500000 o2[c]	->	2omhmbl[c]	Cofactor_and_Prosthetic_Group_Biosynthesis
OMPHHX	2_octaprenyl_6_methoxyphenol_hydroxylase	SG2004	2omph[c] + 0.500000 o2[c]	->	2ombzl[c]	Cofactor_and_Prosthetic_Group_Biosynthesis
OPHBDC	Octaprenyl_hydroxybenzoate_decarboxylase	( SG0116 or SG1612 )	3ophb[c] + h[c]	->	2oph[c] + co2[c]	Cofactor_and_Prosthetic_Group_Biosynthesis
OPHHX	2_Octaprenylphenol_hydroxylase	SG0111	2oph[c] + 0.500000 o2[c]	->	2ohph[c]	Cofactor_and_Prosthetic_Group_Biosynthesis
PDX5PO	pyridoxine_5__phosphate_oxidase	SG1447	o2[c] + pdx5p[c]	<=>	h2o2[c] + pydx5p[c]	Cofactor_and_Prosthetic_Group_Biosynthesis
PDX5PS	Pyridoxine_5__phosphate_synthase	( SG0425 and SG1784 )	dxyl5p[c] + nad[c] + phthr[c]	->	co2[c] + 2.000000 h2o[c] + h[c] + nadh[c] + pdx5p[c] + pi[c]	Cofactor_and_Prosthetic_Group_Biosynthesis
PDXPP	Pyridoxine_5_phosphate_phosphatase		h2o[c] + pdx5p[c]	->	pi[c] + pydxn[c]	Cofactor_and_Prosthetic_Group_Biosynthesis
PERD	Erythronate_4_phosphate__4per__dehydrogenase	SG1621	4per[c] + nad[c]	<=>	h[c] + nadh[c] + ohpb[c]	Cofactor_and_Prosthetic_Group_Biosynthesis
PPBNGS	porphobilinogen_synthase	SG1529	2.000000 5aop[c]	->	2.000000 h2o[c] + h[c] + ppbng[c]	Cofactor_and_Prosthetic_Group_Biosynthesis
PPPGO	protoporphyrinogen_oxidase__aerobic_	SG0121	1.500000 o2[c] + pppg9[c]	->	3.000000 h2o[c] + ppp9[c]	Cofactor_and_Prosthetic_Group_Biosynthesis
PYAM5PO	pyridoxamine_5__phosphate_oxidase	SG1447	h2o[c] + o2[c] + pyam5p[c]	->	h2o2[c] + nh4[c] + pydx5p[c]	Cofactor_and_Prosthetic_Group_Biosynthesis
PYDXPP	Pyridoxal_5_phosphate_phosphatase		h2o[c] + pydx5p[c]	->	pi[c] + pydx[c]	Cofactor_and_Prosthetic_Group_Biosynthesis
SHCHD2	sirohydrochlorin_dehydrogenase__NAD_	SG0520	dscl[c] + nad[c]	->	h[c] + nadh[c] + scl[c]	Cofactor_and_Prosthetic_Group_Biosynthesis
SHCHF	sirohydrochlorin_ferrochetalase	SG0520	fe2[c] + scl[c]	->	3.000000 h[c] + sheme[c]	Cofactor_and_Prosthetic_Group_Biosynthesis
TMKr	thiamine_kinase		atp[c] + thm[c]	<=>	adp[c] + h[c] + thmmp[c]	Cofactor_and_Prosthetic_Group_Biosynthesis
TMPKr	thiamine_phosphate_kinase	SG0654	atp[c] + thmmp[c]	<=>	adp[c] + thmpp[c]	Cofactor_and_Prosthetic_Group_Biosynthesis
UDCPDPS	Undecaprenyl_diphosphate_synthase	SG1938	frdp[c] + 8.000000 ipdp[c]	->	8.000000 ppi[c] + udcpdp[c]	Cofactor_and_Prosthetic_Group_Biosynthesis
UPP3MT	uroporphyrinogen_methyltransferase	( SG2368 or SG0520 )	2.000000 amet[c] + uppg3[c]	->	2.000000 ahcys[c] + dscl[c] + h[c]	Cofactor_and_Prosthetic_Group_Biosynthesis
UPP3S	uroporphyrinogen_III_synthase	SG2367	hmbil[c]	->	h2o[c] + uppg3[c]	Cofactor_and_Prosthetic_Group_Biosynthesis
UPPDC1	uroporphyrinogen_decarboxylase__uroporphyrinogen_III_	SG0138	4.000000 h[c] + uppg3[c]	->	4.000000 co2[c] + cpppg3[c]	Cofactor_and_Prosthetic_Group_Biosynthesis
TRSAR	tartronate_semialdehyde_reductase	SG0507	2h3oppan[c] + h[c] + nadh[c]	->	glyc-R[c] + nad[c]	Glyoxylate_Metabolism
AHC	adenosylhomocysteinase		ahcys[c] + h2o[c]	<=>	adn[c] + hcys-L[c]	Methionine_Metabolism
AHCYSNS	S_adenosylhomocysteine_nucleosidase	SG0503	ahcys[c] + h2o[c]	->	ade[c] + rhcys[c]	Methionine_Metabolism
DHPTDCs	4_5_dihydroxy_2_3_pentanedione_cyclization__spontaneous_		dhptd[c]	->	h2o[c] + hmfurn[c]	Methionine_Metabolism
RHCCE	S_ribosylhomocysteine_cleavage_enzyme	SG0542	rhcys[c]	->	dhptd[c] + hcys-L[c]	Methionine_Metabolism
GLYOX	hydroxyacylglutathione_hydrolase	SG0589	h2o[c] + lgt-S[c]	->	gthrd[c] + h[c] + lac-D[c]	Methylglyoxal_Metabolism
MGSA	methylglyoxal_synthase	SG1032	dhap[c]	->	mthgxl[c] + pi[c]	Methylglyoxal_Metabolism
ADK4	adentylate_kinase__ITP_	SG0693	amp[c] + itp[c]	<=>	adp[c] + idp[c]	Nucleotide_Salvage_Pathway
ADNCYC	adenylate_cyclase	SG2347	atp[c]	->	camp[c] + ppi[c]	Nucleotide_Salvage_Pathway
AP4AH	Ap4A_hydrolase	SG0422	ap4a[c] + h2o[c]	->	2.000000 adp[c] + 2.000000 h[c]	Nucleotide_Salvage_Pathway
AP5AH	Ap5A_hydrolase	SG0422	ap5a[c] + h2o[c]	->	adp[c] + atp[c] + 2.000000 h[c]	Nucleotide_Salvage_Pathway
CMPN	CMP_nucleosidase		cmp[c] + h2o[c]	->	csn[c] + r5p[c]	Nucleotide_Salvage_Pathway
GP4GH	Gp4G_hydrolase	SG0422	gp4g[c] + h2o[c]	->	2.000000 gdp[c] + 2.000000 h[c]	Nucleotide_Salvage_Pathway
NTD10	5__nucleotidase__XMP_	( SG0528 or SG1603 )	h2o[c] + xmp[c]	->	pi[c] + xtsn[c]	Nucleotide_Salvage_Pathway
NTD11	5__nucleotidase__IMP_	( SG0528 or SG1603 )	h2o[c] + imp[c]	->	ins[c] + pi[c]	Nucleotide_Salvage_Pathway
NTD5	5__nucleotidase__dTMP_	( SG0528 or SG1603 )	dtmp[c] + h2o[c]	->	pi[c] + thymd[c]	Nucleotide_Salvage_Pathway
NTD6	5__nucleotidase__dAMP_	( SG0528 or SG1603 )	damp[c] + h2o[c]	->	dad-2[c] + pi[c]	Nucleotide_Salvage_Pathway
NTD8	5__nucleotidase__dGMP_	( SG0528 or SG1603 )	dgmp[c] + h2o[c]	->	dgsn[c] + pi[c]	Nucleotide_Salvage_Pathway
NTD9	5__nucleotidase__GMP_	( SG0528 or SG1603 )	gmp[c] + h2o[c]	->	gsn[c] + pi[c]	Nucleotide_Salvage_Pathway
NTPTP1	Nucleoside_triphosphate_tripolyhydrolase	SG0504	dgtp[c] + h2o[c]	->	dgsn[c] + pppi[c]	Nucleotide_Salvage_Pathway
NTPTP2	Nucleoside_triphosphate_tripolyhydrolase	SG0504	gtp[c] + h2o[c]	->	gsn[c] + pppi[c]	Nucleotide_Salvage_Pathway
TMDPP	thymidine_phosphorylase	SG0395	pi[c] + thymd[c]	<=>	2dr1p[c] + thym[c]	Nucleotide_Salvage_Pathway
NADH10	NADH_dehydrogenase__menaquinone_8__0_protons_	SG1073	h[c] + mqn8[c] + nadh[c]	->	mql8[c] + nad[c]	Oxidative_Phosphorylation
NADH7	NADH_dehydrogenase__menaquinone_8__2_protons_	( SG1589 and SG1590 and SG1591 and SG1592 and SG1593 and SG1594 and SG1595 and SG1596 and SG1597 and SG1598 and SG1599 and SG1600 and SG1601 )	3.000000 h[c] + mqn8[c] + nadh[c]	->	2.000000 h[e] + mql8[c] + nad[c]	Oxidative_Phosphorylation
NADH8	NADH_dehydrogenase__demethylmenaquinone_8__28_protons_	( SG1589 and SG1590 and SG1591 and SG1592 and SG1593 and SG1594 and SG1595 and SG1596 and SG1597 and SG1598 and SG1599 and SG1600 and SG1601 )	2dmmq8[c] + 3.800000 h[c] + nadh[c]	->	2dmmql8[c] + 2.800000 h[e] + nad[c]	Oxidative_Phosphorylation
NADH9	NADH_dehydrogenase__demethylmenaquinone_8__0_protons_	SG1073	2dmmq8[c] + h[c] + nadh[c]	->	2dmmql8[c] + nad[c]	Oxidative_Phosphorylation
DHORD5	dihydroorotic_acid__menaquinone_8_	SG1018	dhor-S[c] + mqn8[c]	->	mql8[c] + orot[c]	Purine_and_Pyrimidine_Biosynthesis
AMANAPE	N_acetylmannosamine_6_phosphate_epimerase	SG1912	acmanap[c]	->	acgam6p[c]	Putative
PTAr	phosphotransacetylase	SG1607	accoa[c] + pi[c]	<=>	actp[c] + coa[c]	Pyruvate_Metabolism
12PPDt	S_Propane_1_2_diol_facilitated_transport		12ppd-S[e]	<=>	12ppd-S[c]	Transport__Extracellular
ACGApts	N_Acetyl_D_glucosamine_transport_via_PEPPyr_PTS	( SG0859 and SG1701 and SG1702 )	acgam[e] + pep[c]	->	acgam6p[c] + pyr[c]	Transport__Extracellular
ACMANApts	N_acetyl_D_mannosamine_transport_via_PTS	( SG1327 and SG1326 and SG1325 and SG1701 and SG1702 )	acmana[e] + pep[c]	->	acmanap[c] + pyr[c]	Transport__Extracellular
DADNt2	deoxyadenosine_transport_in_via_proton_symport	SG1675	dad-2[e] + h[e]	->	dad-2[c] + h[c]	Transport__Extracellular
DAPabc	M_diaminopimelic_acid_ABC_transport		26dap-M[e] + atp[c] + h2o[c]	->	26dap-M[c] + adp[c] + h[c] + pi[c]	Transport__Extracellular
DCYTt2	deoxycytidine_transport_in_via_proton_symport	SG1675	dcyt[e] + h[e]	->	dcyt[c] + h[c]	Transport__Extracellular
DHAt	Dihydroxyacetone_transport_via_facilitated_diffusion		dha[e]	<=>	dha[c]	Transport__Extracellular
DURIt2	deoxyuridine_transport_in_via_proton_symport	SG1675	duri[e] + h[e]	->	duri[c] + h[c]	Transport__Extracellular
FUCt	L_fucose_transport_via_proton_symport	SG0182	fuc-L[e] + h[e]	<=>	fuc-L[c] + h[c]	Transport__Extracellular
GAMpts	D_glucosamine_transport_via_PEPPyr_PTS	( SG1327 and SG1326 and SG1325 and SG1701 and SG1702 )	gam[e] + pep[c]	->	gam6p[c] + pyr[c]	Transport__Extracellular
GLYALDt	Glyceraldehyde_facilitated_diffusion	SG1858	glyald[e]	<=>	glyald[c]	Transport__Extracellular
Kt2r	potassium_reversible_transport__via_proton_symport	SG0120	h[e] + k[e]	<=>	h[c] + k[c]	Transport__Extracellular
LCTSt	Lactose_transport_via_proton_symport	SG1753	h[e] + lcts[e]	<=>	h[c] + lcts[c]	Transport__Extracellular
METDabc	D_methionine_transport_via_ABC_system	( SG1916 and SG1915 and SG1917 )	atp[c] + h2o[c] + met-D[e]	->	adp[c] + h[c] + met-D[c] + pi[c]	Transport__Extracellular
MNLpts	mannitol_transport_via_PEPPyr_PTS	( SG0014 and SG1701 and SG1702 )	mnl[e] + pep[c]	->	mnl1p[c] + pyr[c]	Transport__Extracellular
NACUP	Nicotinic_acid_uptake		nac[e]	->	nac[c]	Transport__Extracellular
NAt3_2	sodium_proton_antiporter__HNA_is_2_	SG0411	2.000000 h[e] + na1[c]	->	2.000000 h[c] + na1[e]	Transport__Extracellular
NMNt7	NMN_transport_via_NMN_glycohydrolase		h2o[c] + nmn[e]	->	h[c] + ncam[c] + r5p[c]	Transport__Extracellular
PTRCabc	putrescine_transport_via_ABC_system	( SG0925 and SG0926 and SG0927 and SG0928 )	atp[c] + h2o[c] + ptrc[e]	->	adp[c] + h[c] + pi[c] + ptrc[c]	Transport__Extracellular
THMabc	thiamine_transport_via_ABC_system	( SG0433 and SG0432 and SG0431 )	atp[c] + h2o[c] + thm[e]	->	adp[c] + h[c] + pi[c] + thm[c]	Transport__Extracellular
TSULabc	thiosulfate_transport_via_ABC_system	( SG1706 and SG1708 and SG1707 and SG2177 )	atp[c] + h2o[c] + tsul[e]	->	adp[c] + h[c] + pi[c] + tsul[c]	Transport__Extracellular
CYANST	Cyanide_sulfurtransferase	SG2328	cyan[c] + tsul[c]	->	h[c] + so3[c] + tcynt[c]	Unassigned
SPODM	superoxide_dismutase	SG0017	2.000000 h[c] + 2.000000 o2s[c]	->	h2o2[c] + o2[c]	Unassigned
Yellow rows corresponds to non-essential reactions whose genes are not included as non-essential genes: Reactions associated to genes that catalyzes more than one reaction, so the gene appears necessary associated to other reaction of the system
