# Supplementary material for: Metabolic Networks of Sodalis glossinidius: A Systems Biology Approach to Reductive Evolution
Source: PLoS One. 2012 Jan 24;7(1):e30652. doi: 10.1371/journal.pone.0030652 (PMC3265509; doi:10.1371/journal.pone.0030652)
Supplement: Table S6 — Metabolites available for uptake in reductive evolution simulations under nutrient-rich conditions. (XLS) [file pone.0030652.s006.xls]

## Sheet: SupplTable6
Component
4-Aminobutanoate
Acetaldehyde
Acetate
Adenosine
Cytidine
Deoxyadenosine
D-Fructose
D-Galactose
D-Glucose
D-Mannose
Ethanol
Formate
Glycerol
Glycine
Guanine
Hypoxanthine
Lactose
L-Alanine
L-Arginine
L-Asparagine
L-Aspartate
L-Cysteine
L-Fucose
L-Glutamate
L-Histidine
L-Isoleucine
L-Leucine
L-Lysine
L-Methionine
L-Phenylalanine
L-Serine
L-Tryptophan
L-Tyrosine
L-Valine
NAD
NMN
Pyruvate
Thymidine
Urea
Uridine
Xanthine
