# Supplementary material for: Metabolic Networks of Sodalis glossinidius: A Systems Biology Approach to Reductive Evolution
Source: PLoS One. 2012 Jan 24;7(1):e30652. doi: 10.1371/journal.pone.0030652 (PMC3265509; doi:10.1371/journal.pone.0030652)
Supplement: File S1 — S. glossinidius ancestral metabolic network in SBML format. (SBML) [file pone.0030652.s007.sbml]

<?xml version="1.0" encoding="UTF-8"?>
<sbml xmlns="http://www.sbml.org/sbml/level2" level="2" version="1" xmlns:html="http://www.w3.org/1999/xhtml">
<model id="iEB668" name="iEB668">
<listOfUnitDefinitions>
	<unitDefinition id="mmol_per_gDW_per_hr">
		<listOfUnits>
			<unit kind="mole" scale="-3"/>
			<unit kind="gram" exponent="-1"/>
			<unit kind="second" multiplier=".00027777" exponent="-1"/>
		</listOfUnits>
	</unitDefinition>
</listOfUnitDefinitions>
<listOfCompartments>
	<compartment id="Extra_organism"/>
	<compartment id="Cytosol" outside="Extra_organism"/>
</listOfCompartments>
<listOfSpecies>
	<species id="M_10fthf_c" name="M_10_Formyltetrahydrofolate_C20H21N7O7" compartment="Cytosol" charge="-2" boundaryCondition="false"/>
	<species id="M_12dgr_EC_c" name="M_1_2_Diacylglycerol___Ecoli__C1836H3448O250" compartment="Cytosol" charge="0" boundaryCondition="false"/>
	<species id="M_12ppd_S_c" name="M__S__Propane_1_2_diol_C3H8O2" compartment="Cytosol" charge="0" boundaryCondition="false"/>
	<species id="M_12ppd_S_e" name="M__S__Propane_1_2_diol_C3H8O2" compartment="Extra_organism" charge="0" boundaryCondition="false"/>
	<species id="M_13dpg_c" name="M_3_Phospho_D_glyceroyl_phosphate_C3H4O10P2" compartment="Cytosol" charge="-4" boundaryCondition="false"/>
	<species id="M_15dap_c" name="M_1_5_Diaminopentane_C5H16N2" compartment="Cytosol" charge="2" boundaryCondition="false"/>
	<species id="M_15dap_e" name="M_1_5_Diaminopentane_C5H16N2" compartment="Extra_organism" charge="2" boundaryCondition="false"/>
	<species id="M_1pyr5c_c" name="M_1_Pyrroline_5_carboxylate_C5H6NO2" compartment="Cytosol" charge="-1" boundaryCondition="false"/>
	<species id="M_23dhdp_c" name="M_2_3_Dihydrodipicolinate_C7H5NO4" compartment="Cytosol" charge="-2" boundaryCondition="false"/>
	<species id="M_23dhmb_c" name="M__R__2_3_Dihydroxy_3_methylbutanoate_C5H9O4" compartment="Cytosol" charge="-1" boundaryCondition="false"/>
	<species id="M_23dhmp_c" name="M__R__2_3_Dihydroxy_3_methylpentanoate_C6H11O4" compartment="Cytosol" charge="-1" boundaryCondition="false"/>
	<species id="M_25aics_c" name="M__S__2_5_Amino_1__5_phospho_D_ribosyl_imidazole_4_carboxamidosuccinate_C13H15N4O12P" compartment="Cytosol" charge="-4" boundaryCondition="false"/>
	<species id="M_25dkglcn_c" name="M_2_5_diketo_D_gluconate_C6H7O7" compartment="Cytosol" charge="-1" boundaryCondition="false"/>
	<species id="M_25drapp_c" name="M_2_5_Diamino_6__ribosylamino__4__3H__pyrimidinone_5__phosphate_C9H14N5O8P" compartment="Cytosol" charge="-2" boundaryCondition="false"/>
	<species id="M_26dap_LL_c" name="M_LL_2_6_Diaminoheptanedioate_C7H14N2O4" compartment="Cytosol" charge="0" boundaryCondition="false"/>
	<species id="M_26dap_M_c" name="M_meso_2_6_Diaminoheptanedioate_C7H14N2O4" compartment="Cytosol" charge="0" boundaryCondition="false"/>
	<species id="M_26dap_M_e" name="M_meso_2_6_Diaminoheptanedioate_C7H14N2O4" compartment="Extra_organism" charge="0" boundaryCondition="false"/>
	<species id="M_2ahbut_c" name="M__S__2_Aceto_2_hydroxybutanoate_C6H9O4" compartment="Cytosol" charge="-1" boundaryCondition="false"/>
	<species id="M_2cpr5p_c" name="M_1__2_Carboxyphenylamino__1_deoxy_D_ribulose_5_phosphate_C12H13NO9P" compartment="Cytosol" charge="-3" boundaryCondition="false"/>
	<species id="M_2dda7p_c" name="M_2_Dehydro_3_deoxy_D_arabino_heptonate_7_phosphate_C7H10O10P" compartment="Cytosol" charge="-3" boundaryCondition="false"/>
	<species id="M_2ddg6p_c" name="M_2_Dehydro_3_deoxy_D_gluconate_6_phosphate_C6H8O9P" compartment="Cytosol" charge="-3" boundaryCondition="false"/>
	<species id="M_2ddglcn_c" name="M_2_Dehydro_3_deoxy_D_gluconate_C6H9O6" compartment="Cytosol" charge="-1" boundaryCondition="false"/>
	<species id="M_2ddglcn_e" name="M_2_Dehydro_3_deoxy_D_gluconate_C6H9O6" compartment="Extra_organism" charge="-1" boundaryCondition="false"/>
	<species id="M_2dh3dgal6p_c" name="M_2_Dehydro_3_deoxy_D_galactonate_6_phosphate_C6H8O9P" compartment="Cytosol" charge="-3" boundaryCondition="false"/>
	<species id="M_2dh3dgal_c" name="M_2_Dehydro_3_deoxy_D_galactonate_C6H9O6" compartment="Cytosol" charge="-1" boundaryCondition="false"/>
	<species id="M_2dhglcn_c" name="M_2_Dehydro_D_gluconate_C6H9O7" compartment="Cytosol" charge="-1" boundaryCondition="false"/>
	<species id="M_2dhguln_c" name="M_2_Dehydro_L_gulonate_C6H9O7" compartment="Cytosol" charge="-1" boundaryCondition="false"/>
	<species id="M_2dhp_c" name="M_2_Dehydropantoate_C6H9O4" compartment="Cytosol" charge="-1" boundaryCondition="false"/>
	<species id="M_2dmmq8_c" name="M_2_Demethylmenaquinone_8_C50H70O2" compartment="Cytosol" charge="0" boundaryCondition="false"/>
	<species id="M_2dmmql8_c" name="M_2_Demethylmenaquinol_8_C50H72O2" compartment="Cytosol" charge="0" boundaryCondition="false"/>
	<species id="M_2dr1p_c" name="M_2_Deoxy_D_ribose_1_phosphate_C5H9O7P" compartment="Cytosol" charge="-2" boundaryCondition="false"/>
	<species id="M_2dr5p_c" name="M_2_Deoxy_D_ribose_5_phosphate_C5H9O7P" compartment="Cytosol" charge="-2" boundaryCondition="false"/>
	<species id="M_2h3oppan_c" name="M_2_Hydroxy_3_oxopropanoate_C3H3O4" compartment="Cytosol" charge="-1" boundaryCondition="false"/>
	<species id="M_2ippm_c" name="M_2_Isopropylmaleate_C7H8O4" compartment="Cytosol" charge="-2" boundaryCondition="false"/>
	<species id="M_2kmb_c" name="M_2_keto_4_methylthiobutyrate_C5H7O3S" compartment="Cytosol" charge="-1" boundaryCondition="false"/>
	<species id="M_2mahmp_c" name="M_2_Methyl_4_amino_5_hydroxymethylpyrimidine_diphosphate_C6H8N3O7P2" compartment="Cytosol" charge="-3" boundaryCondition="false"/>
	<species id="M_2mcacn_c" name="M_cis_2_Methylaconitate_C7H5O6" compartment="Cytosol" charge="-3" boundaryCondition="false"/>
	<species id="M_2me4p_c" name="M_2_C_methyl_D_erythritol_4_phosphate_C5H11O7P" compartment="Cytosol" charge="-2" boundaryCondition="false"/>
	<species id="M_2mecdp_c" name="M_2_C_methyl_D_erythritol_2_4_cyclodiphosphate_C5H10O9P2" compartment="Cytosol" charge="-2" boundaryCondition="false"/>
	<species id="M_2obut_c" name="M_2_Oxobutanoate_C4H5O3" compartment="Cytosol" charge="-1" boundaryCondition="false"/>
	<species id="M_2ohph_c" name="M_2_Octaprenyl_6_hydroxyphenol_C46H70O2" compartment="Cytosol" charge="0" boundaryCondition="false"/>
	<species id="M_2ombzl_c" name="M_2_Octaprenyl_6_methoxy_1_4_benzoquinol_C47H72O3" compartment="Cytosol" charge="0" boundaryCondition="false"/>
	<species id="M_2omhmbl_c" name="M_2_Octaprenyl_3_methyl_5_hydroxy_6_methoxy_1_4_benzoquinol_C48H74O4" compartment="Cytosol" charge="0" boundaryCondition="false"/>
	<species id="M_2ommbl_c" name="M_2_Octaprenyl_3_methyl_6_methoxy__1_4_benzoquinol_C48H74O3" compartment="Cytosol" charge="0" boundaryCondition="false"/>
	<species id="M_2omph_c" name="M_2_Octaprenyl_6_methoxyphenol_C47H72O2" compartment="Cytosol" charge="0" boundaryCondition="false"/>
	<species id="M_2oph_c" name="M_2_Octaprenylphenol_C46H70O" compartment="Cytosol" charge="0" boundaryCondition="false"/>
	<species id="M_2p4c2me_c" name="M_2_phospho_4__cytidine_5__diphospho__2_C_methyl_D_erythritol_C14H22N3O17P3" compartment="Cytosol" charge="-4" boundaryCondition="false"/>
	<species id="M_2pg_c" name="M_D_Glycerate_2_phosphate_C3H4O7P" compartment="Cytosol" charge="-3" boundaryCondition="false"/>
	<species id="M_2pglyc_c" name="M_2_Phosphoglycolate_C2H2O6P" compartment="Cytosol" charge="-3" boundaryCondition="false"/>
	<species id="M_2shchc_c" name="M_2_Succinyl_6_hydroxy_2_4_cyclohexadiene_1_carboxylate_C11H10O6" compartment="Cytosol" charge="-2" boundaryCondition="false"/>
	<species id="M_34hpp_c" name="M_3__4_Hydroxyphenyl_pyruvate_C9H7O4" compartment="Cytosol" charge="-1" boundaryCondition="false"/>
	<species id="M_3c2hmp_c" name="M_3_Carboxy_2_hydroxy_4_methylpentanoate_C7H10O5" compartment="Cytosol" charge="-2" boundaryCondition="false"/>
	<species id="M_3c3hmp_c" name="M_3_Carboxy_3_hydroxy_4_methylpentanoate_C7H10O5" compartment="Cytosol" charge="-2" boundaryCondition="false"/>
	<species id="M_3c4mop_c" name="M_3_Carboxy_4_methyl_2_oxopentanoate_C7H8O5" compartment="Cytosol" charge="-2" boundaryCondition="false"/>
	<species id="M_3dhq_c" name="M_3_Dehydroquinate_C7H9O6" compartment="Cytosol" charge="-1" boundaryCondition="false"/>
	<species id="M_3dhsk_c" name="M_3_Dehydroshikimate_C7H7O5" compartment="Cytosol" charge="-1" boundaryCondition="false"/>
	<species id="M_3hcinnm_e" name="M_3_hydroxycinnamic_acid_C9H7O3" compartment="Extra_organism" charge="-1" boundaryCondition="false"/>
	<species id="M_3hmrsACP_c" name="M__R__3_Hydroxytetradecanoyl_acyl_carrier_protein_C25H47N2O9PRS" compartment="Cytosol" charge="-1" boundaryCondition="false"/>
	<species id="M_3hpppn_e" name="M_3__3_hydroxy_phenyl_propionate_C9H9O3" compartment="Extra_organism" charge="-1" boundaryCondition="false"/>
	<species id="M_3ig3p_c" name="M_C___3_Indolyl__glycerol_3_phosphate_C11H12NO6P" compartment="Cytosol" charge="-2" boundaryCondition="false"/>
	<species id="M_3mob_c" name="M_3_Methyl_2_oxobutanoate_C5H7O3" compartment="Cytosol" charge="-1" boundaryCondition="false"/>
	<species id="M_3mop_c" name="M__S__3_Methyl_2_oxopentanoate_C6H9O3" compartment="Cytosol" charge="-1" boundaryCondition="false"/>
	<species id="M_3ophb_c" name="M_3_Octaprenyl_4_hydroxybenzoate_C47H69O3" compartment="Cytosol" charge="-1" boundaryCondition="false"/>
	<species id="M_3pg_c" name="M_3_Phospho_D_glycerate_C3H4O7P" compartment="Cytosol" charge="-3" boundaryCondition="false"/>
	<species id="M_3php_c" name="M_3_Phosphohydroxypyruvate_C3H2O7P" compartment="Cytosol" charge="-3" boundaryCondition="false"/>
	<species id="M_3psme_c" name="M_5_O__1_Carboxyvinyl__3_phosphoshikimate_C10H9O10P" compartment="Cytosol" charge="-4" boundaryCondition="false"/>
	<species id="M_4abut_c" name="M_4_Aminobutanoate_C4H9NO2" compartment="Cytosol" charge="0" boundaryCondition="false"/>
	<species id="M_4abut_e" name="M_4_Aminobutanoate_C4H9NO2" compartment="Extra_organism" charge="0" boundaryCondition="false"/>
	<species id="M_4abutn_c" name="M_4_Aminobutanal_C4H10NO" compartment="Cytosol" charge="1" boundaryCondition="false"/>
	<species id="M_4abz_c" name="M_4_Aminobenzoate_C7H6NO2" compartment="Cytosol" charge="-1" boundaryCondition="false"/>
	<species id="M_4adcho_c" name="M_4_amino_4_deoxychorismate_C10H10NO5" compartment="Cytosol" charge="-1" boundaryCondition="false"/>
	<species id="M_4ampm_c" name="M_4_Amino_2_methyl_5_phosphomethylpyrimidine_C6H8N3O4P" compartment="Cytosol" charge="-2" boundaryCondition="false"/>
	<species id="M_4c2me_c" name="M_4__cytidine_5__diphospho__2_C_methyl_D_erythritol_C14H23N3O14P2" compartment="Cytosol" charge="-2" boundaryCondition="false"/>
	<species id="M_4hba_c" name="M_4_Hydroxy_benzyl_alcohol_C7H8O2" compartment="Cytosol" charge="0" boundaryCondition="false"/>
	<species id="M_4hbz_c" name="M_4_Hydroxybenzoate_C7H5O3" compartment="Cytosol" charge="-1" boundaryCondition="false"/>
	<species id="M_4hthr_c" name="M_4_Hydroxy_L_threonine_C4H9NO4" compartment="Cytosol" charge="0" boundaryCondition="false"/>
	<species id="M_4mhetz_c" name="M_4_Methyl_5__2_hydroxyethyl__thiazole_C6H9NOS" compartment="Cytosol" charge="0" boundaryCondition="false"/>
	<species id="M_4mop_c" name="M_4_Methyl_2_oxopentanoate_C6H9O3" compartment="Cytosol" charge="-1" boundaryCondition="false"/>
	<species id="M_4mpetz_c" name="M_4_Methyl_5__2_phosphoethyl__thiazole_C6H8NO4PS" compartment="Cytosol" charge="-2" boundaryCondition="false"/>
	<species id="M_4pasp_c" name="M_4_Phospho_L_aspartate_C4H6NO7P" compartment="Cytosol" charge="-2" boundaryCondition="false"/>
	<species id="M_4per_c" name="M_4_Phospho_D_erythronate_C4H6O8P" compartment="Cytosol" charge="-3" boundaryCondition="false"/>
	<species id="M_4ppan_c" name="M_D_4__Phosphopantothenate_C9H15NO8P" compartment="Cytosol" charge="-3" boundaryCondition="false"/>
	<species id="M_4ppcys_c" name="M_N___R__4_Phosphopantothenoyl__L_cysteine_C12H20N2O9PS" compartment="Cytosol" charge="-3" boundaryCondition="false"/>
	<species id="M_4r5au_c" name="M_4__1_D_Ribitylamino__5_aminouracil_C9H16N4O6" compartment="Cytosol" charge="0" boundaryCondition="false"/>
	<species id="M_5aizc_c" name="M_5_amino_1__5_phospho_D_ribosyl_imidazole_4_carboxylate_C9H11N3O9P" compartment="Cytosol" charge="-3" boundaryCondition="false"/>
	<species id="M_5aop_c" name="M_5_Amino_4_oxopentanoate_C5H9NO3" compartment="Cytosol" charge="0" boundaryCondition="false"/>
	<species id="M_5aprbu_c" name="M_5_Amino_6__5__phosphoribitylamino_uracil_C9H15N4O9P" compartment="Cytosol" charge="-2" boundaryCondition="false"/>
	<species id="M_5apru_c" name="M_5_Amino_6__5__phosphoribosylamino_uracil_C9H13N4O9P" compartment="Cytosol" charge="-2" boundaryCondition="false"/>
	<species id="M_5caiz_c" name="M_5_phosphoribosyl_5_carboxyaminoimidazole_C9H11N3O9P" compartment="Cytosol" charge="-3" boundaryCondition="false"/>
	<species id="M_5dglcn_c" name="M_5_Dehydro_D_gluconate_C6H9O7" compartment="Cytosol" charge="-1" boundaryCondition="false"/>
	<species id="M_5dh4dglc_c" name="M_5_Dehydro_4_deoxy_D_glucarate_C6H6O7" compartment="Cytosol" charge="-2" boundaryCondition="false"/>
	<species id="M_5mdr1p_c" name="M_5_Methylthio_5_deoxy_D_ribose_1_phosphate_C6H11O7PS" compartment="Cytosol" charge="-2" boundaryCondition="false"/>
	<species id="M_5mdru1p_c" name="M_5_Methylthio_5_deoxy_D_ribulose_1_phosphate_C6H11O7PS" compartment="Cytosol" charge="-2" boundaryCondition="false"/>
	<species id="M_5mta_c" name="M_5_Methylthioadenosine_C11H15N5O3S" compartment="Cytosol" charge="0" boundaryCondition="false"/>
	<species id="M_5mthf_c" name="M_5_Methyltetrahydrofolate_C20H24N7O6" compartment="Cytosol" charge="-1" boundaryCondition="false"/>
	<species id="M_5mtr_c" name="M_5_Methylthio_D_ribose_C6H12O4S" compartment="Cytosol" charge="0" boundaryCondition="false"/>
	<species id="M_6hmhpt_c" name="M_6_hydroxymethyl_dihydropterin_C7H9N5O2" compartment="Cytosol" charge="0" boundaryCondition="false"/>
	<species id="M_6hmhptpp_c" name="M_6_hydroxymethyl_dihydropterin_pyrophosphate_C7H8N5O8P2" compartment="Cytosol" charge="-3" boundaryCondition="false"/>
	<species id="M_6pgc_c" name="M_6_Phospho_D_gluconate_C6H10O10P" compartment="Cytosol" charge="-3" boundaryCondition="false"/>
	<species id="M_6pgl_c" name="M_6_phospho_D_glucono_1_5_lactone_C6H9O9P" compartment="Cytosol" charge="-2" boundaryCondition="false"/>
	<species id="M_8aonn_c" name="M_8_Amino_7_oxononanoate_C9H17NO3" compartment="Cytosol" charge="0" boundaryCondition="false"/>
	<species id="M_ACP_c" name="M_acyl_carrier_protein_C11H21N2O7PRS" compartment="Cytosol" charge="-1" boundaryCondition="false"/>
	<species id="M_N1aspmd_c" name="M_N1_Acetylspermidine_C9H23N3O" compartment="Cytosol" charge="2" boundaryCondition="false"/>
	<species id="M_acACP_c" name="M_Acetyl_ACP_C13H23N2O8PRS" compartment="Cytosol" charge="-1" boundaryCondition="false"/>
	<species id="M_ac_c" name="M_Acetate_C2H3O2" compartment="Cytosol" charge="-1" boundaryCondition="false"/>
	<species id="M_ac_e" name="M_Acetate_C2H3O2" compartment="Extra_organism" charge="-1" boundaryCondition="false"/>
	<species id="M_acac_e" name="M_Acetoacetate_C4H5O3" compartment="Extra_organism" charge="-1" boundaryCondition="false"/>
	<species id="M_acald_c" name="M_Acetaldehyde_C2H4O" compartment="Cytosol" charge="0" boundaryCondition="false"/>
	<species id="M_acald_e" name="M_Acetaldehyde_C2H4O" compartment="Extra_organism" charge="0" boundaryCondition="false"/>
	<species id="M_accoa_c" name="M_Acetyl_CoA_C23H34N7O17P3S" compartment="Cytosol" charge="-4" boundaryCondition="false"/>
	<species id="M_acg5p_c" name="M_N_Acetyl_L_glutamyl_5_phosphate_C7H9NO8P" compartment="Cytosol" charge="-3" boundaryCondition="false"/>
	<species id="M_acg5sa_c" name="M_N_Acetyl_L_glutamate_5_semialdehyde_C7H10NO4" compartment="Cytosol" charge="-1" boundaryCondition="false"/>
	<species id="M_acgam1p_c" name="M_N_Acetyl_D_glucosamine_1_phosphate_C8H14NO9P" compartment="Cytosol" charge="-2" boundaryCondition="false"/>
	<species id="M_acgam6p_c" name="M_N_Acetyl_D_glucosamine_6_phosphate_C8H14NO9P" compartment="Cytosol" charge="-2" boundaryCondition="false"/>
	<species id="M_acgam_e" name="M_N_Acetyl_D_glucosamine_C8H15NO6" compartment="Extra_organism" charge="0" boundaryCondition="false"/>
	<species id="M_acglu_c" name="M_N_Acetyl_L_glutamate_C7H9NO5" compartment="Cytosol" charge="-2" boundaryCondition="false"/>
	<species id="M_acmana_c" name="M_N_Acetyl_D_mannosamine_C8H15NO6" compartment="Cytosol" charge="0" boundaryCondition="false"/>
	<species id="M_acmana_e" name="M_N_Acetyl_D_mannosamine_C8H15NO6" compartment="Extra_organism" charge="0" boundaryCondition="false"/>
	<species id="M_acmanap_c" name="M_N_Acetyl_D_mannosamine_6_phosphate_C8H14NO9P" compartment="Cytosol" charge="-2" boundaryCondition="false"/>
	<species id="M_acnam_c" name="M_N_Acetylneuraminate_C11H18NO9" compartment="Cytosol" charge="-1" boundaryCondition="false"/>
	<species id="M_acnam_e" name="M_N_Acetylneuraminate_C11H18NO9" compartment="Extra_organism" charge="-1" boundaryCondition="false"/>
	<species id="M_acorn_c" name="M_N2_Acetyl_L_ornithine_C7H14N2O3" compartment="Cytosol" charge="0" boundaryCondition="false"/>
	<species id="M_acser_c" name="M_O_Acetyl_L_serine_C5H9NO4" compartment="Cytosol" charge="0" boundaryCondition="false"/>
	<species id="M_actACP_c" name="M_Acetoacetyl_ACP_C15H25N2O9PRS" compartment="Cytosol" charge="-1" boundaryCondition="false"/>
	<species id="M_actp_c" name="M_Acetyl_phosphate_C2H3O5P" compartment="Cytosol" charge="-2" boundaryCondition="false"/>
	<species id="M_ade_c" name="M_Adenine_C5H5N5" compartment="Cytosol" charge="0" boundaryCondition="false"/>
	<species id="M_ade_e" name="M_Adenine_C5H5N5" compartment="Extra_organism" charge="0" boundaryCondition="false"/>
	<species id="M_adn_c" name="M_Adenosine_C10H13N5O4" compartment="Cytosol" charge="0" boundaryCondition="false"/>
	<species id="M_adn_e" name="M_Adenosine_C10H13N5O4" compartment="Extra_organism" charge="0" boundaryCondition="false"/>
	<species id="M_adocbi_c" name="M_Adenosyl_cobinamide_C58H84CoN16O11" compartment="Cytosol" charge="1" boundaryCondition="false"/>
	<species id="M_adocbl_c" name="M_Adenosylcobalamin_C72H100CoN18O17P" compartment="Cytosol" charge="0" boundaryCondition="false"/>
	<species id="M_adp_c" name="M_ADP_C10H12N5O10P2" compartment="Cytosol" charge="-3" boundaryCondition="false"/>
	<species id="M_adpglc_c" name="M_ADPglucose_C16H23N5O15P2" compartment="Cytosol" charge="-2" boundaryCondition="false"/>
	<species id="M_adphep_DD_c" name="M_ADP_D_glycero_D_manno_heptose_C17H25N5O16P2" compartment="Cytosol" charge="-2" boundaryCondition="false"/>
	<species id="M_adphep_LD_c" name="M_ADP_L_glycero_D_manno_heptose_C17H25N5O16P2" compartment="Cytosol" charge="-2" boundaryCondition="false"/>
	<species id="M_agm_c" name="M_Agmatine_C5H16N4" compartment="Cytosol" charge="2" boundaryCondition="false"/>
	<species id="M_agpc_EC_c" name="M_acyl_glycerophosphocholine_C1243H2524N50O350P50" compartment="Cytosol" charge="0" boundaryCondition="false"/>
	<species id="M_agpe_EC_c" name="M_acyl_glycerophosphoethanolamine___Ecoli__C1093H2224O350N50P50" compartment="Cytosol" charge="0" boundaryCondition="false"/>
	<species id="M_agpg_EC_c" name="M_acyl_glycerophosphoglycerol___Ecoli__C1143H2224O450P50" compartment="Cytosol" charge="-50" boundaryCondition="false"/>
	<species id="M_ahcys_c" name="M_S_Adenosyl_L_homocysteine_C14H20N6O5S" compartment="Cytosol" charge="0" boundaryCondition="false"/>
	<species id="M_ahdt_c" name="M_2_Amino_4_hydroxy_6__erythro_1_2_3_trihydroxypropyl_dihydropteridine_triphosphate_C9H12N5O13P3" compartment="Cytosol" charge="-4" boundaryCondition="false"/>
	<species id="M_aicar_c" name="M_5_Amino_1__5_Phospho_D_ribosyl_imidazole_4_carboxamide_C9H13N4O8P" compartment="Cytosol" charge="-2" boundaryCondition="false"/>
	<species id="M_air_c" name="M_5_amino_1__5_phospho_D_ribosyl_imidazole_C8H12N3O7P" compartment="Cytosol" charge="-2" boundaryCondition="false"/>
	<species id="M_akg_c" name="M_2_Oxoglutarate_C5H4O5" compartment="Cytosol" charge="-2" boundaryCondition="false"/>
	<species id="M_akg_e" name="M_2_Oxoglutarate_C5H4O5" compartment="Extra_organism" charge="-2" boundaryCondition="false"/>
	<species id="M_ala_B_c" name="M_beta_Alanine_C3H7NO2" compartment="Cytosol" charge="0" boundaryCondition="false"/>
	<species id="M_ala_D_c" name="M_D_Alanine_C3H7NO2" compartment="Cytosol" charge="0" boundaryCondition="false"/>
	<species id="M_ala_D_e" name="M_D_Alanine_C3H7NO2" compartment="Extra_organism" charge="0" boundaryCondition="false"/>
	<species id="M_ala_L_c" name="M_L_Alanine_C3H7NO2" compartment="Cytosol" charge="0" boundaryCondition="false"/>
	<species id="M_ala_L_e" name="M_L_Alanine_C3H7NO2" compartment="Extra_organism" charge="0" boundaryCondition="false"/>
	<species id="M_alaala_c" name="M_D_Alanyl_D_alanine_C6H12N2O3" compartment="Cytosol" charge="0" boundaryCondition="false"/>
	<species id="M_alac_S_c" name="M__S__2_Acetolactate_C5H7O4" compartment="Cytosol" charge="-1" boundaryCondition="false"/>
	<species id="M_alltn_e" name="M_Allantoin_C4H6N4O3" compartment="Extra_organism" charge="0" boundaryCondition="false"/>
	<species id="M_altrn_c" name="M_D_Altronate_C6H11O7" compartment="Cytosol" charge="-1" boundaryCondition="false"/>
	<species id="M_amet_c" name="M_S_Adenosyl_L_methionine_C15H23N6O5S" compartment="Cytosol" charge="1" boundaryCondition="false"/>
	<species id="M_ametam_c" name="M_S_Adenosylmethioninamine_C14H24N6O3S" compartment="Cytosol" charge="2" boundaryCondition="false"/>
	<species id="M_amob_c" name="M_S_Adenosyl_4_methylthio_2_oxobutanoate_C15H19N5O6S" compartment="Cytosol" charge="0" boundaryCondition="false"/>
	<species id="M_amp_c" name="M_AMP_C10H12N5O7P" compartment="Cytosol" charge="-2" boundaryCondition="false"/>
	<species id="M_amp_e" name="M_AMP_C10H12N5O7P" compartment="Extra_organism" charge="-2" boundaryCondition="false"/>
	<species id="M_anth_c" name="M_Anthranilate_C7H6NO2" compartment="Cytosol" charge="-1" boundaryCondition="false"/>
	<species id="M_ap4a_c" name="M_P1_P4_Bis_5__adenosyl__tetraphosphate_C20H24N10O19P4" compartment="Cytosol" charge="-4" boundaryCondition="false"/>
	<species id="M_ap5a_c" name="M_P1_P5_Bis_5__adenosyl__pentaphosphate_C20H24N10O22P5" compartment="Cytosol" charge="-5" boundaryCondition="false"/>
	<species id="M_apg_EC_c" name="M_acyl_phosphatidylglycerol__Ecoli__C2829H5272O550P50" compartment="Cytosol" charge="-50" boundaryCondition="false"/>
	<species id="M_apoACP_c" name="M_apoprotein_acyl_carrier_protein_RHO" compartment="Cytosol" charge="0" boundaryCondition="false"/>
	<species id="M_aps_c" name="M_Adenosine_5__phosphosulfate_C10H12N5O10PS" compartment="Cytosol" charge="-2" boundaryCondition="false"/>
	<species id="M_ara5p_c" name="M_D_Arabinose_5_phosphate_C5H9O8P" compartment="Cytosol" charge="-2" boundaryCondition="false"/>
	<species id="M_arab_L_c" name="M_L_Arabinose_C5H10O5" compartment="Cytosol" charge="0" boundaryCondition="false"/>
	<species id="M_arab_L_e" name="M_L_Arabinose_C5H10O5" compartment="Extra_organism" charge="0" boundaryCondition="false"/>
	<species id="M_arg_L_c" name="M_L_Arginine_C6H15N4O2" compartment="Cytosol" charge="1" boundaryCondition="false"/>
	<species id="M_arg_L_e" name="M_L_Arginine_C6H15N4O2" compartment="Extra_organism" charge="1" boundaryCondition="false"/>
	<species id="M_argsuc_c" name="M_N_omega___L_Arginino_succinate_C10H17N4O6" compartment="Cytosol" charge="-1" boundaryCondition="false"/>
	<species id="M_asn_L_c" name="M_L_Asparagine_C4H8N2O3" compartment="Cytosol" charge="0" boundaryCondition="false"/>
	<species id="M_asn_L_e" name="M_L_Asparagine_C4H8N2O3" compartment="Extra_organism" charge="0" boundaryCondition="false"/>
	<species id="M_asp_L_c" name="M_L_Aspartate_C4H6NO4" compartment="Cytosol" charge="-1" boundaryCondition="false"/>
	<species id="M_asp_L_e" name="M_L_Aspartate_C4H6NO4" compartment="Extra_organism" charge="-1" boundaryCondition="false"/>
	<species id="M_aspsa_c" name="M_L_Aspartate_4_semialdehyde_C4H7NO3" compartment="Cytosol" charge="0" boundaryCondition="false"/>
	<species id="M_atp_c" name="M_ATP_C10H12N5O13P3" compartment="Cytosol" charge="-4" boundaryCondition="false"/>
	<species id="M_btn_c" name="M_Biotin_C10H15N2O3S" compartment="Cytosol" charge="-1" boundaryCondition="false"/>
	<species id="M_but_e" name="M_Butyrate__n_C40__C4H7O2" compartment="Extra_organism" charge="-1" boundaryCondition="false"/>
	<species id="M_camp_c" name="M_cAMP_C10H11N5O6P" compartment="Cytosol" charge="-1" boundaryCondition="false"/>
	<species id="M_cbasp_c" name="M_N_Carbamoyl_L_aspartate_C5H6N2O5" compartment="Cytosol" charge="-2" boundaryCondition="false"/>
	<species id="M_cbi_c" name="M_Cobinamide_C48H72CoN11O8" compartment="Cytosol" charge="0" boundaryCondition="false"/>
	<species id="M_cbl1_c" name="M_Cob_I_alamin_C62H88CoN13O14P" compartment="Cytosol" charge="-1" boundaryCondition="false"/>
	<species id="M_cbl1_e" name="M_Cob_I_alamin_C62H88CoN13O14P" compartment="Extra_organism" charge="-1" boundaryCondition="false"/>
	<species id="M_cbp_c" name="M_Carbamoyl_phosphate_CH2NO5P" compartment="Cytosol" charge="-2" boundaryCondition="false"/>
	<species id="M_cdp_c" name="M_CDP_C9H12N3O11P2" compartment="Cytosol" charge="-3" boundaryCondition="false"/>
	<species id="M_cdpdag_EC_c" name="M_CDPdiacylglycerol__E_coli__C2286H3998N150O750P100" compartment="Cytosol" charge="-100" boundaryCondition="false"/>
	<species id="M_cdpea_c" name="M_CDPethanolamine_C11H19N4O11P2" compartment="Cytosol" charge="-1" boundaryCondition="false"/>
	<species id="M_chol_e" name="M_Choline_C5H14NO" compartment="Extra_organism" charge="1" boundaryCondition="false"/>
	<species id="M_chor_c" name="M_chorismate_C10H8O6" compartment="Cytosol" charge="-2" boundaryCondition="false"/>
	<species id="M_cit_c" name="M_Citrate_C6H5O7" compartment="Cytosol" charge="-3" boundaryCondition="false"/>
	<species id="M_cit_e" name="M_Citrate_C6H5O7" compartment="Extra_organism" charge="-3" boundaryCondition="false"/>
	<species id="M_citr_L_c" name="M_L_Citrulline_C6H13N3O3" compartment="Cytosol" charge="0" boundaryCondition="false"/>
	<species id="M_ckdo_c" name="M_CMP_3_deoxy_D_manno_octulosonate_C17H24N3O15P" compartment="Cytosol" charge="-2" boundaryCondition="false"/>
	<species id="M_clpn_EC_c" name="M_Cardiolipin__Ecoli__C3822H7096O850P100" compartment="Cytosol" charge="-100" boundaryCondition="false"/>
	<species id="M_cmp_c" name="M_CMP_C9H12N3O8P" compartment="Cytosol" charge="-2" boundaryCondition="false"/>
	<species id="M_co2_c" name="M_CO2_CO2" compartment="Cytosol" charge="0" boundaryCondition="false"/>
	<species id="M_co2_e" name="M_CO2_CO2" compartment="Extra_organism" charge="0" boundaryCondition="false"/>
	<species id="M_coa_c" name="M_Coenzyme_A_C21H32N7O16P3S" compartment="Cytosol" charge="-4" boundaryCondition="false"/>
	<species id="M_cpppg3_c" name="M_Coproporphyrinogen_III_C36H40N4O8" compartment="Cytosol" charge="-4" boundaryCondition="false"/>
	<species id="M_crn_e" name="M_L_Carnitine_C7H15NO3" compartment="Extra_organism" charge="0" boundaryCondition="false"/>
	<species id="M_csn_c" name="M_Cytosine_C4H5N3O" compartment="Cytosol" charge="0" boundaryCondition="false"/>
	<species id="M_csn_e" name="M_Cytosine_C4H5N3O" compartment="Extra_organism" charge="0" boundaryCondition="false"/>
	<species id="M_ctp_c" name="M_CTP_C9H12N3O14P3" compartment="Cytosol" charge="-4" boundaryCondition="false"/>
	<species id="M_cyan_c" name="M_Hydrogen_cyanide_CHN" compartment="Cytosol" charge="0" boundaryCondition="false"/>
	<species id="M_cynt_e" name="M_Cyanate_CNO" compartment="Extra_organism" charge="-1" boundaryCondition="false"/>
	<species id="M_cys_L_c" name="M_L_Cysteine_C3H7NO2S" compartment="Cytosol" charge="0" boundaryCondition="false"/>
	<species id="M_cys_L_e" name="M_L_Cysteine_C3H7NO2S" compartment="Extra_organism" charge="0" boundaryCondition="false"/>
	<species id="M_cyst_L_c" name="M_L_Cystathionine_C7H14N2O4S" compartment="Cytosol" charge="0" boundaryCondition="false"/>
	<species id="M_cytd_c" name="M_Cytidine_C9H13N3O5" compartment="Cytosol" charge="0" boundaryCondition="false"/>
	<species id="M_cytd_e" name="M_Cytidine_C9H13N3O5" compartment="Extra_organism" charge="0" boundaryCondition="false"/>
	<species id="M_dad_2_c" name="M_Deoxyadenosine_C10H13N5O3" compartment="Cytosol" charge="0" boundaryCondition="false"/>
	<species id="M_dad_2_e" name="M_Deoxyadenosine_C10H13N5O3" compartment="Extra_organism" charge="0" boundaryCondition="false"/>
	<species id="M_dadp_c" name="M_dADP_C10H12N5O9P2" compartment="Cytosol" charge="-3" boundaryCondition="false"/>
	<species id="M_damp_c" name="M_dAMP_C10H12N5O6P" compartment="Cytosol" charge="-2" boundaryCondition="false"/>
	<species id="M_dann_c" name="M_7_8_Diaminononanoate_C9H21N2O2" compartment="Cytosol" charge="1" boundaryCondition="false"/>
	<species id="M_datp_c" name="M_dATP_C10H12N5O12P3" compartment="Cytosol" charge="-4" boundaryCondition="false"/>
	<species id="M_db4p_c" name="M_3_4_dihydroxy_2_butanone_4_phosphate_C4H7O6P" compartment="Cytosol" charge="-2" boundaryCondition="false"/>
	<species id="M_dcamp_c" name="M_N6__1_2_Dicarboxyethyl__AMP_C14H14N5O11P" compartment="Cytosol" charge="-4" boundaryCondition="false"/>
	<species id="M_dcdp_c" name="M_dCDP_C9H12N3O10P2" compartment="Cytosol" charge="-3" boundaryCondition="false"/>
	<species id="M_dcmp_c" name="M_dCMP_C9H12N3O7P" compartment="Cytosol" charge="-2" boundaryCondition="false"/>
	<species id="M_dctp_c" name="M_dCTP_C9H12N3O13P3" compartment="Cytosol" charge="-4" boundaryCondition="false"/>
	<species id="M_dcyt_c" name="M_Deoxycytidine_C9H13N3O4" compartment="Cytosol" charge="0" boundaryCondition="false"/>
	<species id="M_dcyt_e" name="M_Deoxycytidine_C9H13N3O4" compartment="Extra_organism" charge="0" boundaryCondition="false"/>
	<species id="M_ddcaACP_c" name="M_Dodecanoyl_ACP__n_C120ACP__C23H43N2O8PRS" compartment="Cytosol" charge="-1" boundaryCondition="false"/>
	<species id="M_dgdp_c" name="M_dGDP_C10H12N5O10P2" compartment="Cytosol" charge="-3" boundaryCondition="false"/>
	<species id="M_dgmp_c" name="M_dGMP_C10H12N5O7P" compartment="Cytosol" charge="-2" boundaryCondition="false"/>
	<species id="M_dgsn_c" name="M_Deoxyguanosine_C10H13N5O4" compartment="Cytosol" charge="0" boundaryCondition="false"/>
	<species id="M_dgsn_e" name="M_Deoxyguanosine_C10H13N5O4" compartment="Extra_organism" charge="0" boundaryCondition="false"/>
	<species id="M_dgtp_c" name="M_dGTP_C10H12N5O13P3" compartment="Cytosol" charge="-4" boundaryCondition="false"/>
	<species id="M_dha_c" name="M_Dihydroxyacetone_C3H6O3" compartment="Cytosol" charge="0" boundaryCondition="false"/>
	<species id="M_dha_e" name="M_Dihydroxyacetone_C3H6O3" compartment="Extra_organism" charge="0" boundaryCondition="false"/>
	<species id="M_dhap_c" name="M_Dihydroxyacetone_phosphate_C3H5O6P" compartment="Cytosol" charge="-2" boundaryCondition="false"/>
	<species id="M_dhcinnm_c" name="M_2_3_dihydroxicinnamic_acid_C9H7O4" compartment="Cytosol" charge="-1" boundaryCondition="false"/>
	<species id="M_dhf_c" name="M_7_8_Dihydrofolate_C19H19N7O6" compartment="Cytosol" charge="-2" boundaryCondition="false"/>
	<species id="M_dhna_c" name="M_1_4_Dihydroxy_2_naphthoate_C11H7O4" compartment="Cytosol" charge="-1" boundaryCondition="false"/>
	<species id="M_dhnpt_c" name="M_Dihydroneopterin_C9H13N5O4" compartment="Cytosol" charge="0" boundaryCondition="false"/>
	<species id="M_dhor_S_c" name="M__S__Dihydroorotate_C5H5N2O4" compartment="Cytosol" charge="-1" boundaryCondition="false"/>
	<species id="M_dhpmp_c" name="M_Dihydroneopterin_monophosphate_C9H12N5O7P" compartment="Cytosol" charge="-2" boundaryCondition="false"/>
	<species id="M_dhpppn_c" name="M_3__2_3_Dihydroxyphenyl_propanoate_C9H9O4" compartment="Cytosol" charge="-1" boundaryCondition="false"/>
	<species id="M_dhpt_c" name="M_Dihydropteroate_C14H13N6O3" compartment="Cytosol" charge="-1" boundaryCondition="false"/>
	<species id="M_dhptd_c" name="M_4_5_dihydroxy_2_3_pentanedione_C5H8O4" compartment="Cytosol" charge="0" boundaryCondition="false"/>
	<species id="M_din_c" name="M_Deoxyinosine_C10H12N4O4" compartment="Cytosol" charge="0" boundaryCondition="false"/>
	<species id="M_din_e" name="M_Deoxyinosine_C10H12N4O4" compartment="Extra_organism" charge="0" boundaryCondition="false"/>
	<species id="M_dkmpp_c" name="M_2_3_diketo_5_methylthio_1_phosphopentane_C6H9O6PS" compartment="Cytosol" charge="-2" boundaryCondition="false"/>
	<species id="M_dmlz_c" name="M_6_7_Dimethyl_8__1_D_ribityl_lumazine_C13H18N4O6" compartment="Cytosol" charge="0" boundaryCondition="false"/>
	<species id="M_dmpp_c" name="M_Dimethylallyl_diphosphate_C5H9O7P2" compartment="Cytosol" charge="-3" boundaryCondition="false"/>
	<species id="M_dms_c" name="M_Dimethyl_sulfide_C2H6S" compartment="Cytosol" charge="0" boundaryCondition="false"/>
	<species id="M_dms_e" name="M_Dimethyl_sulfide_C2H6S" compartment="Extra_organism" charge="0" boundaryCondition="false"/>
	<species id="M_dmso_c" name="M_Dimethyl_sulfoxide_C2H6OS" compartment="Cytosol" charge="0" boundaryCondition="false"/>
	<species id="M_dmso_e" name="M_Dimethyl_sulfoxide_C2H6OS" compartment="Extra_organism" charge="0" boundaryCondition="false"/>
	<species id="M_dnad_c" name="M_Deamino_NAD_C21H24N6O15P2" compartment="Cytosol" charge="-2" boundaryCondition="false"/>
	<species id="M_dpcoa_c" name="M_Dephospho_CoA_C21H33N7O13P2S" compartment="Cytosol" charge="-2" boundaryCondition="false"/>
	<species id="M_dscl_c" name="M_dihydrosirohydrochlorin_C42H41N4O16" compartment="Cytosol" charge="-7" boundaryCondition="false"/>
	<species id="M_dtbt_c" name="M_Dethiobiotin_C10H17N2O3" compartment="Cytosol" charge="-1" boundaryCondition="false"/>
	<species id="M_dtdp4aaddg_c" name="M_dTDP_4_acetamido_4_6_dideoxy_D_galactose_C18H27N3O15P2" compartment="Cytosol" charge="-2" boundaryCondition="false"/>
	<species id="M_dtdp4addg_c" name="M_dTDP_4_amino_4_6_dideoxy_D_glucose_C16H26N3O14P2" compartment="Cytosol" charge="-1" boundaryCondition="false"/>
	<species id="M_dtdp4d6dg_c" name="M_dTDP_4_dehydro_6_deoxy_D_glucose_C16H22N2O15P2" compartment="Cytosol" charge="-2" boundaryCondition="false"/>
	<species id="M_dtdp_c" name="M_dTDP_C10H13N2O11P2" compartment="Cytosol" charge="-3" boundaryCondition="false"/>
	<species id="M_dtdpglu_c" name="M_dTDPglucose_C16H24N2O16P2" compartment="Cytosol" charge="-2" boundaryCondition="false"/>
	<species id="M_dtmp_c" name="M_dTMP_C10H13N2O8P" compartment="Cytosol" charge="-2" boundaryCondition="false"/>
	<species id="M_dttp_c" name="M_dTTP_C10H13N2O14P3" compartment="Cytosol" charge="-4" boundaryCondition="false"/>
	<species id="M_dudp_c" name="M_dUDP_C9H11N2O11P2" compartment="Cytosol" charge="-3" boundaryCondition="false"/>
	<species id="M_dump_c" name="M_dUMP_C9H11N2O8P" compartment="Cytosol" charge="-2" boundaryCondition="false"/>
	<species id="M_duri_c" name="M_Deoxyuridine_C9H12N2O5" compartment="Cytosol" charge="0" boundaryCondition="false"/>
	<species id="M_duri_e" name="M_Deoxyuridine_C9H12N2O5" compartment="Extra_organism" charge="0" boundaryCondition="false"/>
	<species id="M_dutp_c" name="M_dUTP_C9H11N2O14P3" compartment="Cytosol" charge="-4" boundaryCondition="false"/>
	<species id="M_dxyl5p_c" name="M_1_deoxy_D_xylulose_5_phosphate_C5H9O7P" compartment="Cytosol" charge="-2" boundaryCondition="false"/>
	<species id="M_dxyl_c" name="M_1_deoxy_D_xylulose_C5H10O4" compartment="Cytosol" charge="0" boundaryCondition="false"/>
	<species id="M_e4p_c" name="M_D_Erythrose_4_phosphate_C4H7O7P" compartment="Cytosol" charge="-2" boundaryCondition="false"/>
	<species id="M_eca_EC_c" name="M_Enterobacterial_common_antigen_polysaccharide__Ecoli__C24H36N3O15" compartment="Cytosol" charge="-1" boundaryCondition="false"/>
	<species id="M_eig3p_c" name="M_D_erythro_1__Imidazol_4_yl_glycerol_3_phosphate_C6H9N2O6P" compartment="Cytosol" charge="-2" boundaryCondition="false"/>
	<species id="M_etoh_c" name="M_Ethanol_C2H6O" compartment="Cytosol" charge="0" boundaryCondition="false"/>
	<species id="M_etoh_e" name="M_Ethanol_C2H6O" compartment="Extra_organism" charge="0" boundaryCondition="false"/>
	<species id="M_f1p_c" name="M_D_Fructose_1_phosphate_C6H11O9P" compartment="Cytosol" charge="-2" boundaryCondition="false"/>
	<species id="M_f6p_c" name="M_D_Fructose_6_phosphate_C6H11O9P" compartment="Cytosol" charge="-2" boundaryCondition="false"/>
	<species id="M_fad_c" name="M_Flavin_adenine_dinucleotide_oxidized_C27H31N9O15P2" compartment="Cytosol" charge="-2" boundaryCondition="false"/>
	<species id="M_fadh2_c" name="M_Flavin_adenine_dinucleotide_reduced_C27H33N9O15P2" compartment="Cytosol" charge="-2" boundaryCondition="false"/>
	<species id="M_fc1p_c" name="M_L_Fuculose_1_phosphate_C6H11O8P" compartment="Cytosol" charge="-2" boundaryCondition="false"/>
	<species id="M_fcl_L_c" name="M_L_fuculose_C6H12O5" compartment="Cytosol" charge="0" boundaryCondition="false"/>
	<species id="M_fdp_c" name="M_D_Fructose_1_6_bisphosphate_C6H10O12P2" compartment="Cytosol" charge="-4" boundaryCondition="false"/>
	<species id="M_fe2_c" name="M_Fe2_Fe" compartment="Cytosol" charge="2" boundaryCondition="false"/>
	<species id="M_fe2_e" name="M_Fe2_Fe" compartment="Extra_organism" charge="2" boundaryCondition="false"/>
	<species id="M_fgam_c" name="M_N2_Formyl_N1__5_phospho_D_ribosyl_glycinamide_C8H13N2O9P" compartment="Cytosol" charge="-2" boundaryCondition="false"/>
	<species id="M_fmn_c" name="M_FMN_C17H19N4O9P" compartment="Cytosol" charge="-2" boundaryCondition="false"/>
	<species id="M_for_c" name="M_Formate_CH1O2" compartment="Cytosol" charge="-1" boundaryCondition="false"/>
	<species id="M_for_e" name="M_Formate_CH1O2" compartment="Extra_organism" charge="-1" boundaryCondition="false"/>
	<species id="M_fpram_c" name="M_2__Formamido__N1__5_phospho_D_ribosyl_acetamidine_C8H15N3O8P" compartment="Cytosol" charge="-1" boundaryCondition="false"/>
	<species id="M_fprica_c" name="M_5_Formamido_1__5_phospho_D_ribosyl_imidazole_4_carboxamide_C10H13N4O9P" compartment="Cytosol" charge="-2" boundaryCondition="false"/>
	<species id="M_frdp_c" name="M_Farnesyl_diphosphate_C15H25O7P2" compartment="Cytosol" charge="-3" boundaryCondition="false"/>
	<species id="M_fru_c" name="M_D_Fructose_C6H12O6" compartment="Cytosol" charge="0" boundaryCondition="false"/>
	<species id="M_fru_e" name="M_D_Fructose_C6H12O6" compartment="Extra_organism" charge="0" boundaryCondition="false"/>
	<species id="M_fruur_c" name="M_D_Fructuronate_C6H9O7" compartment="Cytosol" charge="-1" boundaryCondition="false"/>
	<species id="M_fuc1p_L_e" name="M_L_Fucose_1_phosphate_C6H11O8P" compartment="Extra_organism" charge="-2" boundaryCondition="false"/>
	<species id="M_fuc_L_c" name="M_L_Fucose_C6H12O5" compartment="Cytosol" charge="0" boundaryCondition="false"/>
	<species id="M_fuc_L_e" name="M_L_Fucose_C6H12O5" compartment="Extra_organism" charge="0" boundaryCondition="false"/>
	<species id="M_fum_c" name="M_Fumarate_C4H2O4" compartment="Cytosol" charge="-2" boundaryCondition="false"/>
	<species id="M_fum_e" name="M_Fumarate_C4H2O4" compartment="Extra_organism" charge="-2" boundaryCondition="false"/>
	<species id="M_g1p_c" name="M_D_Glucose_1_phosphate_C6H11O9P" compartment="Cytosol" charge="-2" boundaryCondition="false"/>
	<species id="M_g3p_c" name="M_Glyceraldehyde_3_phosphate_C3H5O6P" compartment="Cytosol" charge="-2" boundaryCondition="false"/>
	<species id="M_g3pc_c" name="M_sn_Glycero_3_phosphocholine_C8H20NO6P" compartment="Cytosol" charge="0" boundaryCondition="false"/>
	<species id="M_g3pe_c" name="M_sn_Glycero_3_phosphoethanolamine_C5H14NO6P" compartment="Cytosol" charge="0" boundaryCondition="false"/>
	<species id="M_g3pg_c" name="M_Glycerophosphoglycerol_C6H14O8P" compartment="Cytosol" charge="-1" boundaryCondition="false"/>
	<species id="M_g6p_c" name="M_D_Glucose_6_phosphate_C6H11O9P" compartment="Cytosol" charge="-2" boundaryCondition="false"/>
	<species id="M_g6p_e" name="M_D_Glucose_6_phosphate_C6H11O9P" compartment="Extra_organism" charge="-2" boundaryCondition="false"/>
	<species id="M_gal1p_c" name="M_alpha_D_Galactose_1_phosphate_C6H11O9P" compartment="Cytosol" charge="-2" boundaryCondition="false"/>
	<species id="M_gal_c" name="M_D_Galactose_C6H12O6" compartment="Cytosol" charge="0" boundaryCondition="false"/>
	<species id="M_gal_e" name="M_D_Galactose_C6H12O6" compartment="Extra_organism" charge="0" boundaryCondition="false"/>
	<species id="M_galct_D_c" name="M_D_Galactarate_C6H8O8" compartment="Cytosol" charge="-2" boundaryCondition="false"/>
	<species id="M_galct_D_e" name="M_D_Galactarate_C6H8O8" compartment="Extra_organism" charge="-2" boundaryCondition="false"/>
	<species id="M_galctn_D_c" name="M_D_Galactonate_C6H11O7" compartment="Cytosol" charge="-1" boundaryCondition="false"/>
	<species id="M_galctn_D_e" name="M_D_Galactonate_C6H11O7" compartment="Extra_organism" charge="-1" boundaryCondition="false"/>
	<species id="M_galt_e" name="M_Galactitol_C6H14O6" compartment="Extra_organism" charge="0" boundaryCondition="false"/>
	<species id="M_galur_c" name="M_D_Galacturonate_C6H9O7" compartment="Cytosol" charge="-1" boundaryCondition="false"/>
	<species id="M_galur_e" name="M_D_Galacturonate_C6H9O7" compartment="Extra_organism" charge="-1" boundaryCondition="false"/>
	<species id="M_gam1p_c" name="M_D_Glucosamine_1_phosphate_C6H13NO8P" compartment="Cytosol" charge="-1" boundaryCondition="false"/>
	<species id="M_gam6p_c" name="M_D_Glucosamine_6_phosphate_C6H13NO8P" compartment="Cytosol" charge="-1" boundaryCondition="false"/>
	<species id="M_gam_e" name="M_D_Glucosamine_C6H14NO5" compartment="Extra_organism" charge="1" boundaryCondition="false"/>
	<species id="M_gar_c" name="M_N1__5_Phospho_D_ribosyl_glycinamide_C7H14N2O8P" compartment="Cytosol" charge="-1" boundaryCondition="false"/>
	<species id="M_gbbtn_e" name="M_gamma_butyrobetaine_C7H15NO2" compartment="Extra_organism" charge="0" boundaryCondition="false"/>
	<species id="M_gcald_c" name="M_Glycolaldehyde_C2H4O2" compartment="Cytosol" charge="0" boundaryCondition="false"/>
	<species id="M_gdp_c" name="M_GDP_C10H12N5O11P2" compartment="Cytosol" charge="-3" boundaryCondition="false"/>
	<species id="M_gdpddman_c" name="M_GDP_4_dehydro_6_deoxy_D_mannose_C16H21N5O15P2" compartment="Cytosol" charge="-2" boundaryCondition="false"/>
	<species id="M_gdpfuc_c" name="M_GDP_L_fucose_C16H23N5O15P2" compartment="Cytosol" charge="-2" boundaryCondition="false"/>
	<species id="M_gdpmann_c" name="M_GDP_D_mannose_C16H23N5O16P2" compartment="Cytosol" charge="-2" boundaryCondition="false"/>
	<species id="M_gdpofuc_c" name="M_GDP_4_oxo_L_fucose_C16H21N5O15P2" compartment="Cytosol" charge="-2" boundaryCondition="false"/>
	<species id="M_glc_D_c" name="M_D_Glucose_C6H12O6" compartment="Cytosol" charge="0" boundaryCondition="false"/>
	<species id="M_glc_D_e" name="M_D_Glucose_C6H12O6" compartment="Extra_organism" charge="0" boundaryCondition="false"/>
	<species id="M_glcn_c" name="M_D_Gluconate_C6H11O7" compartment="Cytosol" charge="-1" boundaryCondition="false"/>
	<species id="M_glcn_e" name="M_D_Gluconate_C6H11O7" compartment="Extra_organism" charge="-1" boundaryCondition="false"/>
	<species id="M_glcr_c" name="M_D_Glucarate_C6H8O8" compartment="Cytosol" charge="-2" boundaryCondition="false"/>
	<species id="M_glcr_e" name="M_D_Glucarate_C6H8O8" compartment="Extra_organism" charge="-2" boundaryCondition="false"/>
	<species id="M_glcur_c" name="M_D_Glucuronate_C6H9O7" compartment="Cytosol" charge="-1" boundaryCondition="false"/>
	<species id="M_glcur_e" name="M_D_Glucuronate_C6H9O7" compartment="Extra_organism" charge="-1" boundaryCondition="false"/>
	<species id="M_gln_L_c" name="M_L_Glutamine_C5H10N2O3" compartment="Cytosol" charge="0" boundaryCondition="false"/>
	<species id="M_gln_L_e" name="M_L_Glutamine_C5H10N2O3" compartment="Extra_organism" charge="0" boundaryCondition="false"/>
	<species id="M_glu1sa_c" name="M_L_Glutamate_1_semialdehyde_C5H9NO3" compartment="Cytosol" charge="0" boundaryCondition="false"/>
	<species id="M_glu5p_c" name="M_L_Glutamate_5_phosphate_C5H8NO7P" compartment="Cytosol" charge="-2" boundaryCondition="false"/>
	<species id="M_glu5sa_c" name="M_L_Glutamate_5_semialdehyde_C5H9NO3" compartment="Cytosol" charge="0" boundaryCondition="false"/>
	<species id="M_glu_D_c" name="M_D_Glutamate_C5H8NO4" compartment="Cytosol" charge="-1" boundaryCondition="false"/>
	<species id="M_glu_L_c" name="M_L_Glutamate_C5H8NO4" compartment="Cytosol" charge="-1" boundaryCondition="false"/>
	<species id="M_glu_L_e" name="M_L_Glutamate_C5H8NO4" compartment="Extra_organism" charge="-1" boundaryCondition="false"/>
	<species id="M_glucys_c" name="M_gamma_L_Glutamyl_L_cysteine_C8H13N2O5S" compartment="Cytosol" charge="-1" boundaryCondition="false"/>
	<species id="M_glutrna_c" name="M_L_Glutamyl_tRNA_Glu__C5H7NO3R" compartment="Cytosol" charge="0" boundaryCondition="false"/>
	<species id="M_glx_c" name="M_Glyoxylate_C2H1O3" compartment="Cytosol" charge="-1" boundaryCondition="false"/>
	<species id="M_gly_c" name="M_Glycine_C2H5NO2" compartment="Cytosol" charge="0" boundaryCondition="false"/>
	<species id="M_gly_e" name="M_Glycine_C2H5NO2" compartment="Extra_organism" charge="0" boundaryCondition="false"/>
	<species id="M_glyald_c" name="M_D_Glyceraldehyde_C3H6O3" compartment="Cytosol" charge="0" boundaryCondition="false"/>
	<species id="M_glyald_e" name="M_D_Glyceraldehyde_C3H6O3" compartment="Extra_organism" charge="0" boundaryCondition="false"/>
	<species id="M_glyb_e" name="M_Glycine_betaine_C5H11NO2" compartment="Extra_organism" charge="0" boundaryCondition="false"/>
	<species id="M_glyc3p_c" name="M_Glycerol_3_phosphate_C3H7O6P" compartment="Cytosol" charge="-2" boundaryCondition="false"/>
	<species id="M_glyc3p_e" name="M_Glycerol_3_phosphate_C3H7O6P" compartment="Extra_organism" charge="-2" boundaryCondition="false"/>
	<species id="M_glyc_R_c" name="M__R__Glycerate_C3H5O4" compartment="Cytosol" charge="-1" boundaryCondition="false"/>
	<species id="M_glyc_c" name="M_Glycerol_C3H8O3" compartment="Cytosol" charge="0" boundaryCondition="false"/>
	<species id="M_glyc_e" name="M_Glycerol_C3H8O3" compartment="Extra_organism" charge="0" boundaryCondition="false"/>
	<species id="M_glyclt_c" name="M_Glycolate_C2H3O3" compartment="Cytosol" charge="-1" boundaryCondition="false"/>
	<species id="M_glyclt_e" name="M_Glycolate_C2H3O3" compartment="Extra_organism" charge="-1" boundaryCondition="false"/>
	<species id="M_glycogen_c" name="M_glycogen_C6H10O5" compartment="Cytosol" charge="0" boundaryCondition="false"/>
	<species id="M_gmhep17bp_c" name="M_D_Glycero_D_manno_heptose_1_7_bisphosphate_C7H12O13P2" compartment="Cytosol" charge="-4" boundaryCondition="false"/>
	<species id="M_gmhep1p_c" name="M_D_Glycero_D_manno_heptose_1_phosphate_C7H13O10P" compartment="Cytosol" charge="-2" boundaryCondition="false"/>
	<species id="M_gmhep7p_c" name="M_D_Glycero_D_manno_heptose_7_phosphate_C7H13O10P" compartment="Cytosol" charge="-2" boundaryCondition="false"/>
	<species id="M_gmp_c" name="M_GMP_C10H12N5O8P" compartment="Cytosol" charge="-2" boundaryCondition="false"/>
	<species id="M_gp4g_c" name="M_P1_P4_Bis_5__guanosyl__tetraphosphate_C20H24N10O21P4" compartment="Cytosol" charge="-4" boundaryCondition="false"/>
	<species id="M_grdp_c" name="M_Geranyl_diphosphate_C10H17O7P2" compartment="Cytosol" charge="-3" boundaryCondition="false"/>
	<species id="M_gsn_c" name="M_Guanosine_C10H13N5O5" compartment="Cytosol" charge="0" boundaryCondition="false"/>
	<species id="M_gsn_e" name="M_Guanosine_C10H13N5O5" compartment="Extra_organism" charge="0" boundaryCondition="false"/>
	<species id="M_gthox_c" name="M_Oxidized_glutathione_C20H30N6O12S2" compartment="Cytosol" charge="-2" boundaryCondition="false"/>
	<species id="M_gthrd_c" name="M_Reduced_glutathione_C10H16N3O6S" compartment="Cytosol" charge="-1" boundaryCondition="false"/>
	<species id="M_gtp_c" name="M_GTP_C10H12N5O14P3" compartment="Cytosol" charge="-4" boundaryCondition="false"/>
	<species id="M_gua_c" name="M_Guanine_C5H5N5O" compartment="Cytosol" charge="0" boundaryCondition="false"/>
	<species id="M_gua_e" name="M_Guanine_C5H5N5O" compartment="Extra_organism" charge="0" boundaryCondition="false"/>
	<species id="M_h2mb4p_c" name="M_1_hydroxy_2_methyl_2__E__butenyl_4_diphosphate_C5H9O8P2" compartment="Cytosol" charge="-3" boundaryCondition="false"/>
	<species id="M_h2o2_c" name="M_Hydrogen_peroxide_H2O2" compartment="Cytosol" charge="0" boundaryCondition="false"/>
	<species id="M_h2o_c" name="M_H2O_H2O" compartment="Cytosol" charge="0" boundaryCondition="false"/>
	<species id="M_h2o_e" name="M_H2O_H2O" compartment="Extra_organism" charge="0" boundaryCondition="false"/>
	<species id="M_h2s_c" name="M_Hydrogen_sulfide_H2S" compartment="Cytosol" charge="0" boundaryCondition="false"/>
	<species id="M_h_c" name="M_H_H" compartment="Cytosol" charge="1" boundaryCondition="false"/>
	<species id="M_h_e" name="M_H_H" compartment="Extra_organism" charge="1" boundaryCondition="false"/>
	<species id="M_hco3_c" name="M_Bicarbonate_CHO3" compartment="Cytosol" charge="-1" boundaryCondition="false"/>
	<species id="M_hcys_L_c" name="M_L_Homocysteine_C4H9NO2S" compartment="Cytosol" charge="0" boundaryCondition="false"/>
	<species id="M_hdca_c" name="M_Hexadecanoate__n_C160__C16H31O2" compartment="Cytosol" charge="-1" boundaryCondition="false"/>
	<species id="M_hdca_e" name="M_Hexadecanoate__n_C160__C16H31O2" compartment="Extra_organism" charge="-1" boundaryCondition="false"/>
	<species id="M_hdcea_c" name="M_Hexadecenoate__n_C161__C16H29O2" compartment="Cytosol" charge="-1" boundaryCondition="false"/>
	<species id="M_hdeACP_c" name="M_cis_hexadec_9_enoyl_acyl_carrier_protein__n_C161__C27H49N2O8PRS" compartment="Cytosol" charge="-1" boundaryCondition="false"/>
	<species id="M_hemeO_c" name="M_Heme_O_C49H56FeN4O5" compartment="Cytosol" charge="-2" boundaryCondition="false"/>
	<species id="M_his_L_c" name="M_L_Histidine_C6H9N3O2" compartment="Cytosol" charge="0" boundaryCondition="false"/>
	<species id="M_his_L_e" name="M_L_Histidine_C6H9N3O2" compartment="Extra_organism" charge="0" boundaryCondition="false"/>
	<species id="M_hisp_c" name="M_L_Histidinol_phosphate_C6H11N3O4P" compartment="Cytosol" charge="-1" boundaryCondition="false"/>
	<species id="M_histd_c" name="M_L_Histidinol_C6H12N3O" compartment="Cytosol" charge="1" boundaryCondition="false"/>
	<species id="M_hkndd_c" name="M_2_Hydroxy_6_oxonona_2_4_diene_1_9_dioate_C9H8O6" compartment="Cytosol" charge="-2" boundaryCondition="false"/>
	<species id="M_hkntd_c" name="M_2_hydroxy_6_ketononatrienedioate_C9H6O6" compartment="Cytosol" charge="-2" boundaryCondition="false"/>
	<species id="M_hmbil_c" name="M_Hydroxymethylbilane_C40H38N4O17" compartment="Cytosol" charge="-8" boundaryCondition="false"/>
	<species id="M_hmfurn_c" name="M_4_hydroxy_5_methyl_3_2H__furanone_C5H6O3" compartment="Cytosol" charge="0" boundaryCondition="false"/>
	<species id="M_hom_L_c" name="M_L_Homoserine_C4H9NO3" compartment="Cytosol" charge="0" boundaryCondition="false"/>
	<species id="M_hpyr_c" name="M_Hydroxypyruvate_C3H3O4" compartment="Cytosol" charge="-1" boundaryCondition="false"/>
	<species id="M_hxan_c" name="M_Hypoxanthine_C5H4N4O" compartment="Cytosol" charge="0" boundaryCondition="false"/>
	<species id="M_hxan_e" name="M_Hypoxanthine_C5H4N4O" compartment="Extra_organism" charge="0" boundaryCondition="false"/>
	<species id="M_iasp_c" name="M_Iminoaspartate_C4H3NO4" compartment="Cytosol" charge="-2" boundaryCondition="false"/>
	<species id="M_ichor_c" name="M_Isochorismate_C10H8O6" compartment="Cytosol" charge="-2" boundaryCondition="false"/>
	<species id="M_icit_c" name="M_Isocitrate_C6H5O7" compartment="Cytosol" charge="-3" boundaryCondition="false"/>
	<species id="M_idon_L_c" name="M_L_Idonate_C6H11O7" compartment="Cytosol" charge="-1" boundaryCondition="false"/>
	<species id="M_idon_L_e" name="M_L_Idonate_C6H11O7" compartment="Extra_organism" charge="-1" boundaryCondition="false"/>
	<species id="M_idp_c" name="M_IDP_C10H11N4O11P2" compartment="Cytosol" charge="-3" boundaryCondition="false"/>
	<species id="M_ile_L_c" name="M_L_Isoleucine_C6H13NO2" compartment="Cytosol" charge="0" boundaryCondition="false"/>
	<species id="M_ile_L_e" name="M_L_Isoleucine_C6H13NO2" compartment="Extra_organism" charge="0" boundaryCondition="false"/>
	<species id="M_imacp_c" name="M_3__Imidazol_4_yl__2_oxopropyl_phosphate_C6H7N2O5P" compartment="Cytosol" charge="-2" boundaryCondition="false"/>
	<species id="M_imp_c" name="M_IMP_C10H11N4O8P" compartment="Cytosol" charge="-2" boundaryCondition="false"/>
	<species id="M_indole_c" name="M_Indole_C8H7N" compartment="Cytosol" charge="0" boundaryCondition="false"/>
	<species id="M_indole_e" name="M_Indole_C8H7N" compartment="Extra_organism" charge="0" boundaryCondition="false"/>
	<species id="M_inost_c" name="M_myo_Inositol_C6H12O6" compartment="Cytosol" charge="0" boundaryCondition="false"/>
	<species id="M_ins_c" name="M_Inosine_C10H12N4O5" compartment="Cytosol" charge="0" boundaryCondition="false"/>
	<species id="M_ins_e" name="M_Inosine_C10H12N4O5" compartment="Extra_organism" charge="0" boundaryCondition="false"/>
	<species id="M_ipdp_c" name="M_Isopentenyl_diphosphate_C5H9O7P2" compartment="Cytosol" charge="-3" boundaryCondition="false"/>
	<species id="M_itp_c" name="M_ITP_C10H11N4O14P3" compartment="Cytosol" charge="-4" boundaryCondition="false"/>
	<species id="M_k_c" name="M_potassium_K" compartment="Cytosol" charge="1" boundaryCondition="false"/>
	<species id="M_k_e" name="M_potassium_K" compartment="Extra_organism" charge="1" boundaryCondition="false"/>
	<species id="M_kdo2lipid4L_c" name="M_KDO_2__lipid_IV_A__with_laurate_C96H170N2O38P2" compartment="Cytosol" charge="-6" boundaryCondition="false"/>
	<species id="M_kdo2lipid4_c" name="M_KDO_2__lipid_IV_A__C84H148N2O37P2" compartment="Cytosol" charge="-6" boundaryCondition="false"/>
	<species id="M_kdo2lipid4p_c" name="M_KDO_2__lipid_IV_A__with_palmitoleoyl_C100H176N2O38P2" compartment="Cytosol" charge="-6" boundaryCondition="false"/>
	<species id="M_kdo8p_c" name="M_3_Deoxy_D_manno_octulosonate_8_phosphate_C8H12O11P" compartment="Cytosol" charge="-3" boundaryCondition="false"/>
	<species id="M_kdo_c" name="M_3_Deoxy_D_manno_2_octulosonate_C8H13O8" compartment="Cytosol" charge="-1" boundaryCondition="false"/>
	<species id="M_kdolipid4_c" name="M_KDO_lipid_IV_A__C76H137N2O30P2" compartment="Cytosol" charge="-5" boundaryCondition="false"/>
	<species id="M_lac_D_c" name="M_D_Lactate_C3H5O3" compartment="Cytosol" charge="-1" boundaryCondition="false"/>
	<species id="M_lac_D_e" name="M_D_Lactate_C3H5O3" compartment="Extra_organism" charge="-1" boundaryCondition="false"/>
	<species id="M_lac_L_c" name="M_L_Lactate_C3H5O3" compartment="Cytosol" charge="-1" boundaryCondition="false"/>
	<species id="M_lac_L_e" name="M_L_Lactate_C3H5O3" compartment="Extra_organism" charge="-1" boundaryCondition="false"/>
	<species id="M_lald_L_c" name="M_L_Lactaldehyde_C3H6O2" compartment="Cytosol" charge="0" boundaryCondition="false"/>
	<species id="M_lcts_c" name="M_Lactose_C12H22O11" compartment="Cytosol" charge="0" boundaryCondition="false"/>
	<species id="M_lcts_e" name="M_Lactose_C12H22O11" compartment="Extra_organism" charge="0" boundaryCondition="false"/>
	<species id="M_leu_L_c" name="M_L_Leucine_C6H13NO2" compartment="Cytosol" charge="0" boundaryCondition="false"/>
	<species id="M_leu_L_e" name="M_L_Leucine_C6H13NO2" compartment="Extra_organism" charge="0" boundaryCondition="false"/>
	<species id="M_lgt_S_c" name="M__R__S_Lactoylglutathione_C13H20N3O8S" compartment="Cytosol" charge="-1" boundaryCondition="false"/>
	<species id="M_lipa_c" name="M_KDO_2__lipid__A__C110H196N2O39P2" compartment="Cytosol" charge="-6" boundaryCondition="false"/>
	<species id="M_lipa_cold_c" name="M_cold_adapted_KDO_2__lipid__A__C114H202N2O39P2" compartment="Cytosol" charge="-6" boundaryCondition="false"/>
	<species id="M_lipidA_c" name="M_2_3_2_3__Tetrakis_beta_hydroxymyristoyl__D_glucosaminyl_1_6_beta_D_glucosamine_1_4__bisphosphate_C68H126N2O23P2" compartment="Cytosol" charge="-4" boundaryCondition="false"/>
	<species id="M_lipidAds_c" name="M_Lipid_A_Disaccharide_C68H127N2O20P" compartment="Cytosol" charge="-2" boundaryCondition="false"/>
	<species id="M_lipidX_c" name="M_2_3_Bis_3_hydroxytetradecanoyl__beta_D_glucosaminyl_1_phosphate_C34H64NO12P" compartment="Cytosol" charge="-2" boundaryCondition="false"/>
	<species id="M_lps_EC_c" name="M_lipopolysaccharide__Ecoli__C171H297N4O88P2" compartment="Cytosol" charge="-7" boundaryCondition="false"/>
	<species id="M_lys_L_c" name="M_L_Lysine_C6H15N2O2" compartment="Cytosol" charge="1" boundaryCondition="false"/>
	<species id="M_lys_L_e" name="M_L_Lysine_C6H15N2O2" compartment="Extra_organism" charge="1" boundaryCondition="false"/>
	<species id="M_malACP_c" name="M_Malonyl_acyl_carrier_protein_C14H22N2O10PRS" compartment="Cytosol" charge="-2" boundaryCondition="false"/>
	<species id="M_mal_L_c" name="M_L_Malate_C4H4O5" compartment="Cytosol" charge="-2" boundaryCondition="false"/>
	<species id="M_mal_L_e" name="M_L_Malate_C4H4O5" compartment="Extra_organism" charge="-2" boundaryCondition="false"/>
	<species id="M_malcoa_c" name="M_Malonyl_CoA_C24H33N7O19P3S" compartment="Cytosol" charge="-5" boundaryCondition="false"/>
	<species id="M_malt_c" name="M_Maltose_C12H22O11" compartment="Cytosol" charge="0" boundaryCondition="false"/>
	<species id="M_malt_e" name="M_Maltose_C12H22O11" compartment="Extra_organism" charge="0" boundaryCondition="false"/>
	<species id="M_malthp_c" name="M_Maltoheptaose_C42H72O36" compartment="Cytosol" charge="0" boundaryCondition="false"/>
	<species id="M_malthx_c" name="M_Maltohexaose_C36H62O31" compartment="Cytosol" charge="0" boundaryCondition="false"/>
	<species id="M_malthx_e" name="M_Maltohexaose_C36H62O31" compartment="Extra_organism" charge="0" boundaryCondition="false"/>
	<species id="M_maltpt_c" name="M_Maltopentaose_C30H52O26" compartment="Cytosol" charge="0" boundaryCondition="false"/>
	<species id="M_maltpt_e" name="M_Maltopentaose_C30H52O26" compartment="Extra_organism" charge="0" boundaryCondition="false"/>
	<species id="M_malttr_c" name="M_Maltotriose_C18H32O16" compartment="Cytosol" charge="0" boundaryCondition="false"/>
	<species id="M_malttr_e" name="M_Maltotriose_C18H32O16" compartment="Extra_organism" charge="0" boundaryCondition="false"/>
	<species id="M_maltttr_c" name="M_Maltotetraose_C24H42O21" compartment="Cytosol" charge="0" boundaryCondition="false"/>
	<species id="M_maltttr_e" name="M_Maltotetraose_C24H42O21" compartment="Extra_organism" charge="0" boundaryCondition="false"/>
	<species id="M_man1p_c" name="M_D_Mannose_1_phosphate_C6H11O9P" compartment="Cytosol" charge="-2" boundaryCondition="false"/>
	<species id="M_man6p_c" name="M_D_Mannose_6_phosphate_C6H11O9P" compartment="Cytosol" charge="-2" boundaryCondition="false"/>
	<species id="M_man6p_e" name="M_D_Mannose_6_phosphate_C6H11O9P" compartment="Extra_organism" charge="-2" boundaryCondition="false"/>
	<species id="M_man_e" name="M_D_Mannose_C6H12O6" compartment="Extra_organism" charge="0" boundaryCondition="false"/>
	<species id="M_mana_c" name="M_D_Mannonate_C6H11O7" compartment="Cytosol" charge="-1" boundaryCondition="false"/>
	<species id="M_melib_e" name="M_Melibiose_C12H22O11" compartment="Extra_organism" charge="0" boundaryCondition="false"/>
	<species id="M_met_D_c" name="M_D_Methionine_C5H10NO2S" compartment="Cytosol" charge="0" boundaryCondition="false"/>
	<species id="M_met_D_e" name="M_D_Methionine_C5H10NO2S" compartment="Extra_organism" charge="0" boundaryCondition="false"/>
	<species id="M_met_L_c" name="M_L_Methionine_C5H11NO2S" compartment="Cytosol" charge="0" boundaryCondition="false"/>
	<species id="M_met_L_e" name="M_L_Methionine_C5H11NO2S" compartment="Extra_organism" charge="0" boundaryCondition="false"/>
	<species id="M_methf_c" name="M_5_10_Methenyltetrahydrofolate_C20H20N7O6" compartment="Cytosol" charge="-1" boundaryCondition="false"/>
	<species id="M_mi1p_D_c" name="M_1D_myo_Inositol_1_phosphate_C6H11O9P" compartment="Cytosol" charge="-2" boundaryCondition="false"/>
	<species id="M_micit_c" name="M_methylisocitrate_C7H7O7" compartment="Cytosol" charge="-3" boundaryCondition="false"/>
	<species id="M_mlthf_c" name="M_5_10_Methylenetetrahydrofolate_C20H21N7O6" compartment="Cytosol" charge="-2" boundaryCondition="false"/>
	<species id="M_mmcoa_R_c" name="M__R__Methylmalonyl_CoA_C25H35N7O19P3S" compartment="Cytosol" charge="-5" boundaryCondition="false"/>
	<species id="M_mmcoa_S_c" name="M__S__Methylmalonyl_CoA_C25H35N7O19P3S" compartment="Cytosol" charge="-5" boundaryCondition="false"/>
	<species id="M_mnl1p_c" name="M_D_Mannitol_1_phosphate_C6H13O9P" compartment="Cytosol" charge="-2" boundaryCondition="false"/>
	<species id="M_mnl_e" name="M_D_Mannitol_C6H14O6" compartment="Extra_organism" charge="0" boundaryCondition="false"/>
	<species id="M_mql8_c" name="M_Menaquinol_8_C51H74O2" compartment="Cytosol" charge="0" boundaryCondition="false"/>
	<species id="M_mqn8_c" name="M_Menaquinone_8_C51H72O2" compartment="Cytosol" charge="0" boundaryCondition="false"/>
	<species id="M_mthgxl_c" name="M_Methylglyoxal_C3H4O2" compartment="Cytosol" charge="0" boundaryCondition="false"/>
	<species id="M_myrsACP_c" name="M_Myristoyl_ACP__n_C140ACP__C25H47N2O8PRS" compartment="Cytosol" charge="-1" boundaryCondition="false"/>
	<species id="M_n8aspmd_c" name="M_N8_Acetylspermidine_C9H23N3O" compartment="Cytosol" charge="2" boundaryCondition="false"/>
	<species id="M_na1_c" name="M_Sodium_Na" compartment="Cytosol" charge="1" boundaryCondition="false"/>
	<species id="M_na1_e" name="M_Sodium_Na" compartment="Extra_organism" charge="1" boundaryCondition="false"/>
	<species id="M_nac_c" name="M_Nicotinate_C6H4NO2" compartment="Cytosol" charge="-1" boundaryCondition="false"/>
	<species id="M_nac_e" name="M_Nicotinate_C6H4NO2" compartment="Extra_organism" charge="-1" boundaryCondition="false"/>
	<species id="M_nad_c" name="M_Nicotinamide_adenine_dinucleotide_C21H26N7O14P2" compartment="Cytosol" charge="-1" boundaryCondition="false"/>
	<species id="M_nad_e" name="M_Nicotinamide_adenine_dinucleotide_C21H26N7O14P2" compartment="Extra_organism" charge="-1" boundaryCondition="false"/>
	<species id="M_nadh_c" name="M_Nicotinamide_adenine_dinucleotide___reduced_C21H27N7O14P2" compartment="Cytosol" charge="-2" boundaryCondition="false"/>
	<species id="M_nadp_c" name="M_Nicotinamide_adenine_dinucleotide_phosphate_C21H25N7O17P3" compartment="Cytosol" charge="-3" boundaryCondition="false"/>
	<species id="M_nadph_c" name="M_Nicotinamide_adenine_dinucleotide_phosphate___reduced_C21H26N7O17P3" compartment="Cytosol" charge="-4" boundaryCondition="false"/>
	<species id="M_ncam_c" name="M_Nicotinamide_C6H6N2O" compartment="Cytosol" charge="0" boundaryCondition="false"/>
	<species id="M_nh4_c" name="M_Ammonium_H4N" compartment="Cytosol" charge="1" boundaryCondition="false"/>
	<species id="M_nh4_e" name="M_Ammonium_H4N" compartment="Extra_organism" charge="1" boundaryCondition="false"/>
	<species id="M_nicrnt_c" name="M_Nicotinate_D_ribonucleotide_C11H12NO9P" compartment="Cytosol" charge="-2" boundaryCondition="false"/>
	<species id="M_nmn_c" name="M_NMN_C11H14N2O8P" compartment="Cytosol" charge="-1" boundaryCondition="false"/>
	<species id="M_nmn_e" name="M_NMN_C11H14N2O8P" compartment="Extra_organism" charge="-1" boundaryCondition="false"/>
	<species id="M_no2_c" name="M_Nitrite_NO2" compartment="Cytosol" charge="-1" boundaryCondition="false"/>
	<species id="M_no2_e" name="M_Nitrite_NO2" compartment="Extra_organism" charge="-1" boundaryCondition="false"/>
	<species id="M_no3_e" name="M_Nitrate_NO3" compartment="Extra_organism" charge="-1" boundaryCondition="false"/>
	<species id="M_o2_c" name="M_O2_O2" compartment="Cytosol" charge="0" boundaryCondition="false"/>
	<species id="M_o2_e" name="M_O2_O2" compartment="Extra_organism" charge="0" boundaryCondition="false"/>
	<species id="M_o2s_c" name="M_Superoxide_anion_O2" compartment="Cytosol" charge="-1" boundaryCondition="false"/>
	<species id="M_oaa_c" name="M_Oxaloacetate_C4H2O5" compartment="Cytosol" charge="-2" boundaryCondition="false"/>
	<species id="M_ocdca_e" name="M_octadecanoate__n_C180__C18H35O2" compartment="Extra_organism" charge="-1" boundaryCondition="false"/>
	<species id="M_ocdcea_c" name="M_octadecenoate__n_C181__C18H33O2" compartment="Cytosol" charge="-1" boundaryCondition="false"/>
	<species id="M_octdp_c" name="M_all_trans_Octaprenyl_diphosphate_C40H65O7P2" compartment="Cytosol" charge="-3" boundaryCondition="false"/>
	<species id="M_octeACP_c" name="M_cis_octadec_11_enoyl_acyl_carrier_protein__n_C181__C29H53N2O8PRS" compartment="Cytosol" charge="-1" boundaryCondition="false"/>
	<species id="M_ohpb_c" name="M_2_Oxo_3_hydroxy_4_phosphobutanoate_C4H4O8P" compartment="Cytosol" charge="-3" boundaryCondition="false"/>
	<species id="M_orn_c" name="M_Ornithine_C5H13N2O2" compartment="Cytosol" charge="1" boundaryCondition="false"/>
	<species id="M_orn_e" name="M_Ornithine_C5H13N2O2" compartment="Extra_organism" charge="1" boundaryCondition="false"/>
	<species id="M_orot5p_c" name="M_Orotidine_5__phosphate_C10H10N2O11P" compartment="Cytosol" charge="-3" boundaryCondition="false"/>
	<species id="M_orot_c" name="M_Orotate_C5H3N2O4" compartment="Cytosol" charge="-1" boundaryCondition="false"/>
	<species id="M_pa_EC_c" name="M_phosphatidate___Ecoli__C1836H3398O400P50" compartment="Cytosol" charge="-100" boundaryCondition="false"/>
	<species id="M_palmACP_c" name="M_Palmitoyl_ACP__n_C160ACP__C27H51N2O8PRS" compartment="Cytosol" charge="-1" boundaryCondition="false"/>
	<species id="M_pan4p_c" name="M_Pantetheine_4__phosphate_C11H21N2O7PS" compartment="Cytosol" charge="-2" boundaryCondition="false"/>
	<species id="M_pant_R_c" name="M__R__Pantoate_C6H11O4" compartment="Cytosol" charge="-1" boundaryCondition="false"/>
	<species id="M_pap_c" name="M_Adenosine_3__5__bisphosphate_C10H11N5O10P2" compartment="Cytosol" charge="-4" boundaryCondition="false"/>
	<species id="M_paps_c" name="M_3__Phosphoadenylyl_sulfate_C10H11N5O13P2S" compartment="Cytosol" charge="-4" boundaryCondition="false"/>
	<species id="M_pc_EC_c" name="M_Phosphatidylcholine__Ecoli__C2086H4048N50O400P50" compartment="Cytosol" charge="0" boundaryCondition="false"/>
	<species id="M_pdx5p_c" name="M_Pyridoxine_5__phosphate_C8H10NO6P" compartment="Cytosol" charge="-2" boundaryCondition="false"/>
	<species id="M_pe_EC_c" name="M_Phosphatidylethanolamine__ecoli__C1936H3748N50O400P50" compartment="Cytosol" charge="0" boundaryCondition="false"/>
	<species id="M_pep_c" name="M_Phosphoenolpyruvate_C3H2O6P" compartment="Cytosol" charge="-3" boundaryCondition="false"/>
	<species id="M_3pep_c" name="M_3_Phosphoenolpyruvate_C3H5O6P" compartment="Cytosol" charge="-3" boundaryCondition="false"/>
    <species id="M_peptido_EC_c" name="M_Peptidoglycan_subunit_of_Escherichia_coli_C40H62N8O21" compartment="Cytosol" charge="-2" boundaryCondition="false"/>
	<species id="M_pg_EC_c" name="M_Phosphatidylglycerol__Ecoli__C1986H3748O500P50" compartment="Cytosol" charge="-50" boundaryCondition="false"/>
	<species id="M_pgp_EC_c" name="M_Phosphatidylglycerophosphate__Ecoli__C1986H3698O650P100" compartment="Cytosol" charge="-150" boundaryCondition="false"/>
	<species id="M_phe_L_c" name="M_L_Phenylalanine_C9H11NO2" compartment="Cytosol" charge="0" boundaryCondition="false"/>
	<species id="M_phe_L_e" name="M_L_Phenylalanine_C9H11NO2" compartment="Extra_organism" charge="0" boundaryCondition="false"/>
	<species id="M_pheme_c" name="M_Protoheme_C34H30FeN4O4" compartment="Cytosol" charge="-2" boundaryCondition="false"/>
	<species id="M_phom_c" name="M_O_Phospho_L_homoserine_C4H8NO6P" compartment="Cytosol" charge="-2" boundaryCondition="false"/>
	<species id="M_phpyr_c" name="M_Phenylpyruvate_C9H7O3" compartment="Cytosol" charge="-1" boundaryCondition="false"/>
	<species id="M_phthr_c" name="M_O_Phospho_4_hydroxy_L_threonine_C4H8NO7P" compartment="Cytosol" charge="-2" boundaryCondition="false"/>
	<species id="M_pi_c" name="M_Phosphate_HO4P" compartment="Cytosol" charge="-2" boundaryCondition="false"/>
	<species id="M_pi_e" name="M_Phosphate_HO4P" compartment="Extra_organism" charge="-2" boundaryCondition="false"/>
	<species id="M_pmcoa_c" name="M_Pimeloyl_CoA_C28H41N7O19P3S" compartment="Cytosol" charge="-5" boundaryCondition="false"/>
	<species id="M_pnto_R_c" name="M__R__Pantothenate_C9H16NO5" compartment="Cytosol" charge="-1" boundaryCondition="false"/>
	<species id="M_pnto_R_e" name="M__R__Pantothenate_C9H16NO5" compartment="Extra_organism" charge="-1" boundaryCondition="false"/>
	<species id="M_ppa_c" name="M_Propionate__n_C30__C3H5O2" compartment="Cytosol" charge="-1" boundaryCondition="false"/>
	<species id="M_ppap_c" name="M_Propanoyl_phosphate_C3H5O5P" compartment="Cytosol" charge="-2" boundaryCondition="false"/>
	<species id="M_ppbng_c" name="M_Porphobilinogen_C10H13N2O4" compartment="Cytosol" charge="-1" boundaryCondition="false"/>
	<species id="M_ppcoa_c" name="M_Propanoyl_CoA_C24H36N7O17P3S" compartment="Cytosol" charge="-4" boundaryCondition="false"/>
	<species id="M_pphn_c" name="M_Prephenate_C10H8O6" compartment="Cytosol" charge="-2" boundaryCondition="false"/>
	<species id="M_ppi_c" name="M_Diphosphate_HO7P2" compartment="Cytosol" charge="-3" boundaryCondition="false"/>
	<species id="M_ppp9_c" name="M_Protoporphyrin_C34H32N4O4" compartment="Cytosol" charge="-2" boundaryCondition="false"/>
	<species id="M_pppg9_c" name="M_Protoporphyrinogen_IX_C34H38N4O4" compartment="Cytosol" charge="-2" boundaryCondition="false"/>
	<species id="M_pppi_c" name="M_Inorganic_triphosphate_HO10P3" compartment="Cytosol" charge="-4" boundaryCondition="false"/>
	<species id="M_pppn_e" name="M_Phenylpropanoate_C9H9O2" compartment="Extra_organism" charge="-1" boundaryCondition="false"/>
	<species id="M_pram_c" name="M_5_Phospho_beta_D_ribosylamine_C5H11NO7P" compartment="Cytosol" charge="-1" boundaryCondition="false"/>
	<species id="M_pran_c" name="M_N__5_Phospho_D_ribosyl_anthranilate_C12H13NO9P" compartment="Cytosol" charge="-3" boundaryCondition="false"/>
	<species id="M_prbamp_c" name="M_1__5_Phosphoribosyl__AMP_C15H19N5O14P2" compartment="Cytosol" charge="-4" boundaryCondition="false"/>
	<species id="M_prbatp_c" name="M_1__5_Phosphoribosyl__ATP_C15H19N5O20P4" compartment="Cytosol" charge="-6" boundaryCondition="false"/>
	<species id="M_prfp_c" name="M_1__5_Phosphoribosyl__5__5_phosphoribosylamino_methylideneaminoimidazole_4_carboxamide_C15H21N5O15P2" compartment="Cytosol" charge="-4" boundaryCondition="false"/>
	<species id="M_prlp_c" name="M_5__5_phospho_1_deoxyribulos_1_ylamino_methylideneamino_1__5_phosphoribosyl_imidazole_4_carboxamide_C15H21N5O15P2" compartment="Cytosol" charge="-4" boundaryCondition="false"/>
	<species id="M_pro_L_c" name="M_L_Proline_C5H9NO2" compartment="Cytosol" charge="0" boundaryCondition="false"/>
	<species id="M_pro_L_e" name="M_L_Proline_C5H9NO2" compartment="Extra_organism" charge="0" boundaryCondition="false"/>
	<species id="M_prpp_c" name="M_5_Phospho_alpha_D_ribose_1_diphosphate_C5H8O14P3" compartment="Cytosol" charge="-5" boundaryCondition="false"/>
	<species id="M_ps_EC_c" name="M_phosphatidylserine__Ecoli__C1986H3698N50O500P50" compartment="Cytosol" charge="-50" boundaryCondition="false"/>
	<species id="M_pser_L_c" name="M_O_Phospho_L_serine_C3H6NO6P" compartment="Cytosol" charge="-2" boundaryCondition="false"/>
	<species id="M_ptrc_c" name="M_Putrescine_C4H14N2" compartment="Cytosol" charge="2" boundaryCondition="false"/>
	<species id="M_ptrc_e" name="M_Putrescine_C4H14N2" compartment="Extra_organism" charge="2" boundaryCondition="false"/>
	<species id="M_pyam5p_c" name="M_Pyridoxamine_5__phosphate_C8H12N2O5P" compartment="Cytosol" charge="-1" boundaryCondition="false"/>
	<species id="M_pydam_c" name="M_Pyridoxamine_C8H13N2O2" compartment="Cytosol" charge="1" boundaryCondition="false"/>
	<species id="M_pydx5p_c" name="M_Pyridoxal_5__phosphate_C8H8NO6P" compartment="Cytosol" charge="-2" boundaryCondition="false"/>
	<species id="M_pydx_c" name="M_Pyridoxal_C8H9NO3" compartment="Cytosol" charge="0" boundaryCondition="false"/>
	<species id="M_pydxn_c" name="M_Pyridoxine_C8H11NO3" compartment="Cytosol" charge="0" boundaryCondition="false"/>
	<species id="M_pyr_c" name="M_Pyruvate_C3H3O3" compartment="Cytosol" charge="-1" boundaryCondition="false"/>
	<species id="M_pyr_e" name="M_Pyruvate_C3H3O3" compartment="Extra_organism" charge="-1" boundaryCondition="false"/>
	<species id="M_q8_c" name="M_Ubiquinone_8_C49H74O4" compartment="Cytosol" charge="0" boundaryCondition="false"/>
	<species id="M_q8h2_c" name="M_Ubiquinol_8_C49H76O4" compartment="Cytosol" charge="0" boundaryCondition="false"/>
	<species id="M_quln_c" name="M_Quinolinate_C7H3NO4" compartment="Cytosol" charge="-2" boundaryCondition="false"/>
	<species id="M_r1p_c" name="M_alpha_D_Ribose_1_phosphate_C5H9O8P" compartment="Cytosol" charge="-2" boundaryCondition="false"/>
	<species id="M_r5p_c" name="M_alpha_D_Ribose_5_phosphate_C5H9O8P" compartment="Cytosol" charge="-2" boundaryCondition="false"/>
	<species id="M_rbl_L_c" name="M_L_Ribulose_C5H10O5" compartment="Cytosol" charge="0" boundaryCondition="false"/>
	<species id="M_rhcys_c" name="M_S_Ribosyl_L_homocysteine_C9H17NO6S" compartment="Cytosol" charge="0" boundaryCondition="false"/>
	<species id="M_rib_D_c" name="M_D_Ribose_C5H10O5" compartment="Cytosol" charge="0" boundaryCondition="false"/>
	<species id="M_rib_D_e" name="M_D_Ribose_C5H10O5" compartment="Extra_organism" charge="0" boundaryCondition="false"/>
	<species id="M_ribflv_c" name="M_Riboflavin_C17H20N4O6" compartment="Cytosol" charge="0" boundaryCondition="false"/>
	<species id="M_rml1p_c" name="M_L_Rhamnulose_1_phosphate_C6H11O8P" compartment="Cytosol" charge="-2" boundaryCondition="false"/>
	<species id="M_rml_c" name="M_L_Rhamnulose_C6H12O5" compartment="Cytosol" charge="0" boundaryCondition="false"/>
	<species id="M_rmn_c" name="M_L_Rhamnose_C6H12O5" compartment="Cytosol" charge="0" boundaryCondition="false"/>
	<species id="M_rmn_e" name="M_L_Rhamnose_C6H12O5" compartment="Extra_organism" charge="0" boundaryCondition="false"/>
	<species id="M_ru5p_D_c" name="M_D_Ribulose_5_phosphate_C5H9O8P" compartment="Cytosol" charge="-2" boundaryCondition="false"/>
	<species id="M_ru5p_L_c" name="M_L_Ribulose_5_phosphate_C5H9O8P" compartment="Cytosol" charge="-2" boundaryCondition="false"/>
	<species id="M_s7p_c" name="M_Sedoheptulose_7_phosphate_C7H13O10P" compartment="Cytosol" charge="-2" boundaryCondition="false"/>
	<species id="M_sbt_D_e" name="M_D_Sorbitol_C6H14O6" compartment="Extra_organism" charge="0" boundaryCondition="false"/>
	<species id="M_sbzcoa_c" name="M_O_Succinylbenzoyl_CoA_C32H39N7O20P3S" compartment="Cytosol" charge="-5" boundaryCondition="false"/>
	<species id="M_scl_c" name="M_sirohydrochlorin_C42H39N4O16" compartment="Cytosol" charge="-7" boundaryCondition="false"/>
	<species id="M_ser_D_c" name="M_D_Serine_C3H7NO3" compartment="Cytosol" charge="0" boundaryCondition="false"/>
	<species id="M_ser_D_e" name="M_D_Serine_C3H7NO3" compartment="Extra_organism" charge="0" boundaryCondition="false"/>
	<species id="M_ser_L_c" name="M_L_Serine_C3H7NO3" compartment="Cytosol" charge="0" boundaryCondition="false"/>
	<species id="M_ser_L_e" name="M_L_Serine_C3H7NO3" compartment="Extra_organism" charge="0" boundaryCondition="false"/>
	<species id="M_sheme_c" name="M_Siroheme_C42H36FeN4O16" compartment="Cytosol" charge="-8" boundaryCondition="false"/>
	<species id="M_skm5p_c" name="M_Shikimate_5_phosphate_C7H8O8P" compartment="Cytosol" charge="-3" boundaryCondition="false"/>
	<species id="M_skm_c" name="M_Shikimate_C7H9O5" compartment="Cytosol" charge="-1" boundaryCondition="false"/>
	<species id="M_sl26da_c" name="M_N_Succinyl_LL_2_6_diaminoheptanedioate_C11H16N2O7" compartment="Cytosol" charge="-2" boundaryCondition="false"/>
	<species id="M_sl2a6o_c" name="M_N_Succinyl_2_L_amino_6_oxoheptanedioate_C11H12NO8" compartment="Cytosol" charge="-3" boundaryCondition="false"/>
	<species id="M_so3_c" name="M_Sulfite_O3S" compartment="Cytosol" charge="-2" boundaryCondition="false"/>
	<species id="M_so4_c" name="M_Sulfate_O4S" compartment="Cytosol" charge="-2" boundaryCondition="false"/>
	<species id="M_so4_e" name="M_Sulfate_O4S" compartment="Extra_organism" charge="-2" boundaryCondition="false"/>
	<species id="M_spmd_c" name="M_Spermidine_C7H22N3" compartment="Cytosol" charge="3" boundaryCondition="false"/>
	<species id="M_spmd_e" name="M_Spermidine_C7H22N3" compartment="Extra_organism" charge="3" boundaryCondition="false"/>
	<species id="M_ssaltpp_c" name="M_Succinate_semialdehyde_thiamin_diphosphate_anion_C16H21N4O10P2S" compartment="Cytosol" charge="-3" boundaryCondition="false"/>
	<species id="M_suc6p_c" name="M_Sucrose_6_phosphate_C12H21O14P" compartment="Cytosol" charge="-2" boundaryCondition="false"/>
	<species id="M_sucbz_c" name="M_o_Succinylbenzoate_C11H8O5" compartment="Cytosol" charge="-2" boundaryCondition="false"/>
	<species id="M_succ_c" name="M_Succinate_C4H4O4" compartment="Cytosol" charge="-2" boundaryCondition="false"/>
	<species id="M_succ_e" name="M_Succinate_C4H4O4" compartment="Extra_organism" charge="-2" boundaryCondition="false"/>
	<species id="M_succoa_c" name="M_Succinyl_CoA_C25H35N7O19P3S" compartment="Cytosol" charge="-5" boundaryCondition="false"/>
	<species id="M_suchms_c" name="M_O_Succinyl_L_homoserine_C8H12NO6" compartment="Cytosol" charge="-1" boundaryCondition="false"/>
	<species id="M_achms_c" name="M_O_Acetyl_L_homoserine_C6H11NO4" compartment="Cytosol" charge="-1" boundaryCondition="false"/>
	<species id="M_sucr_e" name="M_Sucrose_C12H22O11" compartment="Extra_organism" charge="0" boundaryCondition="false"/>
	<species id="M_sucsal_c" name="M_Succinic_semialdehyde_C4H5O3" compartment="Cytosol" charge="-1" boundaryCondition="false"/>
	<species id="M_tag6p_D_c" name="M_D_Tagatose_6_phosphate_C6H11O9P" compartment="Cytosol" charge="-2" boundaryCondition="false"/>
	<species id="M_tagdp_D_c" name="M_D_Tagatose_1_6_biphosphate_C6H10O12P2" compartment="Cytosol" charge="-4" boundaryCondition="false"/>
	<species id="M_tagur_c" name="M_D_Tagaturonate_C6H9O7" compartment="Cytosol" charge="-1" boundaryCondition="false"/>
	<species id="M_tartr_L_e" name="M_L_tartrate_C4H4O6" compartment="Extra_organism" charge="-2" boundaryCondition="false"/>
	<species id="M_taur_e" name="M_Taurine_C2H7NO3S" compartment="Extra_organism" charge="0" boundaryCondition="false"/>
	<species id="M_tcynt_c" name="M_Thiocyanate_CNS" compartment="Cytosol" charge="-1" boundaryCondition="false"/>
	<species id="M_tdeACP_c" name="M_cis_tetradec_7_enoyl_acyl_carrier_protein__n_C141__C25H45N2O8PRS" compartment="Cytosol" charge="-1" boundaryCondition="false"/>
	<species id="M_thdp_c" name="M_2_3_4_5_Tetrahydrodipicolinate_C7H7NO4" compartment="Cytosol" charge="-2" boundaryCondition="false"/>
	<species id="M_thf_c" name="M_5_6_7_8_Tetrahydrofolate_C19H21N7O6" compartment="Cytosol" charge="-2" boundaryCondition="false"/>
	<species id="M_thm_c" name="M_Thiamin_C12H17N4OS" compartment="Cytosol" charge="1" boundaryCondition="false"/>
	<species id="M_thm_e" name="M_Thiamin_C12H17N4OS" compartment="Extra_organism" charge="1" boundaryCondition="false"/>
	<species id="M_thmmp_c" name="M_Thiamin_monophosphate_C12H16N4O4PS" compartment="Cytosol" charge="-1" boundaryCondition="false"/>
	<species id="M_thmpp_c" name="M_Thiamine_diphosphate_C12H16N4O7P2S" compartment="Cytosol" charge="-2" boundaryCondition="false"/>
	<species id="M_thr_L_c" name="M_L_Threonine_C4H9NO3" compartment="Cytosol" charge="0" boundaryCondition="false"/>
	<species id="M_thr_L_e" name="M_L_Threonine_C4H9NO3" compartment="Extra_organism" charge="0" boundaryCondition="false"/>
	<species id="M_thym_c" name="M_Thymine_C5H6N2O2" compartment="Cytosol" charge="0" boundaryCondition="false"/>
	<species id="M_thymd_c" name="M_Thymidine_C10H14N2O5" compartment="Cytosol" charge="0" boundaryCondition="false"/>
	<species id="M_thymd_e" name="M_Thymidine_C10H14N2O5" compartment="Extra_organism" charge="0" boundaryCondition="false"/>
	<species id="M_tma_c" name="M_trimethylamine_C3H10N" compartment="Cytosol" charge="1" boundaryCondition="false"/>
	<species id="M_tma_e" name="M_trimethylamine_C3H10N" compartment="Extra_organism" charge="1" boundaryCondition="false"/>
	<species id="M_tmao_c" name="M_Trimethylamine_N_oxide_C3H9NO" compartment="Cytosol" charge="0" boundaryCondition="false"/>
	<species id="M_tmao_e" name="M_Trimethylamine_N_oxide_C3H9NO" compartment="Extra_organism" charge="0" boundaryCondition="false"/>
	<species id="M_trdox_c" name="M_Oxidized_thioredoxin_X" compartment="Cytosol" charge="0" boundaryCondition="false"/>
	<species id="M_trdrd_c" name="M_Reduced_thioredoxin_XH2" compartment="Cytosol" charge="0" boundaryCondition="false"/>
	<species id="M_tre6p_c" name="M_alpha_alpha__Trehalose_6_phosphate_C12H21O14P" compartment="Cytosol" charge="-2" boundaryCondition="false"/>
	<species id="M_tre_c" name="M_Trehalose_C12H22O11" compartment="Cytosol" charge="0" boundaryCondition="false"/>
	<species id="M_tre_e" name="M_Trehalose_C12H22O11" compartment="Extra_organism" charge="0" boundaryCondition="false"/>
	<species id="M_trnaglu_c" name="M_tRNA__Glu__R" compartment="Cytosol" charge="0" boundaryCondition="false"/>
	<species id="M_trp_L_c" name="M_L_Tryptophan_C11H12N2O2" compartment="Cytosol" charge="0" boundaryCondition="false"/>
	<species id="M_trp_L_e" name="M_L_Tryptophan_C11H12N2O2" compartment="Extra_organism" charge="0" boundaryCondition="false"/>
	<species id="M_tsul_c" name="M_Thiosulfate_O3S2" compartment="Cytosol" charge="-2" boundaryCondition="false"/>
	<species id="M_tsul_e" name="M_Thiosulfate_O3S2" compartment="Extra_organism" charge="-2" boundaryCondition="false"/>
	<species id="M_ttdca_c" name="M_tetradecanoate__n_C140__C14H27O2" compartment="Cytosol" charge="-1" boundaryCondition="false"/>
	<species id="M_ttdca_e" name="M_tetradecanoate__n_C140__C14H27O2" compartment="Extra_organism" charge="-1" boundaryCondition="false"/>
	<species id="M_ttdcea_c" name="M_tetradecenoate__n_C141__C14H25O2" compartment="Cytosol" charge="-1" boundaryCondition="false"/>
	<species id="M_tyr_L_c" name="M_L_Tyrosine_C9H11NO3" compartment="Cytosol" charge="0" boundaryCondition="false"/>
	<species id="M_tyr_L_e" name="M_L_Tyrosine_C9H11NO3" compartment="Extra_organism" charge="0" boundaryCondition="false"/>
	<species id="M_u23ga_c" name="M_UDP_2_3_bis_3_hydroxytetradecanoyl_glucosamine_C43H75N3O20P2" compartment="Cytosol" charge="-2" boundaryCondition="false"/>
	<species id="M_u3aga_c" name="M_UDP_3_O__3_hydroxytetradecanoyl__N_acetylglucosamine_C31H51N3O19P2" compartment="Cytosol" charge="-2" boundaryCondition="false"/>
	<species id="M_u3hga_c" name="M_UDP_3_O__3_hydroxytetradecanoyl__D_glucosamine_C29H50N3O18P2" compartment="Cytosol" charge="-1" boundaryCondition="false"/>
	<species id="M_uaagmda_c" name="M_Undecaprenyl_diphospho_N_acetylmuramoyl__N_acetylglucosamine__L_ala_D_glu_meso_2_6_diaminopimeloyl_D_ala_D_ala_C95H152N8O28P2" compartment="Cytosol" charge="-4" boundaryCondition="false"/>
	<species id="M_uaccg_c" name="M_UDP_N_acetyl_3_O__1_carboxyvinyl__D_glucosamine_C20H26N3O19P2" compartment="Cytosol" charge="-3" boundaryCondition="false"/>
	<species id="M_uacgam_c" name="M_UDP_N_acetyl_D_glucosamine_C17H25N3O17P2" compartment="Cytosol" charge="-2" boundaryCondition="false"/>
	<species id="M_uacmam_c" name="M_UDP_N_acetyl_D_mannosamine_C17H25N3O17P2" compartment="Cytosol" charge="-2" boundaryCondition="false"/>
	<species id="M_uacmamu_c" name="M_UDP_N_acetyl_D_mannosaminouronate_C17H22N3O18P2" compartment="Cytosol" charge="-3" boundaryCondition="false"/>
	<species id="M_uagmda_c" name="M_Undecaprenyl_diphospho_N_acetylmuramoyl_L_alanyl_D_glutamyl_meso_2_6_diaminopimeloyl_D_alanyl_D_alanine_C87H139N7O23P2" compartment="Cytosol" charge="-4" boundaryCondition="false"/>
	<species id="M_uama_c" name="M_UDP_N_acetylmuramoyl_L_alanine_C23H33N4O20P2" compartment="Cytosol" charge="-3" boundaryCondition="false"/>
	<species id="M_uamag_c" name="M_UDP_N_acetylmuramoyl_L_alanyl_D_glutamate_C28H39N5O23P2" compartment="Cytosol" charge="-4" boundaryCondition="false"/>
	<species id="M_uamr_c" name="M_UDP_N_acetylmuramate_C20H28N3O19P2" compartment="Cytosol" charge="-3" boundaryCondition="false"/>
	<species id="M_udcpdp_c" name="M_Undecaprenyl_diphosphate_C55H89O7P2" compartment="Cytosol" charge="-3" boundaryCondition="false"/>
	<species id="M_udcpp_c" name="M_Undecaprenyl_phosphate_C55H89O4P" compartment="Cytosol" charge="-2" boundaryCondition="false"/>
	<species id="M_udp_c" name="M_UDP_C9H11N2O12P2" compartment="Cytosol" charge="-3" boundaryCondition="false"/>
	<species id="M_udpg_c" name="M_UDPglucose_C15H22N2O17P2" compartment="Cytosol" charge="-2" boundaryCondition="false"/>
	<species id="M_udpgal_c" name="M_UDPgalactose_C15H22N2O17P2" compartment="Cytosol" charge="-2" boundaryCondition="false"/>
	<species id="M_udpglcur_c" name="M_UDP_D_glucuronate_C15H19N2O18P2" compartment="Cytosol" charge="-3" boundaryCondition="false"/>
	<species id="M_ugmd_c" name="M_UDP_N_acetylmuramoyl_L_alanyl_D_gamma_glutamyl_meso_2_6_diaminopimelate_C35H51N7O26P2" compartment="Cytosol" charge="-4" boundaryCondition="false"/>
	<species id="M_ugmda_c" name="M_UDP_N_acetylmuramoyl_L_alanyl_D_glutamyl_meso_2_6_diaminopimeloyl_D_alanyl_D_alanine_C41H61N9O28P2" compartment="Cytosol" charge="-4" boundaryCondition="false"/>
	<species id="M_ump_c" name="M_UMP_C9H11N2O9P" compartment="Cytosol" charge="-2" boundaryCondition="false"/>
	<species id="M_unaga_c" name="M_Undecaprenyl_diphospho_N_acetyl_glucosamine_C63H103NO12P2" compartment="Cytosol" charge="-2" boundaryCondition="false"/>
	<species id="M_unagamu_c" name="M_Undecaprenyl_diphospho_N_acetylglucosamine_N_acetylmannosaminuronate_C71H113N2O18P2" compartment="Cytosol" charge="-3" boundaryCondition="false"/>
	<species id="M_unagamuf_c" name="M_Undecaprenyl_diphospho_N_acetylglucosamine_N_acetylmannosaminuronate_N_acetamido_4_6_dideoxy_D_galactose_C79H126N3O22P2" compartment="Cytosol" charge="-3" boundaryCondition="false"/>
	<species id="M_uppg3_c" name="M_Uroporphyrinogen_III_C40H36N4O16" compartment="Cytosol" charge="-8" boundaryCondition="false"/>
	<species id="M_ura_c" name="M_Uracil_C4H4N2O2" compartment="Cytosol" charge="0" boundaryCondition="false"/>
	<species id="M_ura_e" name="M_Uracil_C4H4N2O2" compartment="Extra_organism" charge="0" boundaryCondition="false"/>
	<species id="M_urea_c" name="M_Urea_CH4N2O" compartment="Cytosol" charge="0" boundaryCondition="false"/>
	<species id="M_urea_e" name="M_Urea_CH4N2O" compartment="Extra_organism" charge="0" boundaryCondition="false"/>
	<species id="M_uri_c" name="M_Uridine_C9H12N2O6" compartment="Cytosol" charge="0" boundaryCondition="false"/>
	<species id="M_uri_e" name="M_Uridine_C9H12N2O6" compartment="Extra_organism" charge="0" boundaryCondition="false"/>
	<species id="M_utp_c" name="M_UTP_C9H11N2O15P3" compartment="Cytosol" charge="-4" boundaryCondition="false"/>
	<species id="M_val_L_c" name="M_L_Valine_C5H11NO2" compartment="Cytosol" charge="0" boundaryCondition="false"/>
	<species id="M_val_L_e" name="M_L_Valine_C5H11NO2" compartment="Extra_organism" charge="0" boundaryCondition="false"/>
	<species id="M_xan_c" name="M_Xanthine_C5H4N4O2" compartment="Cytosol" charge="0" boundaryCondition="false"/>
	<species id="M_xan_e" name="M_Xanthine_C5H4N4O2" compartment="Extra_organism" charge="0" boundaryCondition="false"/>
	<species id="M_xmp_c" name="M_Xanthosine_5__phosphate_C10H11N4O9P" compartment="Cytosol" charge="-2" boundaryCondition="false"/>
	<species id="M_xtsn_c" name="M_Xanthosine_C10H12N4O6" compartment="Cytosol" charge="0" boundaryCondition="false"/>
	<species id="M_xtsn_e" name="M_Xanthosine_C10H12N4O6" compartment="Extra_organism" charge="0" boundaryCondition="false"/>
	<species id="M_xu5p_D_c" name="M_D_Xylulose_5_phosphate_C5H9O8P" compartment="Cytosol" charge="-2" boundaryCondition="false"/>
	<species id="M_xu5p_L_c" name="M_L_Xylulose_5_phosphate_C5H9O8P" compartment="Cytosol" charge="-2" boundaryCondition="false"/>
	<species id="M_xyl_D_c" name="M_D_Xylose_C5H10O5" compartment="Cytosol" charge="0" boundaryCondition="false"/>
	<species id="M_xyl_D_e" name="M_D_Xylose_C5H10O5" compartment="Extra_organism" charge="0" boundaryCondition="false"/>
	<species id="M_xylu_D_c" name="M_D_Xylulose_C5H10O5" compartment="Cytosol" charge="0" boundaryCondition="false"/>
	<species id="M_12ppd_S_b" name="M__S__Propane_1_2_diol_C3H8O2" compartment="Extra_organism" charge="0" boundaryCondition="true"/>
	<species id="M_15dap_b" name="M_1_5_Diaminopentane_C5H16N2" compartment="Extra_organism" charge="2" boundaryCondition="true"/>
	<species id="M_26dap_M_b" name="M_meso_2_6_Diaminoheptanedioate_C7H14N2O4" compartment="Extra_organism" charge="0" boundaryCondition="true"/>
	<species id="M_2ddglcn_b" name="M_2_Dehydro_3_deoxy_D_gluconate_C6H9O6" compartment="Extra_organism" charge="-1" boundaryCondition="true"/>
	<species id="M_3hcinnm_b" name="M_3_hydroxycinnamic_acid_C9H7O3" compartment="Extra_organism" charge="-1" boundaryCondition="true"/>
	<species id="M_3hpppn_b" name="M_3__3_hydroxy_phenyl_propionate_C9H9O3" compartment="Extra_organism" charge="-1" boundaryCondition="true"/>
	<species id="M_4abut_b" name="M_4_Aminobutanoate_C4H9NO2" compartment="Extra_organism" charge="0" boundaryCondition="true"/>
	<species id="M_ac_b" name="M_Acetate_C2H3O2" compartment="Extra_organism" charge="-1" boundaryCondition="true"/>
	<species id="M_acac_b" name="M_Acetoacetate_C4H5O3" compartment="Extra_organism" charge="-1" boundaryCondition="true"/>
	<species id="M_acald_b" name="M_Acetaldehyde_C2H4O" compartment="Extra_organism" charge="0" boundaryCondition="true"/>
	<species id="M_acgam_b" name="M_N_Acetyl_D_glucosamine_C8H15NO6" compartment="Extra_organism" charge="0" boundaryCondition="true"/>
	<species id="M_acmana_b" name="M_N_Acetyl_D_mannosamine_C8H15NO6" compartment="Extra_organism" charge="0" boundaryCondition="true"/>
	<species id="M_acnam_b" name="M_N_Acetylneuraminate_C11H18NO9" compartment="Extra_organism" charge="-1" boundaryCondition="true"/>
	<species id="M_ade_b" name="M_Adenine_C5H5N5" compartment="Extra_organism" charge="0" boundaryCondition="true"/>
	<species id="M_adn_b" name="M_Adenosine_C10H13N5O4" compartment="Extra_organism" charge="0" boundaryCondition="true"/>
	<species id="M_akg_b" name="M_2_Oxoglutarate_C5H4O5" compartment="Extra_organism" charge="-2" boundaryCondition="true"/>
	<species id="M_ala_D_b" name="M_D_Alanine_C3H7NO2" compartment="Extra_organism" charge="0" boundaryCondition="true"/>
	<species id="M_ala_L_b" name="M_L_Alanine_C3H7NO2" compartment="Extra_organism" charge="0" boundaryCondition="true"/>
	<species id="M_alltn_b" name="M_Allantoin_C4H6N4O3" compartment="Extra_organism" charge="0" boundaryCondition="true"/>
	<species id="M_amp_b" name="M_AMP_C10H12N5O7P" compartment="Extra_organism" charge="-2" boundaryCondition="true"/>
	<species id="M_arab_L_b" name="M_L_Arabinose_C5H10O5" compartment="Extra_organism" charge="0" boundaryCondition="true"/>
	<species id="M_arg_L_b" name="M_L_Arginine_C6H15N4O2" compartment="Extra_organism" charge="1" boundaryCondition="true"/>
	<species id="M_asn_L_b" name="M_L_Asparagine_C4H8N2O3" compartment="Extra_organism" charge="0" boundaryCondition="true"/>
	<species id="M_asp_L_b" name="M_L_Aspartate_C4H6NO4" compartment="Extra_organism" charge="-1" boundaryCondition="true"/>
	<species id="M_but_b" name="M_Butyrate__n_C40__C4H7O2" compartment="Extra_organism" charge="-1" boundaryCondition="true"/>
	<species id="M_cbl1_b" name="M_Cob_I_alamin_C62H88CoN13O14P" compartment="Extra_organism" charge="-1" boundaryCondition="true"/>
	<species id="M_chol_b" name="M_Choline_C5H14NO" compartment="Extra_organism" charge="1" boundaryCondition="true"/>
	<species id="M_cit_b" name="M_Citrate_C6H5O7" compartment="Extra_organism" charge="-3" boundaryCondition="true"/>
	<species id="M_co2_b" name="M_CO2_CO2" compartment="Extra_organism" charge="0" boundaryCondition="true"/>
	<species id="M_crn_b" name="M_L_Carnitine_C7H15NO3" compartment="Extra_organism" charge="0" boundaryCondition="true"/>
	<species id="M_csn_b" name="M_Cytosine_C4H5N3O" compartment="Extra_organism" charge="0" boundaryCondition="true"/>
	<species id="M_cynt_b" name="M_Cyanate_CNO" compartment="Extra_organism" charge="-1" boundaryCondition="true"/>
	<species id="M_cys_L_b" name="M_L_Cysteine_C3H7NO2S" compartment="Extra_organism" charge="0" boundaryCondition="true"/>
	<species id="M_cytd_b" name="M_Cytidine_C9H13N3O5" compartment="Extra_organism" charge="0" boundaryCondition="true"/>
	<species id="M_dad_2_b" name="M_Deoxyadenosine_C10H13N5O3" compartment="Extra_organism" charge="0" boundaryCondition="true"/>
	<species id="M_dcyt_b" name="M_Deoxycytidine_C9H13N3O4" compartment="Extra_organism" charge="0" boundaryCondition="true"/>
	<species id="M_dgsn_b" name="M_Deoxyguanosine_C10H13N5O4" compartment="Extra_organism" charge="0" boundaryCondition="true"/>
	<species id="M_dha_b" name="M_Dihydroxyacetone_C3H6O3" compartment="Extra_organism" charge="0" boundaryCondition="true"/>
	<species id="M_din_b" name="M_Deoxyinosine_C10H12N4O4" compartment="Extra_organism" charge="0" boundaryCondition="true"/>
	<species id="M_dms_b" name="M_Dimethyl_sulfide_C2H6S" compartment="Extra_organism" charge="0" boundaryCondition="true"/>
	<species id="M_dmso_b" name="M_Dimethyl_sulfoxide_C2H6OS" compartment="Extra_organism" charge="0" boundaryCondition="true"/>
	<species id="M_duri_b" name="M_Deoxyuridine_C9H12N2O5" compartment="Extra_organism" charge="0" boundaryCondition="true"/>
	<species id="M_etoh_b" name="M_Ethanol_C2H6O" compartment="Extra_organism" charge="0" boundaryCondition="true"/>
	<species id="M_fe2_b" name="M_Fe2_Fe" compartment="Extra_organism" charge="2" boundaryCondition="true"/>
	<species id="M_for_b" name="M_Formate_CH1O2" compartment="Extra_organism" charge="-1" boundaryCondition="true"/>
	<species id="M_fru_b" name="M_D_Fructose_C6H12O6" compartment="Extra_organism" charge="0" boundaryCondition="true"/>
	<species id="M_fuc1p_L_b" name="M_L_Fucose_1_phosphate_C6H11O8P" compartment="Extra_organism" charge="-2" boundaryCondition="true"/>
	<species id="M_fuc_L_b" name="M_L_Fucose_C6H12O5" compartment="Extra_organism" charge="0" boundaryCondition="true"/>
	<species id="M_fum_b" name="M_Fumarate_C4H2O4" compartment="Extra_organism" charge="-2" boundaryCondition="true"/>
	<species id="M_g6p_b" name="M_D_Glucose_6_phosphate_C6H11O9P" compartment="Extra_organism" charge="-2" boundaryCondition="true"/>
	<species id="M_gal_b" name="M_D_Galactose_C6H12O6" compartment="Extra_organism" charge="0" boundaryCondition="true"/>
	<species id="M_galct_D_b" name="M_D_Galactarate_C6H8O8" compartment="Extra_organism" charge="-2" boundaryCondition="true"/>
	<species id="M_galctn_D_b" name="M_D_Galactonate_C6H11O7" compartment="Extra_organism" charge="-1" boundaryCondition="true"/>
	<species id="M_galt_b" name="M_Galactitol_C6H14O6" compartment="Extra_organism" charge="0" boundaryCondition="true"/>
	<species id="M_galur_b" name="M_D_Galacturonate_C6H9O7" compartment="Extra_organism" charge="-1" boundaryCondition="true"/>
	<species id="M_gam_b" name="M_D_Glucosamine_C6H14NO5" compartment="Extra_organism" charge="1" boundaryCondition="true"/>
	<species id="M_gbbtn_b" name="M_gamma_butyrobetaine_C7H15NO2" compartment="Extra_organism" charge="0" boundaryCondition="true"/>
	<species id="M_glc_D_b" name="M_D_Glucose_C6H12O6" compartment="Extra_organism" charge="0" boundaryCondition="true"/>
	<species id="M_glcn_b" name="M_D_Gluconate_C6H11O7" compartment="Extra_organism" charge="-1" boundaryCondition="true"/>
	<species id="M_glcr_b" name="M_D_Glucarate_C6H8O8" compartment="Extra_organism" charge="-2" boundaryCondition="true"/>
	<species id="M_glcur_b" name="M_D_Glucuronate_C6H9O7" compartment="Extra_organism" charge="-1" boundaryCondition="true"/>
	<species id="M_gln_L_b" name="M_L_Glutamine_C5H10N2O3" compartment="Extra_organism" charge="0" boundaryCondition="true"/>
	<species id="M_glu_L_b" name="M_L_Glutamate_C5H8NO4" compartment="Extra_organism" charge="-1" boundaryCondition="true"/>
	<species id="M_gly_b" name="M_Glycine_C2H5NO2" compartment="Extra_organism" charge="0" boundaryCondition="true"/>
	<species id="M_glyald_b" name="M_D_Glyceraldehyde_C3H6O3" compartment="Extra_organism" charge="0" boundaryCondition="true"/>
	<species id="M_glyb_b" name="M_Glycine_betaine_C5H11NO2" compartment="Extra_organism" charge="0" boundaryCondition="true"/>
	<species id="M_glyc3p_b" name="M_Glycerol_3_phosphate_C3H7O6P" compartment="Extra_organism" charge="-2" boundaryCondition="true"/>
	<species id="M_glyc_b" name="M_Glycerol_C3H8O3" compartment="Extra_organism" charge="0" boundaryCondition="true"/>
	<species id="M_glyclt_b" name="M_Glycolate_C2H3O3" compartment="Extra_organism" charge="-1" boundaryCondition="true"/>
	<species id="M_gsn_b" name="M_Guanosine_C10H13N5O5" compartment="Extra_organism" charge="0" boundaryCondition="true"/>
	<species id="M_gua_b" name="M_Guanine_C5H5N5O" compartment="Extra_organism" charge="0" boundaryCondition="true"/>
	<species id="M_h2o_b" name="M_H2O_H2O" compartment="Extra_organism" charge="0" boundaryCondition="true"/>
	<species id="M_h_b" name="M_H_H" compartment="Extra_organism" charge="1" boundaryCondition="true"/>
	<species id="M_hdca_b" name="M_Hexadecanoate__n_C160__C16H31O2" compartment="Extra_organism" charge="-1" boundaryCondition="true"/>
	<species id="M_his_L_b" name="M_L_Histidine_C6H9N3O2" compartment="Extra_organism" charge="0" boundaryCondition="true"/>
	<species id="M_hxan_b" name="M_Hypoxanthine_C5H4N4O" compartment="Extra_organism" charge="0" boundaryCondition="true"/>
	<species id="M_idon_L_b" name="M_L_Idonate_C6H11O7" compartment="Extra_organism" charge="-1" boundaryCondition="true"/>
	<species id="M_ile_L_b" name="M_L_Isoleucine_C6H13NO2" compartment="Extra_organism" charge="0" boundaryCondition="true"/>
	<species id="M_indole_b" name="M_Indole_C8H7N" compartment="Extra_organism" charge="0" boundaryCondition="true"/>
	<species id="M_ins_b" name="M_Inosine_C10H12N4O5" compartment="Extra_organism" charge="0" boundaryCondition="true"/>
	<species id="M_k_b" name="M_potassium_K" compartment="Extra_organism" charge="1" boundaryCondition="true"/>
	<species id="M_lac_D_b" name="M_D_Lactate_C3H5O3" compartment="Extra_organism" charge="-1" boundaryCondition="true"/>
	<species id="M_lac_L_b" name="M_L_Lactate_C3H5O3" compartment="Extra_organism" charge="-1" boundaryCondition="true"/>
	<species id="M_lcts_b" name="M_Lactose_C12H22O11" compartment="Extra_organism" charge="0" boundaryCondition="true"/>
	<species id="M_leu_L_b" name="M_L_Leucine_C6H13NO2" compartment="Extra_organism" charge="0" boundaryCondition="true"/>
	<species id="M_lys_L_b" name="M_L_Lysine_C6H15N2O2" compartment="Extra_organism" charge="1" boundaryCondition="true"/>
	<species id="M_mal_L_b" name="M_L_Malate_C4H4O5" compartment="Extra_organism" charge="-2" boundaryCondition="true"/>
	<species id="M_malt_b" name="M_Maltose_C12H22O11" compartment="Extra_organism" charge="0" boundaryCondition="true"/>
	<species id="M_malthx_b" name="M_Maltohexaose_C36H62O31" compartment="Extra_organism" charge="0" boundaryCondition="true"/>
	<species id="M_maltpt_b" name="M_Maltopentaose_C30H52O26" compartment="Extra_organism" charge="0" boundaryCondition="true"/>
	<species id="M_malttr_b" name="M_Maltotriose_C18H32O16" compartment="Extra_organism" charge="0" boundaryCondition="true"/>
	<species id="M_maltttr_b" name="M_Maltotetraose_C24H42O21" compartment="Extra_organism" charge="0" boundaryCondition="true"/>
	<species id="M_man6p_b" name="M_D_Mannose_6_phosphate_C6H11O9P" compartment="Extra_organism" charge="-2" boundaryCondition="true"/>
	<species id="M_man_b" name="M_D_Mannose_C6H12O6" compartment="Extra_organism" charge="0" boundaryCondition="true"/>
	<species id="M_melib_b" name="M_Melibiose_C12H22O11" compartment="Extra_organism" charge="0" boundaryCondition="true"/>
	<species id="M_met_D_b" name="M_D_Methionine_C5H10NO2S" compartment="Extra_organism" charge="0" boundaryCondition="true"/>
	<species id="M_met_L_b" name="M_L_Methionine_C5H11NO2S" compartment="Extra_organism" charge="0" boundaryCondition="true"/>
	<species id="M_mnl_b" name="M_D_Mannitol_C6H14O6" compartment="Extra_organism" charge="0" boundaryCondition="true"/>
	<species id="M_na1_b" name="M_Sodium_Na" compartment="Extra_organism" charge="1" boundaryCondition="true"/>
	<species id="M_nac_b" name="M_Nicotinate_C6H4NO2" compartment="Extra_organism" charge="-1" boundaryCondition="true"/>
	<species id="M_nad_b" name="M_Nicotinamide_adenine_dinucleotide_C21H26N7O14P2" compartment="Extra_organism" charge="-1" boundaryCondition="true"/>
	<species id="M_nh4_b" name="M_Ammonium_H4N" compartment="Extra_organism" charge="1" boundaryCondition="true"/>
	<species id="M_nmn_b" name="M_NMN_C11H14N2O8P" compartment="Extra_organism" charge="-1" boundaryCondition="true"/>
	<species id="M_no2_b" name="M_Nitrite_NO2" compartment="Extra_organism" charge="-1" boundaryCondition="true"/>
	<species id="M_no3_b" name="M_Nitrate_NO3" compartment="Extra_organism" charge="-1" boundaryCondition="true"/>
	<species id="M_o2_b" name="M_O2_O2" compartment="Extra_organism" charge="0" boundaryCondition="true"/>
	<species id="M_ocdca_b" name="M_octadecanoate__n_C180__C18H35O2" compartment="Extra_organism" charge="-1" boundaryCondition="true"/>
	<species id="M_orn_b" name="M_Ornithine_C5H13N2O2" compartment="Extra_organism" charge="1" boundaryCondition="true"/>
	<species id="M_phe_L_b" name="M_L_Phenylalanine_C9H11NO2" compartment="Extra_organism" charge="0" boundaryCondition="true"/>
	<species id="M_pi_b" name="M_Phosphate_HO4P" compartment="Extra_organism" charge="-2" boundaryCondition="true"/>
	<species id="M_pnto_R_b" name="M__R__Pantothenate_C9H16NO5" compartment="Extra_organism" charge="-1" boundaryCondition="true"/>
	<species id="M_pppn_b" name="M_Phenylpropanoate_C9H9O2" compartment="Extra_organism" charge="-1" boundaryCondition="true"/>
	<species id="M_pro_L_b" name="M_L_Proline_C5H9NO2" compartment="Extra_organism" charge="0" boundaryCondition="true"/>
	<species id="M_ptrc_b" name="M_Putrescine_C4H14N2" compartment="Extra_organism" charge="2" boundaryCondition="true"/>
	<species id="M_pyr_b" name="M_Pyruvate_C3H3O3" compartment="Extra_organism" charge="-1" boundaryCondition="true"/>
	<species id="M_rib_D_b" name="M_D_Ribose_C5H10O5" compartment="Extra_organism" charge="0" boundaryCondition="true"/>
	<species id="M_rmn_b" name="M_L_Rhamnose_C6H12O5" compartment="Extra_organism" charge="0" boundaryCondition="true"/>
	<species id="M_sbt_D_b" name="M_D_Sorbitol_C6H14O6" compartment="Extra_organism" charge="0" boundaryCondition="true"/>
	<species id="M_ser_D_b" name="M_D_Serine_C3H7NO3" compartment="Extra_organism" charge="0" boundaryCondition="true"/>
	<species id="M_ser_L_b" name="M_L_Serine_C3H7NO3" compartment="Extra_organism" charge="0" boundaryCondition="true"/>
	<species id="M_so4_b" name="M_Sulfate_O4S" compartment="Extra_organism" charge="-2" boundaryCondition="true"/>
	<species id="M_spmd_b" name="M_Spermidine_C7H22N3" compartment="Extra_organism" charge="3" boundaryCondition="true"/>
	<species id="M_succ_b" name="M_Succinate_C4H4O4" compartment="Extra_organism" charge="-2" boundaryCondition="true"/>
	<species id="M_sucr_b" name="M_Sucrose_C12H22O11" compartment="Extra_organism" charge="0" boundaryCondition="true"/>
	<species id="M_tartr_L_b" name="M_L_tartrate_C4H4O6" compartment="Extra_organism" charge="-2" boundaryCondition="true"/>
	<species id="M_taur_b" name="M_Taurine_C2H7NO3S" compartment="Extra_organism" charge="0" boundaryCondition="true"/>
	<species id="M_thm_b" name="M_Thiamin_C12H17N4OS" compartment="Extra_organism" charge="1" boundaryCondition="true"/>
	<species id="M_thr_L_b" name="M_L_Threonine_C4H9NO3" compartment="Extra_organism" charge="0" boundaryCondition="true"/>
	<species id="M_thymd_b" name="M_Thymidine_C10H14N2O5" compartment="Extra_organism" charge="0" boundaryCondition="true"/>
	<species id="M_tma_b" name="M_trimethylamine_C3H10N" compartment="Extra_organism" charge="1" boundaryCondition="true"/>
	<species id="M_tmao_b" name="M_Trimethylamine_N_oxide_C3H9NO" compartment="Extra_organism" charge="0" boundaryCondition="true"/>
	<species id="M_tre_b" name="M_Trehalose_C12H22O11" compartment="Extra_organism" charge="0" boundaryCondition="true"/>
	<species id="M_trp_L_b" name="M_L_Tryptophan_C11H12N2O2" compartment="Extra_organism" charge="0" boundaryCondition="true"/>
	<species id="M_tsul_b" name="M_Thiosulfate_O3S2" compartment="Extra_organism" charge="-2" boundaryCondition="true"/>
	<species id="M_ttdca_b" name="M_tetradecanoate__n_C140__C14H27O2" compartment="Extra_organism" charge="-1" boundaryCondition="true"/>
	<species id="M_tyr_L_b" name="M_L_Tyrosine_C9H11NO3" compartment="Extra_organism" charge="0" boundaryCondition="true"/>
	<species id="M_ura_b" name="M_Uracil_C4H4N2O2" compartment="Extra_organism" charge="0" boundaryCondition="true"/>
	<species id="M_urea_b" name="M_Urea_CH4N2O" compartment="Extra_organism" charge="0" boundaryCondition="true"/>
	<species id="M_uri_b" name="M_Uridine_C9H12N2O6" compartment="Extra_organism" charge="0" boundaryCondition="true"/>
	<species id="M_val_L_b" name="M_L_Valine_C5H11NO2" compartment="Extra_organism" charge="0" boundaryCondition="true"/>
	<species id="M_xan_b" name="M_Xanthine_C5H4N4O2" compartment="Extra_organism" charge="0" boundaryCondition="true"/>
	<species id="M_xtsn_b" name="M_Xanthosine_C10H12N4O6" compartment="Extra_organism" charge="0" boundaryCondition="true"/>
	<species id="M_xyl_D_b" name="M_D_Xylose_C5H10O5" compartment="Extra_organism" charge="0" boundaryCondition="true"/>
</listOfSpecies>
<listOfReactions>
	<reaction id="R_12PPDt" name="R_S_Propane_1_2_diol_facilitated_transport" reversible="true">
		<notes>
			<html:p>GENE_ASSOCIATION: </html:p>
			<html:p>PROTEIN_ASSOCIATION: </html:p>
			<html:p>SUBSYSTEM: S_Transport__Extracellular</html:p>
			<html:p>PROTEIN_CLASS: </html:p>
		</notes>
		<listOfReactants>
			<speciesReference species="M_12ppd_S_e" stoichiometry="1.000000"/>
		</listOfReactants>
		<listOfProducts>
			<speciesReference species="M_12ppd_S_c" stoichiometry="1.000000"/>
		</listOfProducts>
		<kineticLaw>
			<math xmlns="http://www.w3.org/1998/Math/MathML">
				<apply>
					<ci> LOWER_BOUND </ci>
					<ci> UPPER_BOUND </ci>
					<ci> OBJECTIVE_COEFFICIENT </ci>
					<ci> REDUCED_COST </ci>
				</apply>
			</math>
			<listOfParameters>
				<parameter id="LOWER_BOUND" value="-999999.000000" units="mmol_per_gDW_per_hr"/>
				<parameter id="UPPER_BOUND" value="999999.000000" units="mmol_per_gDW_per_hr"/>
				<parameter id="OBJECTIVE_COEFFICIENT" value="0.000000"/>
				<parameter id="REDUCED_COST" value="0.000000"/>
			</listOfParameters>
		</kineticLaw>
	</reaction>
	<reaction id="R_2DGLCNRx" name="R_2_dehydro_D_gluconate_reductase__NADH_" reversible="false">
		<notes>
			<html:p>GENE_ASSOCIATION: SGL00380c</html:p>
			<html:p>PROTEIN_ASSOCIATION: YiaE</html:p>
			<html:p>SUBSYSTEM: S_Alternate_Carbon_Metabolism</html:p>
			<html:p>PROTEIN_CLASS: </html:p>
		</notes>
		<listOfReactants>
			<speciesReference species="M_2dhglcn_c" stoichiometry="1.000000"/>
			<speciesReference species="M_h_c" stoichiometry="1.000000"/>
			<speciesReference species="M_nadh_c" stoichiometry="1.000000"/>
		</listOfReactants>
		<listOfProducts>
			<speciesReference species="M_glcn_c" stoichiometry="1.000000"/>
			<speciesReference species="M_nad_c" stoichiometry="1.000000"/>
		</listOfProducts>
		<kineticLaw>
			<math xmlns="http://www.w3.org/1998/Math/MathML">
				<apply>
					<ci> LOWER_BOUND </ci>
					<ci> UPPER_BOUND </ci>
					<ci> OBJECTIVE_COEFFICIENT </ci>
					<ci> REDUCED_COST </ci>
				</apply>
			</math>
			<listOfParameters>
				<parameter id="LOWER_BOUND" value="0.000000" units="mmol_per_gDW_per_hr"/>
				<parameter id="UPPER_BOUND" value="999999.000000" units="mmol_per_gDW_per_hr"/>
				<parameter id="OBJECTIVE_COEFFICIENT" value="0.000000"/>
				<parameter id="REDUCED_COST" value="0.000000"/>
			</listOfParameters>
		</kineticLaw>
	</reaction>
	<reaction id="R_2DGLCNRy" name="R_2_dehydro_D_gluconate_reductase__NADPH_" reversible="false">
		<notes>
			<html:p>GENE_ASSOCIATION: SGL00380c</html:p>
			<html:p>PROTEIN_ASSOCIATION: YiaE</html:p>
			<html:p>SUBSYSTEM: S_Alternate_Carbon_Metabolism</html:p>
			<html:p>PROTEIN_CLASS: 1.1.1.215</html:p>
		</notes>
		<listOfReactants>
			<speciesReference species="M_2dhglcn_c" stoichiometry="1.000000"/>
			<speciesReference species="M_h_c" stoichiometry="1.000000"/>
			<speciesReference species="M_nadph_c" stoichiometry="1.000000"/>
		</listOfReactants>
		<listOfProducts>
			<speciesReference species="M_glcn_c" stoichiometry="1.000000"/>
			<speciesReference species="M_nadp_c" stoichiometry="1.000000"/>
		</listOfProducts>
		<kineticLaw>
			<math xmlns="http://www.w3.org/1998/Math/MathML">
				<apply>
					<ci> LOWER_BOUND </ci>
					<ci> UPPER_BOUND </ci>
					<ci> OBJECTIVE_COEFFICIENT </ci>
					<ci> REDUCED_COST </ci>
				</apply>
			</math>
			<listOfParameters>
				<parameter id="LOWER_BOUND" value="0.000000" units="mmol_per_gDW_per_hr"/>
				<parameter id="UPPER_BOUND" value="999999.000000" units="mmol_per_gDW_per_hr"/>
				<parameter id="OBJECTIVE_COEFFICIENT" value="0.000000"/>
				<parameter id="REDUCED_COST" value="-0.001040"/>
			</listOfParameters>
		</kineticLaw>
	</reaction>
	<reaction id="R_2DGULRx" name="R_2_dehydro_L_gulonate_reductase__NADH_" reversible="false">
		<notes>
			<html:p>GENE_ASSOCIATION: SGL00380c</html:p>
			<html:p>PROTEIN_ASSOCIATION: YiaE</html:p>
			<html:p>SUBSYSTEM: S_Alternate_Carbon_Metabolism</html:p>
			<html:p>PROTEIN_CLASS: </html:p>
		</notes>
		<listOfReactants>
			<speciesReference species="M_2dhguln_c" stoichiometry="1.000000"/>
			<speciesReference species="M_h_c" stoichiometry="1.000000"/>
			<speciesReference species="M_nadh_c" stoichiometry="1.000000"/>
		</listOfReactants>
		<listOfProducts>
			<speciesReference species="M_idon_L_c" stoichiometry="1.000000"/>
			<speciesReference species="M_nad_c" stoichiometry="1.000000"/>
		</listOfProducts>
		<kineticLaw>
			<math xmlns="http://www.w3.org/1998/Math/MathML">
				<apply>
					<ci> LOWER_BOUND </ci>
					<ci> UPPER_BOUND </ci>
					<ci> OBJECTIVE_COEFFICIENT </ci>
					<ci> REDUCED_COST </ci>
				</apply>
			</math>
			<listOfParameters>
				<parameter id="LOWER_BOUND" value="0.000000" units="mmol_per_gDW_per_hr"/>
				<parameter id="UPPER_BOUND" value="999999.000000" units="mmol_per_gDW_per_hr"/>
				<parameter id="OBJECTIVE_COEFFICIENT" value="0.000000"/>
				<parameter id="REDUCED_COST" value="0.000000"/>
			</listOfParameters>
		</kineticLaw>
	</reaction>
	<reaction id="R_2DGULRy" name="R_2_dehydro_L_gulonate_reductase__NADPH_" reversible="false">
		<notes>
			<html:p>GENE_ASSOCIATION: SGL00380c</html:p>
			<html:p>PROTEIN_ASSOCIATION: YiaE</html:p>
			<html:p>SUBSYSTEM: S_Alternate_Carbon_Metabolism</html:p>
			<html:p>PROTEIN_CLASS: </html:p>
		</notes>
		<listOfReactants>
			<speciesReference species="M_2dhguln_c" stoichiometry="1.000000"/>
			<speciesReference species="M_h_c" stoichiometry="1.000000"/>
			<speciesReference species="M_nadph_c" stoichiometry="1.000000"/>
		</listOfReactants>
		<listOfProducts>
			<speciesReference species="M_idon_L_c" stoichiometry="1.000000"/>
			<speciesReference species="M_nadp_c" stoichiometry="1.000000"/>
		</listOfProducts>
		<kineticLaw>
			<math xmlns="http://www.w3.org/1998/Math/MathML">
				<apply>
					<ci> LOWER_BOUND </ci>
					<ci> UPPER_BOUND </ci>
					<ci> OBJECTIVE_COEFFICIENT </ci>
					<ci> REDUCED_COST </ci>
				</apply>
			</math>
			<listOfParameters>
				<parameter id="LOWER_BOUND" value="0.000000" units="mmol_per_gDW_per_hr"/>
				<parameter id="UPPER_BOUND" value="999999.000000" units="mmol_per_gDW_per_hr"/>
				<parameter id="OBJECTIVE_COEFFICIENT" value="0.000000"/>
				<parameter id="REDUCED_COST" value="-0.001040"/>
			</listOfParameters>
		</kineticLaw>
	</reaction>
	<reaction id="R_4HTHRS" name="R_4_Hydroxy_L_threonine_synthase" reversible="false">
		<notes>
			<html:p>GENE_ASSOCIATION: SGL09800</html:p>
			<html:p>PROTEIN_ASSOCIATION: ThrC</html:p>
			<html:p>SUBSYSTEM: S_Cofactor_and_Prosthetic_Group_Biosynthesis</html:p>
			<html:p>PROTEIN_CLASS: </html:p>
		</notes>
		<listOfReactants>
			<speciesReference species="M_h2o_c" stoichiometry="1.000000"/>
			<speciesReference species="M_phthr_c" stoichiometry="1.000000"/>
		</listOfReactants>
		<listOfProducts>
			<speciesReference species="M_4hthr_c" stoichiometry="1.000000"/>
			<speciesReference species="M_pi_c" stoichiometry="1.000000"/>
		</listOfProducts>
		<kineticLaw>
			<math xmlns="http://www.w3.org/1998/Math/MathML">
				<apply>
					<ci> LOWER_BOUND </ci>
					<ci> UPPER_BOUND </ci>
					<ci> OBJECTIVE_COEFFICIENT </ci>
					<ci> REDUCED_COST </ci>
				</apply>
			</math>
			<listOfParameters>
				<parameter id="LOWER_BOUND" value="0.000000" units="mmol_per_gDW_per_hr"/>
				<parameter id="UPPER_BOUND" value="999999.000000" units="mmol_per_gDW_per_hr"/>
				<parameter id="OBJECTIVE_COEFFICIENT" value="0.000000"/>
				<parameter id="REDUCED_COST" value="-0.063690"/>
			</listOfParameters>
		</kineticLaw>
	</reaction>
	<reaction id="R_5DGLCNR" name="R_5_dehydro_D_gluconate_reductase" reversible="true">
		<notes>
			<html:p>GENE_ASSOCIATION: SGL40170</html:p>
			<html:p>PROTEIN_ASSOCIATION: IdnO</html:p>
			<html:p>SUBSYSTEM: S_Alternate_Carbon_Metabolism</html:p>
			<html:p>PROTEIN_CLASS: 1.1.1.69</html:p>
		</notes>
		<listOfReactants>
			<speciesReference species="M_5dglcn_c" stoichiometry="1.000000"/>
			<speciesReference species="M_h_c" stoichiometry="1.000000"/>
			<speciesReference species="M_nadph_c" stoichiometry="1.000000"/>
		</listOfReactants>
		<listOfProducts>
			<speciesReference species="M_glcn_c" stoichiometry="1.000000"/>
			<speciesReference species="M_nadp_c" stoichiometry="1.000000"/>
		</listOfProducts>
		<kineticLaw>
			<math xmlns="http://www.w3.org/1998/Math/MathML">
				<apply>
					<ci> LOWER_BOUND </ci>
					<ci> UPPER_BOUND </ci>
					<ci> OBJECTIVE_COEFFICIENT </ci>
					<ci> REDUCED_COST </ci>
				</apply>
			</math>
			<listOfParameters>
				<parameter id="LOWER_BOUND" value="-999999.000000" units="mmol_per_gDW_per_hr"/>
				<parameter id="UPPER_BOUND" value="999999.000000" units="mmol_per_gDW_per_hr"/>
				<parameter id="OBJECTIVE_COEFFICIENT" value="0.000000"/>
				<parameter id="REDUCED_COST" value="0.000000"/>
			</listOfParameters>
		</kineticLaw>
	</reaction>
	<reaction id="R_A5PISO" name="R_arabinose_5_phosphate_isomerase" reversible="true">
		<notes>
			<html:p>GENE_ASSOCIATION: </html:p>
			<html:p>PROTEIN_ASSOCIATION: </html:p>
			<html:p>SUBSYSTEM: S_Alternate_Carbon_Metabolism</html:p>
			<html:p>PROTEIN_CLASS: 5.3.1.13</html:p>
		</notes>
		<listOfReactants>
			<speciesReference species="M_ru5p_D_c" stoichiometry="1.000000"/>
		</listOfReactants>
		<listOfProducts>
			<speciesReference species="M_ara5p_c" stoichiometry="1.000000"/>
		</listOfProducts>
		<kineticLaw>
			<math xmlns="http://www.w3.org/1998/Math/MathML">
				<apply>
					<ci> LOWER_BOUND </ci>
					<ci> UPPER_BOUND </ci>
					<ci> OBJECTIVE_COEFFICIENT </ci>
					<ci> REDUCED_COST </ci>
				</apply>
			</math>
			<listOfParameters>
				<parameter id="LOWER_BOUND" value="-999999.000000" units="mmol_per_gDW_per_hr"/>
				<parameter id="UPPER_BOUND" value="999999.000000" units="mmol_per_gDW_per_hr"/>
				<parameter id="OBJECTIVE_COEFFICIENT" value="0.000000"/>
				<parameter id="REDUCED_COST" value="0.000000"/>
			</listOfParameters>
		</kineticLaw>
	</reaction>
	<reaction id="R_AACPS1" name="R_acyl_acyl_carrier_protein_synthetase__n_C140_" reversible="false">
		<notes>
			<html:p>GENE_ASSOCIATION: SGL45590c</html:p>
			<html:p>PROTEIN_ASSOCIATION: Aas</html:p>
			<html:p>SUBSYSTEM: S_Cell_Envelope_Biosynthesis</html:p>
			<html:p>PROTEIN_CLASS: 6.2.1.20</html:p>
		</notes>
		<listOfReactants>
			<speciesReference species="M_ACP_c" stoichiometry="1.000000"/>
			<speciesReference species="M_atp_c" stoichiometry="1.000000"/>
			<speciesReference species="M_ttdca_c" stoichiometry="1.000000"/>
		</listOfReactants>
		<listOfProducts>
			<speciesReference species="M_amp_c" stoichiometry="1.000000"/>
			<speciesReference species="M_myrsACP_c" stoichiometry="1.000000"/>
			<speciesReference species="M_ppi_c" stoichiometry="1.000000"/>
		</listOfProducts>
		<kineticLaw>
			<math xmlns="http://www.w3.org/1998/Math/MathML">
				<apply>
					<ci> LOWER_BOUND </ci>
					<ci> UPPER_BOUND </ci>
					<ci> OBJECTIVE_COEFFICIENT </ci>
					<ci> REDUCED_COST </ci>
				</apply>
			</math>
			<listOfParameters>
				<parameter id="LOWER_BOUND" value="0.000000" units="mmol_per_gDW_per_hr"/>
				<parameter id="UPPER_BOUND" value="999999.000000" units="mmol_per_gDW_per_hr"/>
				<parameter id="OBJECTIVE_COEFFICIENT" value="0.000000"/>
				<parameter id="REDUCED_COST" value="0.000000"/>
			</listOfParameters>
		</kineticLaw>
	</reaction>
	<reaction id="R_AACPS2" name="R_acyl_acyl_carrier_protein_synthetase___n_C141_" reversible="false">
		<notes>
			<html:p>GENE_ASSOCIATION: SGL45590c</html:p>
			<html:p>PROTEIN_ASSOCIATION: Aas</html:p>
			<html:p>SUBSYSTEM: S_Cell_Envelope_Biosynthesis</html:p>
			<html:p>PROTEIN_CLASS: 6.2.1.20</html:p>
		</notes>
		<listOfReactants>
			<speciesReference species="M_ACP_c" stoichiometry="1.000000"/>
			<speciesReference species="M_atp_c" stoichiometry="1.000000"/>
			<speciesReference species="M_ttdcea_c" stoichiometry="1.000000"/>
		</listOfReactants>
		<listOfProducts>
			<speciesReference species="M_amp_c" stoichiometry="1.000000"/>
			<speciesReference species="M_ppi_c" stoichiometry="1.000000"/>
			<speciesReference species="M_tdeACP_c" stoichiometry="1.000000"/>
		</listOfProducts>
		<kineticLaw>
			<math xmlns="http://www.w3.org/1998/Math/MathML">
				<apply>
					<ci> LOWER_BOUND </ci>
					<ci> UPPER_BOUND </ci>
					<ci> OBJECTIVE_COEFFICIENT </ci>
					<ci> REDUCED_COST </ci>
				</apply>
			</math>
			<listOfParameters>
				<parameter id="LOWER_BOUND" value="0.000000" units="mmol_per_gDW_per_hr"/>
				<parameter id="UPPER_BOUND" value="999999.000000" units="mmol_per_gDW_per_hr"/>
				<parameter id="OBJECTIVE_COEFFICIENT" value="0.000000"/>
				<parameter id="REDUCED_COST" value="0.000000"/>
			</listOfParameters>
		</kineticLaw>
	</reaction>
	<reaction id="R_AACPS3" name="R_acyl_acyl_carrier_protein_synthetase___n_C160_" reversible="false">
		<notes>
			<html:p>GENE_ASSOCIATION: SGL45590c</html:p>
			<html:p>PROTEIN_ASSOCIATION: Aas</html:p>
			<html:p>SUBSYSTEM: S_Cell_Envelope_Biosynthesis</html:p>
			<html:p>PROTEIN_CLASS: 6.2.1.20</html:p>
		</notes>
		<listOfReactants>
			<speciesReference species="M_ACP_c" stoichiometry="1.000000"/>
			<speciesReference species="M_atp_c" stoichiometry="1.000000"/>
			<speciesReference species="M_hdca_c" stoichiometry="1.000000"/>
		</listOfReactants>
		<listOfProducts>
			<speciesReference species="M_amp_c" stoichiometry="1.000000"/>
			<speciesReference species="M_palmACP_c" stoichiometry="1.000000"/>
			<speciesReference species="M_ppi_c" stoichiometry="1.000000"/>
		</listOfProducts>
		<kineticLaw>
			<math xmlns="http://www.w3.org/1998/Math/MathML">
				<apply>
					<ci> LOWER_BOUND </ci>
					<ci> UPPER_BOUND </ci>
					<ci> OBJECTIVE_COEFFICIENT </ci>
					<ci> REDUCED_COST </ci>
				</apply>
			</math>
			<listOfParameters>
				<parameter id="LOWER_BOUND" value="0.000000" units="mmol_per_gDW_per_hr"/>
				<parameter id="UPPER_BOUND" value="999999.000000" units="mmol_per_gDW_per_hr"/>
				<parameter id="OBJECTIVE_COEFFICIENT" value="0.000000"/>
				<parameter id="REDUCED_COST" value="0.000000"/>
			</listOfParameters>
		</kineticLaw>
	</reaction>
	<reaction id="R_AACPS4" name="R_acyl_acyl_carrier_protein_synthetase___n_C161_" reversible="false">
		<notes>
			<html:p>GENE_ASSOCIATION: SGL45590c</html:p>
			<html:p>PROTEIN_ASSOCIATION: Aas</html:p>
			<html:p>SUBSYSTEM: S_Cell_Envelope_Biosynthesis</html:p>
			<html:p>PROTEIN_CLASS: 6.2.1.20</html:p>
		</notes>
		<listOfReactants>
			<speciesReference species="M_ACP_c" stoichiometry="1.000000"/>
			<speciesReference species="M_atp_c" stoichiometry="1.000000"/>
			<speciesReference species="M_hdcea_c" stoichiometry="1.000000"/>
		</listOfReactants>
		<listOfProducts>
			<speciesReference species="M_amp_c" stoichiometry="1.000000"/>
			<speciesReference species="M_hdeACP_c" stoichiometry="1.000000"/>
			<speciesReference species="M_ppi_c" stoichiometry="1.000000"/>
		</listOfProducts>
		<kineticLaw>
			<math xmlns="http://www.w3.org/1998/Math/MathML">
				<apply>
					<ci> LOWER_BOUND </ci>
					<ci> UPPER_BOUND </ci>
					<ci> OBJECTIVE_COEFFICIENT </ci>
					<ci> REDUCED_COST </ci>
				</apply>
			</math>
			<listOfParameters>
				<parameter id="LOWER_BOUND" value="0.000000" units="mmol_per_gDW_per_hr"/>
				<parameter id="UPPER_BOUND" value="999999.000000" units="mmol_per_gDW_per_hr"/>
				<parameter id="OBJECTIVE_COEFFICIENT" value="0.000000"/>
				<parameter id="REDUCED_COST" value="0.000000"/>
			</listOfParameters>
		</kineticLaw>
	</reaction>
	<reaction id="R_AACPS5" name="R_acyl_acyl_carrier_protein_synthetase___n_C181_" reversible="false">
		<notes>
			<html:p>GENE_ASSOCIATION: SGL45590c</html:p>
			<html:p>PROTEIN_ASSOCIATION: Aas</html:p>
			<html:p>SUBSYSTEM: S_Cell_Envelope_Biosynthesis</html:p>
			<html:p>PROTEIN_CLASS: 6.2.1.20</html:p>
		</notes>
		<listOfReactants>
			<speciesReference species="M_ACP_c" stoichiometry="1.000000"/>
			<speciesReference species="M_atp_c" stoichiometry="1.000000"/>
			<speciesReference species="M_ocdcea_c" stoichiometry="1.000000"/>
		</listOfReactants>
		<listOfProducts>
			<speciesReference species="M_amp_c" stoichiometry="1.000000"/>
			<speciesReference species="M_octeACP_c" stoichiometry="1.000000"/>
			<speciesReference species="M_ppi_c" stoichiometry="1.000000"/>
		</listOfProducts>
		<kineticLaw>
			<math xmlns="http://www.w3.org/1998/Math/MathML">
				<apply>
					<ci> LOWER_BOUND </ci>
					<ci> UPPER_BOUND </ci>
					<ci> OBJECTIVE_COEFFICIENT </ci>
					<ci> REDUCED_COST </ci>
				</apply>
			</math>
			<listOfParameters>
				<parameter id="LOWER_BOUND" value="0.000000" units="mmol_per_gDW_per_hr"/>
				<parameter id="UPPER_BOUND" value="999999.000000" units="mmol_per_gDW_per_hr"/>
				<parameter id="OBJECTIVE_COEFFICIENT" value="0.000000"/>
				<parameter id="REDUCED_COST" value="0.000000"/>
			</listOfParameters>
		</kineticLaw>
	</reaction>
	<reaction id="R_AADDGT" name="R_dTDP_N_4_acetamido_4_6_dideoxy_D_galactose_transferase" reversible="false">
		<notes>
			<html:p>GENE_ASSOCIATION: SGL54840c</html:p>
			<html:p>PROTEIN_ASSOCIATION: WecF</html:p>
			<html:p>SUBSYSTEM: S_Cell_Envelope_Biosynthesis</html:p>
			<html:p>PROTEIN_CLASS: </html:p>
		</notes>
		<listOfReactants>
			<speciesReference species="M_dtdp4aaddg_c" stoichiometry="1.000000"/>
			<speciesReference species="M_unagamu_c" stoichiometry="1.000000"/>
		</listOfReactants>
		<listOfProducts>
			<speciesReference species="M_dtdp_c" stoichiometry="1.000000"/>
			<speciesReference species="M_h_c" stoichiometry="1.000000"/>
			<speciesReference species="M_unagamuf_c" stoichiometry="1.000000"/>
		</listOfProducts>
		<kineticLaw>
			<math xmlns="http://www.w3.org/1998/Math/MathML">
				<apply>
					<ci> LOWER_BOUND </ci>
					<ci> UPPER_BOUND </ci>
					<ci> OBJECTIVE_COEFFICIENT </ci>
					<ci> REDUCED_COST </ci>
				</apply>
			</math>
			<listOfParameters>
				<parameter id="LOWER_BOUND" value="0.000000" units="mmol_per_gDW_per_hr"/>
				<parameter id="UPPER_BOUND" value="999999.000000" units="mmol_per_gDW_per_hr"/>
				<parameter id="OBJECTIVE_COEFFICIENT" value="0.000000"/>
				<parameter id="REDUCED_COST" value="0.000000"/>
			</listOfParameters>
		</kineticLaw>
	</reaction>
	<reaction id="R_ABTA" name="R_4_aminobutyrate_transaminase" reversible="false">
		<notes>
			<html:p>GENE_ASSOCIATION: SGL11540c</html:p>
			<html:p>PROTEIN_ASSOCIATION: HemL</html:p>
			<html:p>SUBSYSTEM: S_Arginine_and_Proline_Metabolism</html:p>
			<html:p>PROTEIN_CLASS: 2.6.1.19</html:p>
		</notes>
		<listOfReactants>
			<speciesReference species="M_4abut_c" stoichiometry="1.000000"/>
			<speciesReference species="M_akg_c" stoichiometry="1.000000"/>
		</listOfReactants>
		<listOfProducts>
			<speciesReference species="M_glu_L_c" stoichiometry="1.000000"/>
			<speciesReference species="M_sucsal_c" stoichiometry="1.000000"/>
		</listOfProducts>
		<kineticLaw>
			<math xmlns="http://www.w3.org/1998/Math/MathML">
				<apply>
					<ci> LOWER_BOUND </ci>
					<ci> UPPER_BOUND </ci>
					<ci> OBJECTIVE_COEFFICIENT </ci>
					<ci> REDUCED_COST </ci>
				</apply>
			</math>
			<listOfParameters>
				<parameter id="LOWER_BOUND" value="0.000000" units="mmol_per_gDW_per_hr"/>
				<parameter id="UPPER_BOUND" value="999999.000000" units="mmol_per_gDW_per_hr"/>
				<parameter id="OBJECTIVE_COEFFICIENT" value="0.000000"/>
				<parameter id="REDUCED_COST" value="0.000000"/>
			</listOfParameters>
		</kineticLaw>
	</reaction>
	<reaction id="R_ABUTD" name="R_Aminobutyraldehyde_dehydrogenase" reversible="false">
		<notes>
			<html:p>GENE_ASSOCIATION: </html:p>
			<html:p>PROTEIN_ASSOCIATION: </html:p>
			<html:p>SUBSYSTEM: S_Arginine_and_Proline_Metabolism</html:p>
			<html:p>PROTEIN_CLASS: 1.2.1.19</html:p>
		</notes>
		<listOfReactants>
			<speciesReference species="M_4abutn_c" stoichiometry="1.000000"/>
			<speciesReference species="M_h2o_c" stoichiometry="1.000000"/>
			<speciesReference species="M_nad_c" stoichiometry="1.000000"/>
		</listOfReactants>
		<listOfProducts>
			<speciesReference species="M_4abut_c" stoichiometry="1.000000"/>
			<speciesReference species="M_h_c" stoichiometry="2.000000"/>
			<speciesReference species="M_nadh_c" stoichiometry="1.000000"/>
		</listOfProducts>
		<kineticLaw>
			<math xmlns="http://www.w3.org/1998/Math/MathML">
				<apply>
					<ci> LOWER_BOUND </ci>
					<ci> UPPER_BOUND </ci>
					<ci> OBJECTIVE_COEFFICIENT </ci>
					<ci> REDUCED_COST </ci>
				</apply>
			</math>
			<listOfParameters>
				<parameter id="LOWER_BOUND" value="0.000000" units="mmol_per_gDW_per_hr"/>
				<parameter id="UPPER_BOUND" value="999999.000000" units="mmol_per_gDW_per_hr"/>
				<parameter id="OBJECTIVE_COEFFICIENT" value="0.000000"/>
				<parameter id="REDUCED_COST" value="-0.013871"/>
			</listOfParameters>
		</kineticLaw>
	</reaction>
	<reaction id="R_ABUTt2" name="R_4_aminobutyrate_transport_in_via_proton_symport" reversible="false">
		<notes>
			<html:p>GENE_ASSOCIATION: SGL04050</html:p>
			<html:p>PROTEIN_ASSOCIATION: GabP</html:p>
			<html:p>SUBSYSTEM: S_Transport__Extracellular</html:p>
			<html:p>PROTEIN_CLASS: </html:p>
		</notes>
		<listOfReactants>
			<speciesReference species="M_4abut_e" stoichiometry="1.000000"/>
			<speciesReference species="M_h_e" stoichiometry="1.000000"/>
		</listOfReactants>
		<listOfProducts>
			<speciesReference species="M_4abut_c" stoichiometry="1.000000"/>
			<speciesReference species="M_h_c" stoichiometry="1.000000"/>
		</listOfProducts>
		<kineticLaw>
			<math xmlns="http://www.w3.org/1998/Math/MathML">
				<apply>
					<ci> LOWER_BOUND </ci>
					<ci> UPPER_BOUND </ci>
					<ci> OBJECTIVE_COEFFICIENT </ci>
					<ci> REDUCED_COST </ci>
				</apply>
			</math>
			<listOfParameters>
				<parameter id="LOWER_BOUND" value="0.000000" units="mmol_per_gDW_per_hr"/>
				<parameter id="UPPER_BOUND" value="999999.000000" units="mmol_per_gDW_per_hr"/>
				<parameter id="OBJECTIVE_COEFFICIENT" value="0.000000"/>
				<parameter id="REDUCED_COST" value="0.000000"/>
			</listOfParameters>
		</kineticLaw>
	</reaction>
	<reaction id="R_ACALDt" name="R_acetaldehyde_reversible_transport" reversible="true">
		<notes>
			<html:p>GENE_ASSOCIATION: </html:p>
			<html:p>PROTEIN_ASSOCIATION: </html:p>
			<html:p>SUBSYSTEM: S_Transport__Extracellular</html:p>
			<html:p>PROTEIN_CLASS: </html:p>
		</notes>
		<listOfReactants>
			<speciesReference species="M_acald_e" stoichiometry="1.000000"/>
		</listOfReactants>
		<listOfProducts>
			<speciesReference species="M_acald_c" stoichiometry="1.000000"/>
		</listOfProducts>
		<kineticLaw>
			<math xmlns="http://www.w3.org/1998/Math/MathML">
				<apply>
					<ci> LOWER_BOUND </ci>
					<ci> UPPER_BOUND </ci>
					<ci> OBJECTIVE_COEFFICIENT </ci>
					<ci> REDUCED_COST </ci>
				</apply>
			</math>
			<listOfParameters>
				<parameter id="LOWER_BOUND" value="-999999.000000" units="mmol_per_gDW_per_hr"/>
				<parameter id="UPPER_BOUND" value="999999.000000" units="mmol_per_gDW_per_hr"/>
				<parameter id="OBJECTIVE_COEFFICIENT" value="0.000000"/>
				<parameter id="REDUCED_COST" value="0.000000"/>
			</listOfParameters>
		</kineticLaw>
	</reaction>
	<reaction id="R_ACCOACr" name="R_acetyl_CoA_carboxylase__reversible_reaction" reversible="true">
		<notes>
			<html:p>GENE_ASSOCIATION: ( SGL44460c  and  SGL36400c  and  SGL03350c  and  SGL03340c )</html:p>
			<html:p>PROTEIN_ASSOCIATION: Acc</html:p>
			<html:p>SUBSYSTEM: S_Membrane_Lipid_Metabolism</html:p>
			<html:p>PROTEIN_CLASS: 6.4.1.2</html:p>
		</notes>
		<listOfReactants>
			<speciesReference species="M_accoa_c" stoichiometry="1.000000"/>
			<speciesReference species="M_atp_c" stoichiometry="1.000000"/>
			<speciesReference species="M_hco3_c" stoichiometry="1.000000"/>
		</listOfReactants>
		<listOfProducts>
			<speciesReference species="M_adp_c" stoichiometry="1.000000"/>
			<speciesReference species="M_h_c" stoichiometry="1.000000"/>
			<speciesReference species="M_malcoa_c" stoichiometry="1.000000"/>
			<speciesReference species="M_pi_c" stoichiometry="1.000000"/>
		</listOfProducts>
		<kineticLaw>
			<math xmlns="http://www.w3.org/1998/Math/MathML">
				<apply>
					<ci> LOWER_BOUND </ci>
					<ci> UPPER_BOUND </ci>
					<ci> OBJECTIVE_COEFFICIENT </ci>
					<ci> REDUCED_COST </ci>
				</apply>
			</math>
			<listOfParameters>
				<parameter id="LOWER_BOUND" value="-999999.000000" units="mmol_per_gDW_per_hr"/>
				<parameter id="UPPER_BOUND" value="999999.000000" units="mmol_per_gDW_per_hr"/>
				<parameter id="OBJECTIVE_COEFFICIENT" value="0.000000"/>
				<parameter id="REDUCED_COST" value="0.000000"/>
			</listOfParameters>
		</kineticLaw>
	</reaction>
	<reaction id="R_ACGAMT" name="R_UDP_N_acetylglucosamineundecaprenylphosphate_N_acetylglucosamine__1_phosphate_transferase" reversible="false">
		<notes>
			<html:p>GENE_ASSOCIATION: SGL54940c</html:p>
			<html:p>PROTEIN_ASSOCIATION: WecA</html:p>
			<html:p>SUBSYSTEM: S_Cell_Envelope_Biosynthesis</html:p>
			<html:p>PROTEIN_CLASS: </html:p>
		</notes>
		<listOfReactants>
			<speciesReference species="M_uacgam_c" stoichiometry="1.000000"/>
			<speciesReference species="M_udcpp_c" stoichiometry="1.000000"/>
		</listOfReactants>
		<listOfProducts>
			<speciesReference species="M_ump_c" stoichiometry="1.000000"/>
			<speciesReference species="M_unaga_c" stoichiometry="1.000000"/>
		</listOfProducts>
		<kineticLaw>
			<math xmlns="http://www.w3.org/1998/Math/MathML">
				<apply>
					<ci> LOWER_BOUND </ci>
					<ci> UPPER_BOUND </ci>
					<ci> OBJECTIVE_COEFFICIENT </ci>
					<ci> REDUCED_COST </ci>
				</apply>
			</math>
			<listOfParameters>
				<parameter id="LOWER_BOUND" value="0.000000" units="mmol_per_gDW_per_hr"/>
				<parameter id="UPPER_BOUND" value="999999.000000" units="mmol_per_gDW_per_hr"/>
				<parameter id="OBJECTIVE_COEFFICIENT" value="0.000000"/>
				<parameter id="REDUCED_COST" value="-0.143563"/>
			</listOfParameters>
		</kineticLaw>
	</reaction>
	<reaction id="R_ACGApts" name="R_N_Acetyl_D_glucosamine_transport_via_PEPPyr_PTS" reversible="false">
		<notes>
			<html:p>GENE_ASSOCIATION: ( SGL18350  and  SGL38500  and  SGL38510 )</html:p>
			<html:p>PROTEIN_ASSOCIATION: ( NagE and PtsH and PtsI )</html:p>
			<html:p>SUBSYSTEM: S_Transport__Extracellular</html:p>
			<html:p>PROTEIN_CLASS: </html:p>
		</notes>
		<listOfReactants>
			<speciesReference species="M_pep_c" stoichiometry="1.000000"/>
			<speciesReference species="M_acgam_e" stoichiometry="1.000000"/>
		</listOfReactants>
		<listOfProducts>
			<speciesReference species="M_acgam6p_c" stoichiometry="1.000000"/>
			<speciesReference species="M_pyr_c" stoichiometry="1.000000"/>
		</listOfProducts>
		<kineticLaw>
			<math xmlns="http://www.w3.org/1998/Math/MathML">
				<apply>
					<ci> LOWER_BOUND </ci>
					<ci> UPPER_BOUND </ci>
					<ci> OBJECTIVE_COEFFICIENT </ci>
					<ci> REDUCED_COST </ci>
				</apply>
			</math>
			<listOfParameters>
				<parameter id="LOWER_BOUND" value="0.000000" units="mmol_per_gDW_per_hr"/>
				<parameter id="UPPER_BOUND" value="999999.000000" units="mmol_per_gDW_per_hr"/>
				<parameter id="OBJECTIVE_COEFFICIENT" value="0.000000"/>
				<parameter id="REDUCED_COST" value="0.000000"/>
			</listOfParameters>
		</kineticLaw>
	</reaction>
	<reaction id="R_ACGK" name="R_acetylglutamate_kinase" reversible="false">
		<notes>
			<html:p>GENE_ASSOCIATION: SGL50570c</html:p>
			<html:p>PROTEIN_ASSOCIATION: ArgB</html:p>
			<html:p>SUBSYSTEM: S_Arginine_and_Proline_Metabolism</html:p>
			<html:p>PROTEIN_CLASS: 2.7.2.8</html:p>
		</notes>
		<listOfReactants>
			<speciesReference species="M_acglu_c" stoichiometry="1.000000"/>
			<speciesReference species="M_atp_c" stoichiometry="1.000000"/>
		</listOfReactants>
		<listOfProducts>
			<speciesReference species="M_acg5p_c" stoichiometry="1.000000"/>
			<speciesReference species="M_adp_c" stoichiometry="1.000000"/>
		</listOfProducts>
		<kineticLaw>
			<math xmlns="http://www.w3.org/1998/Math/MathML">
				<apply>
					<ci> LOWER_BOUND </ci>
					<ci> UPPER_BOUND </ci>
					<ci> OBJECTIVE_COEFFICIENT </ci>
					<ci> REDUCED_COST </ci>
				</apply>
			</math>
			<listOfParameters>
				<parameter id="LOWER_BOUND" value="0.000000" units="mmol_per_gDW_per_hr"/>
				<parameter id="UPPER_BOUND" value="999999.000000" units="mmol_per_gDW_per_hr"/>
				<parameter id="OBJECTIVE_COEFFICIENT" value="0.000000"/>
				<parameter id="REDUCED_COST" value="0.000000"/>
			</listOfParameters>
		</kineticLaw>
	</reaction>
	<reaction id="R_ACGS" name="R_N_acetylglutamate_synthase" reversible="false">
		<notes>
			<html:p>GENE_ASSOCIATION: SGL45060</html:p>
			<html:p>PROTEIN_ASSOCIATION: ArgA</html:p>
			<html:p>SUBSYSTEM: S_Arginine_and_Proline_Metabolism</html:p>
			<html:p>PROTEIN_CLASS: 2.3.1.1</html:p>
		</notes>
		<listOfReactants>
			<speciesReference species="M_accoa_c" stoichiometry="1.000000"/>
			<speciesReference species="M_glu_L_c" stoichiometry="1.000000"/>
		</listOfReactants>
		<listOfProducts>
			<speciesReference species="M_acglu_c" stoichiometry="1.000000"/>
			<speciesReference species="M_coa_c" stoichiometry="1.000000"/>
			<speciesReference species="M_h_c" stoichiometry="1.000000"/>
		</listOfProducts>
		<kineticLaw>
			<math xmlns="http://www.w3.org/1998/Math/MathML">
				<apply>
					<ci> LOWER_BOUND </ci>
					<ci> UPPER_BOUND </ci>
					<ci> OBJECTIVE_COEFFICIENT </ci>
					<ci> REDUCED_COST </ci>
				</apply>
			</math>
			<listOfParameters>
				<parameter id="LOWER_BOUND" value="0.000000" units="mmol_per_gDW_per_hr"/>
				<parameter id="UPPER_BOUND" value="999999.000000" units="mmol_per_gDW_per_hr"/>
				<parameter id="OBJECTIVE_COEFFICIENT" value="0.000000"/>
				<parameter id="REDUCED_COST" value="0.000000"/>
			</listOfParameters>
		</kineticLaw>
	</reaction>
	<reaction id="R_ACHBS" name="R_2_aceto_2_hydroxybutanoate_synthase" reversible="false">
		<notes>
			<html:p>GENE_ASSOCIATION: ( ( SGL55060c  and  SGL55060c  and  SGL55050c )  or  ( SGL10320  and  SGL10330 ) )</html:p>
			<html:p>PROTEIN_ASSOCIATION: ( IlvG ) or ( IlvH )</html:p>
			<html:p>SUBSYSTEM: S_Valine__Leucine__and_Isoleucine_Metabolism</html:p>
			<html:p>PROTEIN_CLASS: </html:p>
		</notes>
		<listOfReactants>
			<speciesReference species="M_2obut_c" stoichiometry="1.000000"/>
			<speciesReference species="M_h_c" stoichiometry="1.000000"/>
			<speciesReference species="M_pyr_c" stoichiometry="1.000000"/>
		</listOfReactants>
		<listOfProducts>
			<speciesReference species="M_2ahbut_c" stoichiometry="1.000000"/>
			<speciesReference species="M_co2_c" stoichiometry="1.000000"/>
		</listOfProducts>
		<kineticLaw>
			<math xmlns="http://www.w3.org/1998/Math/MathML">
				<apply>
					<ci> LOWER_BOUND </ci>
					<ci> UPPER_BOUND </ci>
					<ci> OBJECTIVE_COEFFICIENT </ci>
					<ci> REDUCED_COST </ci>
				</apply>
			</math>
			<listOfParameters>
				<parameter id="LOWER_BOUND" value="0.000000" units="mmol_per_gDW_per_hr"/>
				<parameter id="UPPER_BOUND" value="999999.000000" units="mmol_per_gDW_per_hr"/>
				<parameter id="OBJECTIVE_COEFFICIENT" value="0.000000"/>
				<parameter id="REDUCED_COST" value="0.000000"/>
			</listOfParameters>
		</kineticLaw>
	</reaction>
	<reaction id="R_ACKr" name="R_acetate_kinase" reversible="true">
		<notes>
			<html:p>GENE_ASSOCIATION: ( SGL36170  or  SGL27470c  or  SGL43020 )</html:p>
			<html:p>PROTEIN_ASSOCIATION: ( AckA ) or ( PurT ) or ( TdcD )</html:p>
			<html:p>SUBSYSTEM: S_Pyruvate_Metabolism</html:p>
			<html:p>PROTEIN_CLASS: 2.7.2.1</html:p>
		</notes>
		<listOfReactants>
			<speciesReference species="M_ac_c" stoichiometry="1.000000"/>
			<speciesReference species="M_atp_c" stoichiometry="1.000000"/>
		</listOfReactants>
		<listOfProducts>
			<speciesReference species="M_actp_c" stoichiometry="1.000000"/>
			<speciesReference species="M_adp_c" stoichiometry="1.000000"/>
		</listOfProducts>
		<kineticLaw>
			<math xmlns="http://www.w3.org/1998/Math/MathML">
				<apply>
					<ci> LOWER_BOUND </ci>
					<ci> UPPER_BOUND </ci>
					<ci> OBJECTIVE_COEFFICIENT </ci>
					<ci> REDUCED_COST </ci>
				</apply>
			</math>
			<listOfParameters>
				<parameter id="LOWER_BOUND" value="-999999.000000" units="mmol_per_gDW_per_hr"/>
				<parameter id="UPPER_BOUND" value="999999.000000" units="mmol_per_gDW_per_hr"/>
				<parameter id="OBJECTIVE_COEFFICIENT" value="0.000000"/>
				<parameter id="REDUCED_COST" value="0.000000"/>
			</listOfParameters>
		</kineticLaw>
	</reaction>
	<reaction id="R_ACLS" name="R_acetolactate_synthase" reversible="false">
		<notes>
			<html:p>GENE_ASSOCIATION: ( ( SGL55060c  and  SGL55060c  and  SGL55050c )  or  ( SGL10320  and  SGL10330 ) )</html:p>
			<html:p>PROTEIN_ASSOCIATION: ( IlvG ) or ( IlvH )</html:p>
			<html:p>SUBSYSTEM: S_Valine__Leucine__and_Isoleucine_Metabolism</html:p>
			<html:p>PROTEIN_CLASS: 4.1.3.18</html:p>
		</notes>
		<listOfReactants>
			<speciesReference species="M_h_c" stoichiometry="1.000000"/>
			<speciesReference species="M_pyr_c" stoichiometry="2.000000"/>
		</listOfReactants>
		<listOfProducts>
			<speciesReference species="M_alac_S_c" stoichiometry="1.000000"/>
			<speciesReference species="M_co2_c" stoichiometry="1.000000"/>
		</listOfProducts>
		<kineticLaw>
			<math xmlns="http://www.w3.org/1998/Math/MathML">
				<apply>
					<ci> LOWER_BOUND </ci>
					<ci> UPPER_BOUND </ci>
					<ci> OBJECTIVE_COEFFICIENT </ci>
					<ci> REDUCED_COST </ci>
				</apply>
			</math>
			<listOfParameters>
				<parameter id="LOWER_BOUND" value="0.000000" units="mmol_per_gDW_per_hr"/>
				<parameter id="UPPER_BOUND" value="999999.000000" units="mmol_per_gDW_per_hr"/>
				<parameter id="OBJECTIVE_COEFFICIENT" value="0.000000"/>
				<parameter id="REDUCED_COST" value="0.000000"/>
			</listOfParameters>
		</kineticLaw>
	</reaction>
	<reaction id="R_ACMAMUT" name="R_UDP_N_acetyl_D_mannosaminuronic_acid_transferase" reversible="false">
		<notes>
			<html:p>GENE_ASSOCIATION: SGL54830c</html:p>
			<html:p>PROTEIN_ASSOCIATION: WecG</html:p>
			<html:p>SUBSYSTEM: S_Cell_Envelope_Biosynthesis</html:p>
			<html:p>PROTEIN_CLASS: </html:p>
		</notes>
		<listOfReactants>
			<speciesReference species="M_uacmamu_c" stoichiometry="1.000000"/>
			<speciesReference species="M_unaga_c" stoichiometry="1.000000"/>
		</listOfReactants>
		<listOfProducts>
			<speciesReference species="M_h_c" stoichiometry="1.000000"/>
			<speciesReference species="M_udp_c" stoichiometry="1.000000"/>
			<speciesReference species="M_unagamu_c" stoichiometry="1.000000"/>
		</listOfProducts>
		<kineticLaw>
			<math xmlns="http://www.w3.org/1998/Math/MathML">
				<apply>
					<ci> LOWER_BOUND </ci>
					<ci> UPPER_BOUND </ci>
					<ci> OBJECTIVE_COEFFICIENT </ci>
					<ci> REDUCED_COST </ci>
				</apply>
			</math>
			<listOfParameters>
				<parameter id="LOWER_BOUND" value="0.000000" units="mmol_per_gDW_per_hr"/>
				<parameter id="UPPER_BOUND" value="999999.000000" units="mmol_per_gDW_per_hr"/>
				<parameter id="OBJECTIVE_COEFFICIENT" value="0.000000"/>
				<parameter id="REDUCED_COST" value="0.000000"/>
			</listOfParameters>
		</kineticLaw>
	</reaction>
	<reaction id="R_ACMANApts" name="R_N_acetyl_D_mannosamine_transport_via_PTS" reversible="false">
		<notes>
			<html:p>GENE_ASSOCIATION: ( SGL28360c  and  SGL28350c  and  SGL28340c  and  SGL38500  and  SGL38510 )</html:p>
			<html:p>PROTEIN_ASSOCIATION: ( ManX and ManY and ManZ and PtsH and PtsI )</html:p>
			<html:p>SUBSYSTEM: S_Transport__Extracellular</html:p>
			<html:p>PROTEIN_CLASS: </html:p>
		</notes>
		<listOfReactants>
			<speciesReference species="M_pep_c" stoichiometry="1.000000"/>
			<speciesReference species="M_acmana_e" stoichiometry="1.000000"/>
		</listOfReactants>
		<listOfProducts>
			<speciesReference species="M_acmanap_c" stoichiometry="1.000000"/>
			<speciesReference species="M_pyr_c" stoichiometry="1.000000"/>
		</listOfProducts>
		<kineticLaw>
			<math xmlns="http://www.w3.org/1998/Math/MathML">
				<apply>
					<ci> LOWER_BOUND </ci>
					<ci> UPPER_BOUND </ci>
					<ci> OBJECTIVE_COEFFICIENT </ci>
					<ci> REDUCED_COST </ci>
				</apply>
			</math>
			<listOfParameters>
				<parameter id="LOWER_BOUND" value="0.000000" units="mmol_per_gDW_per_hr"/>
				<parameter id="UPPER_BOUND" value="999999.000000" units="mmol_per_gDW_per_hr"/>
				<parameter id="OBJECTIVE_COEFFICIENT" value="0.000000"/>
				<parameter id="REDUCED_COST" value="0.000000"/>
			</listOfParameters>
		</kineticLaw>
	</reaction>
	<reaction id="R_ACNML" name="R_N_Acetylneuraminate_lyase" reversible="false">
		<notes>
			<html:p>GENE_ASSOCIATION: SGL35330c</html:p>
			<html:p>PROTEIN_ASSOCIATION: NanA</html:p>
			<html:p>SUBSYSTEM: S_Alternate_Carbon_Metabolism</html:p>
			<html:p>PROTEIN_CLASS: 4.1.3.3</html:p>
		</notes>
		<listOfReactants>
			<speciesReference species="M_acnam_c" stoichiometry="1.000000"/>
		</listOfReactants>
		<listOfProducts>
			<speciesReference species="M_acmana_c" stoichiometry="1.000000"/>
			<speciesReference species="M_pyr_c" stoichiometry="1.000000"/>
		</listOfProducts>
		<kineticLaw>
			<math xmlns="http://www.w3.org/1998/Math/MathML">
				<apply>
					<ci> LOWER_BOUND </ci>
					<ci> UPPER_BOUND </ci>
					<ci> OBJECTIVE_COEFFICIENT </ci>
					<ci> REDUCED_COST </ci>
				</apply>
			</math>
			<listOfParameters>
				<parameter id="LOWER_BOUND" value="0.000000" units="mmol_per_gDW_per_hr"/>
				<parameter id="UPPER_BOUND" value="999999.000000" units="mmol_per_gDW_per_hr"/>
				<parameter id="OBJECTIVE_COEFFICIENT" value="0.000000"/>
				<parameter id="REDUCED_COST" value="0.000000"/>
			</listOfParameters>
		</kineticLaw>
	</reaction>
	<reaction id="R_ACOATA" name="R_Acetyl_CoA_ACP_transacylase" reversible="true">
		<notes>
			<html:p>GENE_ASSOCIATION: SGL22790</html:p>
			<html:p>PROTEIN_ASSOCIATION: FabHec</html:p>
			<html:p>SUBSYSTEM: S_Membrane_Lipid_Metabolism</html:p>
			<html:p>PROTEIN_CLASS: 2.3.1.38</html:p>
		</notes>
		<listOfReactants>
			<speciesReference species="M_ACP_c" stoichiometry="1.000000"/>
			<speciesReference species="M_accoa_c" stoichiometry="1.000000"/>
		</listOfReactants>
		<listOfProducts>
			<speciesReference species="M_acACP_c" stoichiometry="1.000000"/>
			<speciesReference species="M_coa_c" stoichiometry="1.000000"/>
		</listOfProducts>
		<kineticLaw>
			<math xmlns="http://www.w3.org/1998/Math/MathML">
				<apply>
					<ci> LOWER_BOUND </ci>
					<ci> UPPER_BOUND </ci>
					<ci> OBJECTIVE_COEFFICIENT </ci>
					<ci> REDUCED_COST </ci>
				</apply>
			</math>
			<listOfParameters>
				<parameter id="LOWER_BOUND" value="-999999.000000" units="mmol_per_gDW_per_hr"/>
				<parameter id="UPPER_BOUND" value="999999.000000" units="mmol_per_gDW_per_hr"/>
				<parameter id="OBJECTIVE_COEFFICIENT" value="0.000000"/>
				<parameter id="REDUCED_COST" value="0.000000"/>
			</listOfParameters>
		</kineticLaw>
	</reaction>
	<reaction id="R_ACODA" name="R_acetylornithine_deacetylase" reversible="false">
		<notes>
			<html:p>GENE_ASSOCIATION: SGL50600</html:p>
			<html:p>PROTEIN_ASSOCIATION: ArgE</html:p>
			<html:p>SUBSYSTEM: S_Arginine_and_Proline_Metabolism</html:p>
			<html:p>PROTEIN_CLASS: 3.5.1.16</html:p>
		</notes>
		<listOfReactants>
			<speciesReference species="M_acorn_c" stoichiometry="1.000000"/>
			<speciesReference species="M_h2o_c" stoichiometry="1.000000"/>
		</listOfReactants>
		<listOfProducts>
			<speciesReference species="M_ac_c" stoichiometry="1.000000"/>
			<speciesReference species="M_orn_c" stoichiometry="1.000000"/>
		</listOfProducts>
		<kineticLaw>
			<math xmlns="http://www.w3.org/1998/Math/MathML">
				<apply>
					<ci> LOWER_BOUND </ci>
					<ci> UPPER_BOUND </ci>
					<ci> OBJECTIVE_COEFFICIENT </ci>
					<ci> REDUCED_COST </ci>
				</apply>
			</math>
			<listOfParameters>
				<parameter id="LOWER_BOUND" value="0.000000" units="mmol_per_gDW_per_hr"/>
				<parameter id="UPPER_BOUND" value="999999.000000" units="mmol_per_gDW_per_hr"/>
				<parameter id="OBJECTIVE_COEFFICIENT" value="0.000000"/>
				<parameter id="REDUCED_COST" value="0.000000"/>
			</listOfParameters>
		</kineticLaw>
	</reaction>
	<reaction id="R_ACONT" name="R_aconitase" reversible="true">
		<notes>
			<html:p>GENE_ASSOCIATION: ( SGL30160  or  SGL11020 )</html:p>
			<html:p>PROTEIN_ASSOCIATION: ( AcnA ) or ( AcnB )</html:p>
			<html:p>SUBSYSTEM: S_Citric_Acid_Cycle</html:p>
			<html:p>PROTEIN_CLASS: 4.2.1.3</html:p>
		</notes>
		<listOfReactants>
			<speciesReference species="M_cit_c" stoichiometry="1.000000"/>
		</listOfReactants>
		<listOfProducts>
			<speciesReference species="M_icit_c" stoichiometry="1.000000"/>
		</listOfProducts>
		<kineticLaw>
			<math xmlns="http://www.w3.org/1998/Math/MathML">
				<apply>
					<ci> LOWER_BOUND </ci>
					<ci> UPPER_BOUND </ci>
					<ci> OBJECTIVE_COEFFICIENT </ci>
					<ci> REDUCED_COST </ci>
				</apply>
			</math>
			<listOfParameters>
				<parameter id="LOWER_BOUND" value="-999999.000000" units="mmol_per_gDW_per_hr"/>
				<parameter id="UPPER_BOUND" value="999999.000000" units="mmol_per_gDW_per_hr"/>
				<parameter id="OBJECTIVE_COEFFICIENT" value="0.000000"/>
				<parameter id="REDUCED_COST" value="0.000000"/>
			</listOfParameters>
		</kineticLaw>
	</reaction>
	<reaction id="R_ACOTA" name="R_acetylornithine_transaminase" reversible="true">
		<notes>
			<html:p>GENE_ASSOCIATION: SGL53100c</html:p>
			<html:p>PROTEIN_ASSOCIATION: ArgD</html:p>
			<html:p>SUBSYSTEM: S_Arginine_and_Proline_Metabolism</html:p>
			<html:p>PROTEIN_CLASS: 2.6.1.11</html:p>
		</notes>
		<listOfReactants>
			<speciesReference species="M_acorn_c" stoichiometry="1.000000"/>
			<speciesReference species="M_akg_c" stoichiometry="1.000000"/>
		</listOfReactants>
		<listOfProducts>
			<speciesReference species="M_acg5sa_c" stoichiometry="1.000000"/>
			<speciesReference species="M_glu_L_c" stoichiometry="1.000000"/>
		</listOfProducts>
		<kineticLaw>
			<math xmlns="http://www.w3.org/1998/Math/MathML">
				<apply>
					<ci> LOWER_BOUND </ci>
					<ci> UPPER_BOUND </ci>
					<ci> OBJECTIVE_COEFFICIENT </ci>
					<ci> REDUCED_COST </ci>
				</apply>
			</math>
			<listOfParameters>
				<parameter id="LOWER_BOUND" value="-999999.000000" units="mmol_per_gDW_per_hr"/>
				<parameter id="UPPER_BOUND" value="999999.000000" units="mmol_per_gDW_per_hr"/>
				<parameter id="OBJECTIVE_COEFFICIENT" value="0.000000"/>
				<parameter id="REDUCED_COST" value="0.000000"/>
			</listOfParameters>
		</kineticLaw>
	</reaction>
	<reaction id="R_ACPS1" name="R_acyl_carrier_protein_synthase" reversible="false">
		<notes>
			<html:p>GENE_ASSOCIATION: SGL40460c</html:p>
			<html:p>PROTEIN_ASSOCIATION: AcpS</html:p>
			<html:p>SUBSYSTEM: S_Cofactor_and_Prosthetic_Group_Biosynthesis</html:p>
			<html:p>PROTEIN_CLASS: 2.7.8.7</html:p>
		</notes>
		<listOfReactants>
			<speciesReference species="M_apoACP_c" stoichiometry="1.000000"/>
			<speciesReference species="M_coa_c" stoichiometry="1.000000"/>
		</listOfReactants>
		<listOfProducts>
			<speciesReference species="M_ACP_c" stoichiometry="1.000000"/>
			<speciesReference species="M_h_c" stoichiometry="1.000000"/>
			<speciesReference species="M_pap_c" stoichiometry="1.000000"/>
		</listOfProducts>
		<kineticLaw>
			<math xmlns="http://www.w3.org/1998/Math/MathML">
				<apply>
					<ci> LOWER_BOUND </ci>
					<ci> UPPER_BOUND </ci>
					<ci> OBJECTIVE_COEFFICIENT </ci>
					<ci> REDUCED_COST </ci>
				</apply>
			</math>
			<listOfParameters>
				<parameter id="LOWER_BOUND" value="0.000000" units="mmol_per_gDW_per_hr"/>
				<parameter id="UPPER_BOUND" value="999999.000000" units="mmol_per_gDW_per_hr"/>
				<parameter id="OBJECTIVE_COEFFICIENT" value="0.000000"/>
				<parameter id="REDUCED_COST" value="-0.352550"/>
			</listOfParameters>
		</kineticLaw>
	</reaction>
	<reaction id="R_ACS" name="R_acetyl_CoA_synthetase" reversible="false">
		<notes>
			<html:p>GENE_ASSOCIATION: SGL49520</html:p>
			<html:p>PROTEIN_ASSOCIATION: Acs</html:p>
			<html:p>SUBSYSTEM: S_Pyruvate_Metabolism</html:p>
			<html:p>PROTEIN_CLASS: 6.2.1.1</html:p>
		</notes>
		<listOfReactants>
			<speciesReference species="M_ac_c" stoichiometry="1.000000"/>
			<speciesReference species="M_atp_c" stoichiometry="1.000000"/>
			<speciesReference species="M_coa_c" stoichiometry="1.000000"/>
		</listOfReactants>
		<listOfProducts>
			<speciesReference species="M_accoa_c" stoichiometry="1.000000"/>
			<speciesReference species="M_amp_c" stoichiometry="1.000000"/>
			<speciesReference species="M_ppi_c" stoichiometry="1.000000"/>
		</listOfProducts>
		<kineticLaw>
			<math xmlns="http://www.w3.org/1998/Math/MathML">
				<apply>
					<ci> LOWER_BOUND </ci>
					<ci> UPPER_BOUND </ci>
					<ci> OBJECTIVE_COEFFICIENT </ci>
					<ci> REDUCED_COST </ci>
				</apply>
			</math>
			<listOfParameters>
				<parameter id="LOWER_BOUND" value="0.000000" units="mmol_per_gDW_per_hr"/>
				<parameter id="UPPER_BOUND" value="999999.000000" units="mmol_per_gDW_per_hr"/>
				<parameter id="OBJECTIVE_COEFFICIENT" value="0.000000"/>
				<parameter id="REDUCED_COST" value="-0.004624"/>
			</listOfParameters>
		</kineticLaw>
	</reaction>
	<reaction id="R_ACt2r" name="R_acetate_reversible_transport_via_proton_symport" reversible="true">
		<notes>
			<html:p>GENE_ASSOCIATION: </html:p>
			<html:p>PROTEIN_ASSOCIATION: </html:p>
			<html:p>SUBSYSTEM: S_Transport__Extracellular</html:p>
			<html:p>PROTEIN_CLASS: </html:p>
		</notes>
		<listOfReactants>
			<speciesReference species="M_ac_e" stoichiometry="1.000000"/>
			<speciesReference species="M_h_e" stoichiometry="1.000000"/>
		</listOfReactants>
		<listOfProducts>
			<speciesReference species="M_ac_c" stoichiometry="1.000000"/>
			<speciesReference species="M_h_c" stoichiometry="1.000000"/>
		</listOfProducts>
		<kineticLaw>
			<math xmlns="http://www.w3.org/1998/Math/MathML">
				<apply>
					<ci> LOWER_BOUND </ci>
					<ci> UPPER_BOUND </ci>
					<ci> OBJECTIVE_COEFFICIENT </ci>
					<ci> REDUCED_COST </ci>
				</apply>
			</math>
			<listOfParameters>
				<parameter id="LOWER_BOUND" value="-999999.000000" units="mmol_per_gDW_per_hr"/>
				<parameter id="UPPER_BOUND" value="999999.000000" units="mmol_per_gDW_per_hr"/>
				<parameter id="OBJECTIVE_COEFFICIENT" value="0.000000"/>
				<parameter id="REDUCED_COST" value="0.000000"/>
			</listOfParameters>
		</kineticLaw>
	</reaction>
	<reaction id="R_ADA" name="R_Adenosine_deaminase" reversible="false">
		<notes>
			<html:p>GENE_ASSOCIATION: SGL31680c</html:p>
			<html:p>PROTEIN_ASSOCIATION: Add</html:p>
			<html:p>SUBSYSTEM: S_Nucleotide_Salvage_Pathway</html:p>
			<html:p>PROTEIN_CLASS: 3.5.4.4</html:p>
		</notes>
		<listOfReactants>
			<speciesReference species="M_adn_c" stoichiometry="1.000000"/>
			<speciesReference species="M_h_c" stoichiometry="1.000000"/>
			<speciesReference species="M_h2o_c" stoichiometry="1.000000"/>
		</listOfReactants>
		<listOfProducts>
			<speciesReference species="M_ins_c" stoichiometry="1.000000"/>
			<speciesReference species="M_nh4_c" stoichiometry="1.000000"/>
		</listOfProducts>
		<kineticLaw>
			<math xmlns="http://www.w3.org/1998/Math/MathML">
				<apply>
					<ci> LOWER_BOUND </ci>
					<ci> UPPER_BOUND </ci>
					<ci> OBJECTIVE_COEFFICIENT </ci>
					<ci> REDUCED_COST </ci>
				</apply>
			</math>
			<listOfParameters>
				<parameter id="LOWER_BOUND" value="0.000000" units="mmol_per_gDW_per_hr"/>
				<parameter id="UPPER_BOUND" value="999999.000000" units="mmol_per_gDW_per_hr"/>
				<parameter id="OBJECTIVE_COEFFICIENT" value="0.000000"/>
				<parameter id="REDUCED_COST" value="-0.005664"/>
			</listOfParameters>
		</kineticLaw>
	</reaction>
	<reaction id="R_ADCL" name="R_4_aminobenzoate_synthase" reversible="false">
		<notes>
			<html:p>GENE_ASSOCIATION: SGL22840</html:p>
			<html:p>PROTEIN_ASSOCIATION: PabC</html:p>
			<html:p>SUBSYSTEM: S_Cofactor_and_Prosthetic_Group_Biosynthesis</html:p>
			<html:p>PROTEIN_CLASS: </html:p>
		</notes>
		<listOfReactants>
			<speciesReference species="M_4adcho_c" stoichiometry="1.000000"/>
		</listOfReactants>
		<listOfProducts>
			<speciesReference species="M_4abz_c" stoichiometry="1.000000"/>
			<speciesReference species="M_h_c" stoichiometry="1.000000"/>
			<speciesReference species="M_pyr_c" stoichiometry="1.000000"/>
		</listOfProducts>
		<kineticLaw>
			<math xmlns="http://www.w3.org/1998/Math/MathML">
				<apply>
					<ci> LOWER_BOUND </ci>
					<ci> UPPER_BOUND </ci>
					<ci> OBJECTIVE_COEFFICIENT </ci>
					<ci> REDUCED_COST </ci>
				</apply>
			</math>
			<listOfParameters>
				<parameter id="LOWER_BOUND" value="0.000000" units="mmol_per_gDW_per_hr"/>
				<parameter id="UPPER_BOUND" value="999999.000000" units="mmol_per_gDW_per_hr"/>
				<parameter id="OBJECTIVE_COEFFICIENT" value="0.000000"/>
				<parameter id="REDUCED_COST" value="0.000000"/>
			</listOfParameters>
		</kineticLaw>
	</reaction>
	<reaction id="R_ADCS" name="R_4_amino_4_deoxychorismate_synthase" reversible="false">
		<notes>
			<html:p>GENE_ASSOCIATION: ( SGL53120c  and  SGL28450c )</html:p>
			<html:p>PROTEIN_ASSOCIATION: ( PabA and PabBec )</html:p>
			<html:p>SUBSYSTEM: S_Cofactor_and_Prosthetic_Group_Biosynthesis</html:p>
			<html:p>PROTEIN_CLASS: </html:p>
		</notes>
		<listOfReactants>
			<speciesReference species="M_chor_c" stoichiometry="1.000000"/>
			<speciesReference species="M_gln_L_c" stoichiometry="1.000000"/>
		</listOfReactants>
		<listOfProducts>
			<speciesReference species="M_4adcho_c" stoichiometry="1.000000"/>
			<speciesReference species="M_glu_L_c" stoichiometry="1.000000"/>
		</listOfProducts>
		<kineticLaw>
			<math xmlns="http://www.w3.org/1998/Math/MathML">
				<apply>
					<ci> LOWER_BOUND </ci>
					<ci> UPPER_BOUND </ci>
					<ci> OBJECTIVE_COEFFICIENT </ci>
					<ci> REDUCED_COST </ci>
				</apply>
			</math>
			<listOfParameters>
				<parameter id="LOWER_BOUND" value="0.000000" units="mmol_per_gDW_per_hr"/>
				<parameter id="UPPER_BOUND" value="999999.000000" units="mmol_per_gDW_per_hr"/>
				<parameter id="OBJECTIVE_COEFFICIENT" value="0.000000"/>
				<parameter id="REDUCED_COST" value="0.000000"/>
			</listOfParameters>
		</kineticLaw>
	</reaction>
	<reaction id="R_ADEt2r" name="R_adenine_transport_via_proton_symport__reversible_" reversible="true">
		<notes>
			<html:p>GENE_ASSOCIATION: SGL52010</html:p>
			<html:p>PROTEIN_ASSOCIATION: YicE</html:p>
			<html:p>SUBSYSTEM: S_Transport__Extracellular</html:p>
			<html:p>PROTEIN_CLASS: </html:p>
		</notes>
		<listOfReactants>
			<speciesReference species="M_ade_e" stoichiometry="1.000000"/>
			<speciesReference species="M_h_e" stoichiometry="1.000000"/>
		</listOfReactants>
		<listOfProducts>
			<speciesReference species="M_ade_c" stoichiometry="1.000000"/>
			<speciesReference species="M_h_c" stoichiometry="1.000000"/>
		</listOfProducts>
		<kineticLaw>
			<math xmlns="http://www.w3.org/1998/Math/MathML">
				<apply>
					<ci> LOWER_BOUND </ci>
					<ci> UPPER_BOUND </ci>
					<ci> OBJECTIVE_COEFFICIENT </ci>
					<ci> REDUCED_COST </ci>
				</apply>
			</math>
			<listOfParameters>
				<parameter id="LOWER_BOUND" value="-999999.000000" units="mmol_per_gDW_per_hr"/>
				<parameter id="UPPER_BOUND" value="999999.000000" units="mmol_per_gDW_per_hr"/>
				<parameter id="OBJECTIVE_COEFFICIENT" value="0.000000"/>
				<parameter id="REDUCED_COST" value="0.000000"/>
			</listOfParameters>
		</kineticLaw>
	</reaction>
	<reaction id="R_ADHEr" name="R_Acetaldehyde_dehydrogenase" reversible="true">
		<notes>
			<html:p>GENE_ASSOCIATION: SGL29280c</html:p>
			<html:p>PROTEIN_ASSOCIATION: AdhE</html:p>
			<html:p>SUBSYSTEM: S_Pyruvate_Metabolism</html:p>
			<html:p>PROTEIN_CLASS: </html:p>
		</notes>
		<listOfReactants>
			<speciesReference species="M_accoa_c" stoichiometry="1.000000"/>
			<speciesReference species="M_h_c" stoichiometry="2.000000"/>
			<speciesReference species="M_nadh_c" stoichiometry="2.000000"/>
		</listOfReactants>
		<listOfProducts>
			<speciesReference species="M_coa_c" stoichiometry="1.000000"/>
			<speciesReference species="M_etoh_c" stoichiometry="1.000000"/>
			<speciesReference species="M_nad_c" stoichiometry="2.000000"/>
		</listOfProducts>
		<kineticLaw>
			<math xmlns="http://www.w3.org/1998/Math/MathML">
				<apply>
					<ci> LOWER_BOUND </ci>
					<ci> UPPER_BOUND </ci>
					<ci> OBJECTIVE_COEFFICIENT </ci>
					<ci> REDUCED_COST </ci>
				</apply>
			</math>
			<listOfParameters>
				<parameter id="LOWER_BOUND" value="-999999.000000" units="mmol_per_gDW_per_hr"/>
				<parameter id="UPPER_BOUND" value="999999.000000" units="mmol_per_gDW_per_hr"/>
				<parameter id="OBJECTIVE_COEFFICIENT" value="0.000000"/>
				<parameter id="REDUCED_COST" value="0.000000"/>
			</listOfParameters>
		</kineticLaw>
	</reaction>
	<reaction id="R_ADK1" name="R_adenylate_kinase" reversible="true">
		<notes>
			<html:p>GENE_ASSOCIATION: SGL15250</html:p>
			<html:p>PROTEIN_ASSOCIATION: Adk</html:p>
			<html:p>SUBSYSTEM: S_Nucleotide_Salvage_Pathway</html:p>
			<html:p>PROTEIN_CLASS: 2.7.4.3</html:p>
		</notes>
		<listOfReactants>
			<speciesReference species="M_amp_c" stoichiometry="1.000000"/>
			<speciesReference species="M_atp_c" stoichiometry="1.000000"/>
		</listOfReactants>
		<listOfProducts>
			<speciesReference species="M_adp_c" stoichiometry="2.000000"/>
		</listOfProducts>
		<kineticLaw>
			<math xmlns="http://www.w3.org/1998/Math/MathML">
				<apply>
					<ci> LOWER_BOUND </ci>
					<ci> UPPER_BOUND </ci>
					<ci> OBJECTIVE_COEFFICIENT </ci>
					<ci> REDUCED_COST </ci>
				</apply>
			</math>
			<listOfParameters>
				<parameter id="LOWER_BOUND" value="-999999.000000" units="mmol_per_gDW_per_hr"/>
				<parameter id="UPPER_BOUND" value="999999.000000" units="mmol_per_gDW_per_hr"/>
				<parameter id="OBJECTIVE_COEFFICIENT" value="0.000000"/>
				<parameter id="REDUCED_COST" value="0.000000"/>
			</listOfParameters>
		</kineticLaw>
	</reaction>
	<reaction id="R_ADK3" name="R_adentylate_kinase__GTP_" reversible="true">
		<notes>
			<html:p>GENE_ASSOCIATION: SGL15250</html:p>
			<html:p>PROTEIN_ASSOCIATION: Adk</html:p>
			<html:p>SUBSYSTEM: S_Nucleotide_Salvage_Pathway</html:p>
			<html:p>PROTEIN_CLASS: </html:p>
		</notes>
		<listOfReactants>
			<speciesReference species="M_amp_c" stoichiometry="1.000000"/>
			<speciesReference species="M_gtp_c" stoichiometry="1.000000"/>
		</listOfReactants>
		<listOfProducts>
			<speciesReference species="M_adp_c" stoichiometry="1.000000"/>
			<speciesReference species="M_gdp_c" stoichiometry="1.000000"/>
		</listOfProducts>
		<kineticLaw>
			<math xmlns="http://www.w3.org/1998/Math/MathML">
				<apply>
					<ci> LOWER_BOUND </ci>
					<ci> UPPER_BOUND </ci>
					<ci> OBJECTIVE_COEFFICIENT </ci>
					<ci> REDUCED_COST </ci>
				</apply>
			</math>
			<listOfParameters>
				<parameter id="LOWER_BOUND" value="-999999.000000" units="mmol_per_gDW_per_hr"/>
				<parameter id="UPPER_BOUND" value="999999.000000" units="mmol_per_gDW_per_hr"/>
				<parameter id="OBJECTIVE_COEFFICIENT" value="0.000000"/>
				<parameter id="REDUCED_COST" value="0.000000"/>
			</listOfParameters>
		</kineticLaw>
	</reaction>
	<reaction id="R_ADK4" name="R_adentylate_kinase__ITP_" reversible="true">
		<notes>
			<html:p>GENE_ASSOCIATION: SGL15250</html:p>
			<html:p>PROTEIN_ASSOCIATION: Adk</html:p>
			<html:p>SUBSYSTEM: S_Nucleotide_Salvage_Pathway</html:p>
			<html:p>PROTEIN_CLASS: </html:p>
		</notes>
		<listOfReactants>
			<speciesReference species="M_amp_c" stoichiometry="1.000000"/>
			<speciesReference species="M_itp_c" stoichiometry="1.000000"/>
		</listOfReactants>
		<listOfProducts>
			<speciesReference species="M_adp_c" stoichiometry="1.000000"/>
			<speciesReference species="M_idp_c" stoichiometry="1.000000"/>
		</listOfProducts>
		<kineticLaw>
			<math xmlns="http://www.w3.org/1998/Math/MathML">
				<apply>
					<ci> LOWER_BOUND </ci>
					<ci> UPPER_BOUND </ci>
					<ci> OBJECTIVE_COEFFICIENT </ci>
					<ci> REDUCED_COST </ci>
				</apply>
			</math>
			<listOfParameters>
				<parameter id="LOWER_BOUND" value="-999999.000000" units="mmol_per_gDW_per_hr"/>
				<parameter id="UPPER_BOUND" value="999999.000000" units="mmol_per_gDW_per_hr"/>
				<parameter id="OBJECTIVE_COEFFICIENT" value="0.000000"/>
				<parameter id="REDUCED_COST" value="0.000000"/>
			</listOfParameters>
		</kineticLaw>
	</reaction>
	<reaction id="R_ADMDCr" name="R_Adenosylmethionine_decarboxylase" reversible="true">
		<notes>
			<html:p>GENE_ASSOCIATION: SGL11050c</html:p>
			<html:p>PROTEIN_ASSOCIATION: SpeD</html:p>
			<html:p>SUBSYSTEM: S_Arginine_and_Proline_Metabolism</html:p>
			<html:p>PROTEIN_CLASS: 4.1.1.50</html:p>
		</notes>
		<listOfReactants>
			<speciesReference species="M_amet_c" stoichiometry="1.000000"/>
			<speciesReference species="M_h_c" stoichiometry="1.000000"/>
		</listOfReactants>
		<listOfProducts>
			<speciesReference species="M_ametam_c" stoichiometry="1.000000"/>
			<speciesReference species="M_co2_c" stoichiometry="1.000000"/>
		</listOfProducts>
		<kineticLaw>
			<math xmlns="http://www.w3.org/1998/Math/MathML">
				<apply>
					<ci> LOWER_BOUND </ci>
					<ci> UPPER_BOUND </ci>
					<ci> OBJECTIVE_COEFFICIENT </ci>
					<ci> REDUCED_COST </ci>
				</apply>
			</math>
			<listOfParameters>
				<parameter id="LOWER_BOUND" value="-999999.000000" units="mmol_per_gDW_per_hr"/>
				<parameter id="UPPER_BOUND" value="999999.000000" units="mmol_per_gDW_per_hr"/>
				<parameter id="OBJECTIVE_COEFFICIENT" value="0.000000"/>
				<parameter id="REDUCED_COST" value="0.000000"/>
			</listOfParameters>
		</kineticLaw>
	</reaction>
	<reaction id="R_ADNCYC" name="R_adenylate_cyclase" reversible="false">
		<notes>
			<html:p>GENE_ASSOCIATION: SGL54130c</html:p>
			<html:p>PROTEIN_ASSOCIATION: CyaA</html:p>
			<html:p>SUBSYSTEM: S_Nucleotide_Salvage_Pathway</html:p>
			<html:p>PROTEIN_CLASS: 4.6.1.1</html:p>
		</notes>
		<listOfReactants>
			<speciesReference species="M_atp_c" stoichiometry="1.000000"/>
		</listOfReactants>
		<listOfProducts>
			<speciesReference species="M_camp_c" stoichiometry="1.000000"/>
			<speciesReference species="M_ppi_c" stoichiometry="1.000000"/>
		</listOfProducts>
		<kineticLaw>
			<math xmlns="http://www.w3.org/1998/Math/MathML">
				<apply>
					<ci> LOWER_BOUND </ci>
					<ci> UPPER_BOUND </ci>
					<ci> OBJECTIVE_COEFFICIENT </ci>
					<ci> REDUCED_COST </ci>
				</apply>
			</math>
			<listOfParameters>
				<parameter id="LOWER_BOUND" value="0.000000" units="mmol_per_gDW_per_hr"/>
				<parameter id="UPPER_BOUND" value="999999.000000" units="mmol_per_gDW_per_hr"/>
				<parameter id="OBJECTIVE_COEFFICIENT" value="0.000000"/>
				<parameter id="REDUCED_COST" value="-0.186909"/>
			</listOfParameters>
		</kineticLaw>
	</reaction>
	<reaction id="R_ADNK1" name="R_adenosine_kinase" reversible="false">
		<notes>
			<html:p>GENE_ASSOCIATION: SGL15250</html:p>
			<html:p>PROTEIN_ASSOCIATION: Adk</html:p>
			<html:p>SUBSYSTEM: S_Nucleotide_Salvage_Pathway</html:p>
			<html:p>PROTEIN_CLASS: 2.7.1.20</html:p>
		</notes>
		<listOfReactants>
			<speciesReference species="M_adn_c" stoichiometry="1.000000"/>
			<speciesReference species="M_atp_c" stoichiometry="1.000000"/>
		</listOfReactants>
		<listOfProducts>
			<speciesReference species="M_adp_c" stoichiometry="1.000000"/>
			<speciesReference species="M_amp_c" stoichiometry="1.000000"/>
			<speciesReference species="M_h_c" stoichiometry="1.000000"/>
		</listOfProducts>
		<kineticLaw>
			<math xmlns="http://www.w3.org/1998/Math/MathML">
				<apply>
					<ci> LOWER_BOUND </ci>
					<ci> UPPER_BOUND </ci>
					<ci> OBJECTIVE_COEFFICIENT </ci>
					<ci> REDUCED_COST </ci>
				</apply>
			</math>
			<listOfParameters>
				<parameter id="LOWER_BOUND" value="0.000000" units="mmol_per_gDW_per_hr"/>
				<parameter id="UPPER_BOUND" value="999999.000000" units="mmol_per_gDW_per_hr"/>
				<parameter id="OBJECTIVE_COEFFICIENT" value="0.000000"/>
				<parameter id="REDUCED_COST" value="0.000000"/>
			</listOfParameters>
		</kineticLaw>
	</reaction>
	<reaction id="R_ADNt2" name="R_adenosine_transport_in_via_proton_symport" reversible="false">
		<notes>
			<html:p>GENE_ASSOCIATION: ( Deleted  or  SGL37760 )</html:p>
			<html:p>PROTEIN_ASSOCIATION: ( NupG ) or ( NupCec )</html:p>
			<html:p>SUBSYSTEM: S_Transport__Extracellular</html:p>
			<html:p>PROTEIN_CLASS: </html:p>
		</notes>
		<listOfReactants>
			<speciesReference species="M_adn_e" stoichiometry="1.000000"/>
			<speciesReference species="M_h_e" stoichiometry="1.000000"/>
		</listOfReactants>
		<listOfProducts>
			<speciesReference species="M_adn_c" stoichiometry="1.000000"/>
			<speciesReference species="M_h_c" stoichiometry="1.000000"/>
		</listOfProducts>
		<kineticLaw>
			<math xmlns="http://www.w3.org/1998/Math/MathML">
				<apply>
					<ci> LOWER_BOUND </ci>
					<ci> UPPER_BOUND </ci>
					<ci> OBJECTIVE_COEFFICIENT </ci>
					<ci> REDUCED_COST </ci>
				</apply>
			</math>
			<listOfParameters>
				<parameter id="LOWER_BOUND" value="0.000000" units="mmol_per_gDW_per_hr"/>
				<parameter id="UPPER_BOUND" value="999999.000000" units="mmol_per_gDW_per_hr"/>
				<parameter id="OBJECTIVE_COEFFICIENT" value="0.000000"/>
				<parameter id="REDUCED_COST" value="0.000000"/>
			</listOfParameters>
		</kineticLaw>
	</reaction>
	<reaction id="R_ADPT" name="R_adenine_phosphoribosyltransferase" reversible="false">
		<notes>
			<html:p>GENE_ASSOCIATION: SGL15200</html:p>
			<html:p>PROTEIN_ASSOCIATION: Apt</html:p>
			<html:p>SUBSYSTEM: S_Nucleotide_Salvage_Pathway</html:p>
			<html:p>PROTEIN_CLASS: 2.4.2.7</html:p>
		</notes>
		<listOfReactants>
			<speciesReference species="M_ade_c" stoichiometry="1.000000"/>
			<speciesReference species="M_prpp_c" stoichiometry="1.000000"/>
		</listOfReactants>
		<listOfProducts>
			<speciesReference species="M_amp_c" stoichiometry="1.000000"/>
			<speciesReference species="M_ppi_c" stoichiometry="1.000000"/>
		</listOfProducts>
		<kineticLaw>
			<math xmlns="http://www.w3.org/1998/Math/MathML">
				<apply>
					<ci> LOWER_BOUND </ci>
					<ci> UPPER_BOUND </ci>
					<ci> OBJECTIVE_COEFFICIENT </ci>
					<ci> REDUCED_COST </ci>
				</apply>
			</math>
			<listOfParameters>
				<parameter id="LOWER_BOUND" value="0.000000" units="mmol_per_gDW_per_hr"/>
				<parameter id="UPPER_BOUND" value="999999.000000" units="mmol_per_gDW_per_hr"/>
				<parameter id="OBJECTIVE_COEFFICIENT" value="0.000000"/>
				<parameter id="REDUCED_COST" value="-0.004624"/>
			</listOfParameters>
		</kineticLaw>
	</reaction>
	<reaction id="R_ADSK" name="R_adenylyl_sulfate_kinase" reversible="false">
		<notes>
			<html:p>GENE_ASSOCIATION: SGL12100</html:p>
			<html:p>PROTEIN_ASSOCIATION: CysC</html:p>
			<html:p>SUBSYSTEM: S_Cysteine_Metabolism</html:p>
			<html:p>PROTEIN_CLASS: 2.7.1.25</html:p>
		</notes>
		<listOfReactants>
			<speciesReference species="M_aps_c" stoichiometry="1.000000"/>
			<speciesReference species="M_atp_c" stoichiometry="1.000000"/>
		</listOfReactants>
		<listOfProducts>
			<speciesReference species="M_adp_c" stoichiometry="1.000000"/>
			<speciesReference species="M_h_c" stoichiometry="1.000000"/>
			<speciesReference species="M_paps_c" stoichiometry="1.000000"/>
		</listOfProducts>
		<kineticLaw>
			<math xmlns="http://www.w3.org/1998/Math/MathML">
				<apply>
					<ci> LOWER_BOUND </ci>
					<ci> UPPER_BOUND </ci>
					<ci> OBJECTIVE_COEFFICIENT </ci>
					<ci> REDUCED_COST </ci>
				</apply>
			</math>
			<listOfParameters>
				<parameter id="LOWER_BOUND" value="0.000000" units="mmol_per_gDW_per_hr"/>
				<parameter id="UPPER_BOUND" value="999999.000000" units="mmol_per_gDW_per_hr"/>
				<parameter id="OBJECTIVE_COEFFICIENT" value="0.000000"/>
				<parameter id="REDUCED_COST" value="0.000000"/>
			</listOfParameters>
		</kineticLaw>
	</reaction>
	<reaction id="R_ADSL1r" name="R_adenylsuccinate_lyase" reversible="true">
		<notes>
			<html:p>GENE_ASSOCIATION: SGL23120c</html:p>
			<html:p>PROTEIN_ASSOCIATION: PurB</html:p>
			<html:p>SUBSYSTEM: S_Purine_and_Pyrimidine_Biosynthesis</html:p>
			<html:p>PROTEIN_CLASS: 4.3.2.2</html:p>
		</notes>
		<listOfReactants>
			<speciesReference species="M_dcamp_c" stoichiometry="1.000000"/>
		</listOfReactants>
		<listOfProducts>
			<speciesReference species="M_amp_c" stoichiometry="1.000000"/>
			<speciesReference species="M_fum_c" stoichiometry="1.000000"/>
		</listOfProducts>
		<kineticLaw>
			<math xmlns="http://www.w3.org/1998/Math/MathML">
				<apply>
					<ci> LOWER_BOUND </ci>
					<ci> UPPER_BOUND </ci>
					<ci> OBJECTIVE_COEFFICIENT </ci>
					<ci> REDUCED_COST </ci>
				</apply>
			</math>
			<listOfParameters>
				<parameter id="LOWER_BOUND" value="-999999.000000" units="mmol_per_gDW_per_hr"/>
				<parameter id="UPPER_BOUND" value="999999.000000" units="mmol_per_gDW_per_hr"/>
				<parameter id="OBJECTIVE_COEFFICIENT" value="0.000000"/>
				<parameter id="REDUCED_COST" value="0.000000"/>
			</listOfParameters>
		</kineticLaw>
	</reaction>
	<reaction id="R_ADSL2r" name="R_adenylosuccinate_lyase" reversible="true">
		<notes>
			<html:p>GENE_ASSOCIATION: SGL23120c</html:p>
			<html:p>PROTEIN_ASSOCIATION: PurB</html:p>
			<html:p>SUBSYSTEM: S_Purine_and_Pyrimidine_Biosynthesis</html:p>
			<html:p>PROTEIN_CLASS: 4.3.2.2</html:p>
		</notes>
		<listOfReactants>
			<speciesReference species="M_25aics_c" stoichiometry="1.000000"/>
		</listOfReactants>
		<listOfProducts>
			<speciesReference species="M_aicar_c" stoichiometry="1.000000"/>
			<speciesReference species="M_fum_c" stoichiometry="1.000000"/>
		</listOfProducts>
		<kineticLaw>
			<math xmlns="http://www.w3.org/1998/Math/MathML">
				<apply>
					<ci> LOWER_BOUND </ci>
					<ci> UPPER_BOUND </ci>
					<ci> OBJECTIVE_COEFFICIENT </ci>
					<ci> REDUCED_COST </ci>
				</apply>
			</math>
			<listOfParameters>
				<parameter id="LOWER_BOUND" value="-999999.000000" units="mmol_per_gDW_per_hr"/>
				<parameter id="UPPER_BOUND" value="999999.000000" units="mmol_per_gDW_per_hr"/>
				<parameter id="OBJECTIVE_COEFFICIENT" value="0.000000"/>
				<parameter id="REDUCED_COST" value="0.000000"/>
			</listOfParameters>
		</kineticLaw>
	</reaction>
	<reaction id="R_ADSS" name="R_adenylosuccinate_synthase" reversible="false">
		<notes>
			<html:p>GENE_ASSOCIATION: SGL08680</html:p>
			<html:p>PROTEIN_ASSOCIATION: PurA</html:p>
			<html:p>SUBSYSTEM: S_Purine_and_Pyrimidine_Biosynthesis</html:p>
			<html:p>PROTEIN_CLASS: 6.3.4.4</html:p>
		</notes>
		<listOfReactants>
			<speciesReference species="M_asp_L_c" stoichiometry="1.000000"/>
			<speciesReference species="M_gtp_c" stoichiometry="1.000000"/>
			<speciesReference species="M_imp_c" stoichiometry="1.000000"/>
		</listOfReactants>
		<listOfProducts>
			<speciesReference species="M_dcamp_c" stoichiometry="1.000000"/>
			<speciesReference species="M_gdp_c" stoichiometry="1.000000"/>
			<speciesReference species="M_h_c" stoichiometry="2.000000"/>
			<speciesReference species="M_pi_c" stoichiometry="1.000000"/>
		</listOfProducts>
		<kineticLaw>
			<math xmlns="http://www.w3.org/1998/Math/MathML">
				<apply>
					<ci> LOWER_BOUND </ci>
					<ci> UPPER_BOUND </ci>
					<ci> OBJECTIVE_COEFFICIENT </ci>
					<ci> REDUCED_COST </ci>
				</apply>
			</math>
			<listOfParameters>
				<parameter id="LOWER_BOUND" value="0.000000" units="mmol_per_gDW_per_hr"/>
				<parameter id="UPPER_BOUND" value="999999.000000" units="mmol_per_gDW_per_hr"/>
				<parameter id="OBJECTIVE_COEFFICIENT" value="0.000000"/>
				<parameter id="REDUCED_COST" value="0.000000"/>
			</listOfParameters>
		</kineticLaw>
	</reaction>
	<reaction id="R_AGDC" name="R_N_acetylglucosamine_6_phosphate_deacetylase" reversible="false">
		<notes>
			<html:p>GENE_ASSOCIATION: SGL17860c</html:p>
			<html:p>PROTEIN_ASSOCIATION: NagA</html:p>
			<html:p>SUBSYSTEM: S_Alternate_Carbon_Metabolism</html:p>
			<html:p>PROTEIN_CLASS: 3.5.1.25</html:p>
		</notes>
		<listOfReactants>
			<speciesReference species="M_acgam6p_c" stoichiometry="1.000000"/>
			<speciesReference species="M_h2o_c" stoichiometry="1.000000"/>
		</listOfReactants>
		<listOfProducts>
			<speciesReference species="M_ac_c" stoichiometry="1.000000"/>
			<speciesReference species="M_gam6p_c" stoichiometry="1.000000"/>
		</listOfProducts>
		<kineticLaw>
			<math xmlns="http://www.w3.org/1998/Math/MathML">
				<apply>
					<ci> LOWER_BOUND </ci>
					<ci> UPPER_BOUND </ci>
					<ci> OBJECTIVE_COEFFICIENT </ci>
					<ci> REDUCED_COST </ci>
				</apply>
			</math>
			<listOfParameters>
				<parameter id="LOWER_BOUND" value="0.000000" units="mmol_per_gDW_per_hr"/>
				<parameter id="UPPER_BOUND" value="999999.000000" units="mmol_per_gDW_per_hr"/>
				<parameter id="OBJECTIVE_COEFFICIENT" value="0.000000"/>
				<parameter id="REDUCED_COST" value="0.000000"/>
			</listOfParameters>
		</kineticLaw>
	</reaction>
	<reaction id="R_AGMHE" name="R_ADP_D_glycero_D_manno_heptose_epimerase" reversible="false">
		<notes>
			<html:p>GENE_ASSOCIATION: SGL51350</html:p>
			<html:p>PROTEIN_ASSOCIATION: RfaD</html:p>
			<html:p>SUBSYSTEM: S_Cell_Envelope_Biosynthesis</html:p>
			<html:p>PROTEIN_CLASS: 5.1.3.20</html:p>
		</notes>
		<listOfReactants>
			<speciesReference species="M_adphep_DD_c" stoichiometry="1.000000"/>
		</listOfReactants>
		<listOfProducts>
			<speciesReference species="M_adphep_LD_c" stoichiometry="1.000000"/>
		</listOfProducts>
		<kineticLaw>
			<math xmlns="http://www.w3.org/1998/Math/MathML">
				<apply>
					<ci> LOWER_BOUND </ci>
					<ci> UPPER_BOUND </ci>
					<ci> OBJECTIVE_COEFFICIENT </ci>
					<ci> REDUCED_COST </ci>
				</apply>
			</math>
			<listOfParameters>
				<parameter id="LOWER_BOUND" value="0.000000" units="mmol_per_gDW_per_hr"/>
				<parameter id="UPPER_BOUND" value="999999.000000" units="mmol_per_gDW_per_hr"/>
				<parameter id="OBJECTIVE_COEFFICIENT" value="0.000000"/>
				<parameter id="REDUCED_COST" value="0.000000"/>
			</listOfParameters>
		</kineticLaw>
	</reaction>
	<reaction id="R_AGMT" name="R_agmatinase" reversible="false">
		<notes>
			<html:p>GENE_ASSOCIATION: ( SGL46280c or SGL28001 )</html:p>
			<html:p>PROTEIN_ASSOCIATION: SpeB</html:p>
			<html:p>SUBSYSTEM: S_Arginine_and_Proline_Metabolism</html:p>
			<html:p>PROTEIN_CLASS: 3.5.3.11</html:p>
		</notes>
		<listOfReactants>
			<speciesReference species="M_agm_c" stoichiometry="1.000000"/>
			<speciesReference species="M_h2o_c" stoichiometry="1.000000"/>
		</listOfReactants>
		<listOfProducts>
			<speciesReference species="M_ptrc_c" stoichiometry="1.000000"/>
			<speciesReference species="M_urea_c" stoichiometry="1.000000"/>
		</listOfProducts>
		<kineticLaw>
			<math xmlns="http://www.w3.org/1998/Math/MathML">
				<apply>
					<ci> LOWER_BOUND </ci>
					<ci> UPPER_BOUND </ci>
					<ci> OBJECTIVE_COEFFICIENT </ci>
					<ci> REDUCED_COST </ci>
				</apply>
			</math>
			<listOfParameters>
				<parameter id="LOWER_BOUND" value="0.000000" units="mmol_per_gDW_per_hr"/>
				<parameter id="UPPER_BOUND" value="999999.000000" units="mmol_per_gDW_per_hr"/>
				<parameter id="OBJECTIVE_COEFFICIENT" value="0.000000"/>
				<parameter id="REDUCED_COST" value="0.000000"/>
			</listOfParameters>
		</kineticLaw>
	</reaction>
	<reaction id="R_AGPR" name="R_N_acetyl_g_glutamyl_phosphate_reductase" reversible="true">
		<notes>
			<html:p>GENE_ASSOCIATION: SGL50580c</html:p>
			<html:p>PROTEIN_ASSOCIATION: ArgC</html:p>
			<html:p>SUBSYSTEM: S_Arginine_and_Proline_Metabolism</html:p>
			<html:p>PROTEIN_CLASS: 1.2.1.38</html:p>
		</notes>
		<listOfReactants>
			<speciesReference species="M_acg5sa_c" stoichiometry="1.000000"/>
			<speciesReference species="M_nadp_c" stoichiometry="1.000000"/>
			<speciesReference species="M_pi_c" stoichiometry="1.000000"/>
		</listOfReactants>
		<listOfProducts>
			<speciesReference species="M_acg5p_c" stoichiometry="1.000000"/>
			<speciesReference species="M_h_c" stoichiometry="1.000000"/>
			<speciesReference species="M_nadph_c" stoichiometry="1.000000"/>
		</listOfProducts>
		<kineticLaw>
			<math xmlns="http://www.w3.org/1998/Math/MathML">
				<apply>
					<ci> LOWER_BOUND </ci>
					<ci> UPPER_BOUND </ci>
					<ci> OBJECTIVE_COEFFICIENT </ci>
					<ci> REDUCED_COST </ci>
				</apply>
			</math>
			<listOfParameters>
				<parameter id="LOWER_BOUND" value="-999999.000000" units="mmol_per_gDW_per_hr"/>
				<parameter id="UPPER_BOUND" value="999999.000000" units="mmol_per_gDW_per_hr"/>
				<parameter id="OBJECTIVE_COEFFICIENT" value="0.000000"/>
				<parameter id="REDUCED_COST" value="0.000000"/>
			</listOfParameters>
		</kineticLaw>
	</reaction>
	<reaction id="R_AHC" name="R_adenosylhomocysteinase" reversible="true">
		<notes>
			<html:p>GENE_ASSOCIATION: </html:p>
			<html:p>PROTEIN_ASSOCIATION: </html:p>
			<html:p>SUBSYSTEM: S_Methionine_Metabolism</html:p>
			<html:p>PROTEIN_CLASS: 3.3.1.1</html:p>
		</notes>
		<listOfReactants>
			<speciesReference species="M_ahcys_c" stoichiometry="1.000000"/>
			<speciesReference species="M_h2o_c" stoichiometry="1.000000"/>
		</listOfReactants>
		<listOfProducts>
			<speciesReference species="M_adn_c" stoichiometry="1.000000"/>
			<speciesReference species="M_hcys_L_c" stoichiometry="1.000000"/>
		</listOfProducts>
		<kineticLaw>
			<math xmlns="http://www.w3.org/1998/Math/MathML">
				<apply>
					<ci> LOWER_BOUND </ci>
					<ci> UPPER_BOUND </ci>
					<ci> OBJECTIVE_COEFFICIENT </ci>
					<ci> REDUCED_COST </ci>
				</apply>
			</math>
			<listOfParameters>
				<parameter id="LOWER_BOUND" value="-999999.000000" units="mmol_per_gDW_per_hr"/>
				<parameter id="UPPER_BOUND" value="999999.000000" units="mmol_per_gDW_per_hr"/>
				<parameter id="OBJECTIVE_COEFFICIENT" value="0.000000"/>
				<parameter id="REDUCED_COST" value="0.000000"/>
			</listOfParameters>
		</kineticLaw>
	</reaction>
	<reaction id="R_AHCYSNS" name="R_S_adenosylhomocysteine_nucleosidase" reversible="false">
		<notes>
			<html:p>GENE_ASSOCIATION: SGL11640c</html:p>
			<html:p>PROTEIN_ASSOCIATION: Mtn</html:p>
			<html:p>SUBSYSTEM: S_Methionine_Metabolism</html:p>
			<html:p>PROTEIN_CLASS: 3.2.2.9</html:p>
		</notes>
		<listOfReactants>
			<speciesReference species="M_ahcys_c" stoichiometry="1.000000"/>
			<speciesReference species="M_h2o_c" stoichiometry="1.000000"/>
		</listOfReactants>
		<listOfProducts>
			<speciesReference species="M_ade_c" stoichiometry="1.000000"/>
			<speciesReference species="M_rhcys_c" stoichiometry="1.000000"/>
		</listOfProducts>
		<kineticLaw>
			<math xmlns="http://www.w3.org/1998/Math/MathML">
				<apply>
					<ci> LOWER_BOUND </ci>
					<ci> UPPER_BOUND </ci>
					<ci> OBJECTIVE_COEFFICIENT </ci>
					<ci> REDUCED_COST </ci>
				</apply>
			</math>
			<listOfParameters>
				<parameter id="LOWER_BOUND" value="0.000000" units="mmol_per_gDW_per_hr"/>
				<parameter id="UPPER_BOUND" value="999999.000000" units="mmol_per_gDW_per_hr"/>
				<parameter id="OBJECTIVE_COEFFICIENT" value="0.000000"/>
				<parameter id="REDUCED_COST" value="-0.222627"/>
			</listOfParameters>
		</kineticLaw>
	</reaction>
	<reaction id="R_AICART" name="R_phosphoribosylaminoimidazolecarboxamide_formyltransferase" reversible="true">
		<notes>
			<html:p>GENE_ASSOCIATION: SGL02940c</html:p>
			<html:p>PROTEIN_ASSOCIATION: PurH</html:p>
			<html:p>SUBSYSTEM: S_Purine_and_Pyrimidine_Biosynthesis</html:p>
			<html:p>PROTEIN_CLASS: 2.1.2.3</html:p>
		</notes>
		<listOfReactants>
			<speciesReference species="M_10fthf_c" stoichiometry="1.000000"/>
			<speciesReference species="M_aicar_c" stoichiometry="1.000000"/>
		</listOfReactants>
		<listOfProducts>
			<speciesReference species="M_fprica_c" stoichiometry="1.000000"/>
			<speciesReference species="M_thf_c" stoichiometry="1.000000"/>
		</listOfProducts>
		<kineticLaw>
			<math xmlns="http://www.w3.org/1998/Math/MathML">
				<apply>
					<ci> LOWER_BOUND </ci>
					<ci> UPPER_BOUND </ci>
					<ci> OBJECTIVE_COEFFICIENT </ci>
					<ci> REDUCED_COST </ci>
				</apply>
			</math>
			<listOfParameters>
				<parameter id="LOWER_BOUND" value="-999999.000000" units="mmol_per_gDW_per_hr"/>
				<parameter id="UPPER_BOUND" value="999999.000000" units="mmol_per_gDW_per_hr"/>
				<parameter id="OBJECTIVE_COEFFICIENT" value="0.000000"/>
				<parameter id="REDUCED_COST" value="0.000000"/>
			</listOfParameters>
		</kineticLaw>
	</reaction>
	<reaction id="R_AIRC2" name="R_phosphoribosylaminoimidazole_carboxylase" reversible="false">
		<notes>
			<html:p>GENE_ASSOCIATION: SGL15440c</html:p>
			<html:p>PROTEIN_ASSOCIATION: PurK</html:p>
			<html:p>SUBSYSTEM: S_Purine_and_Pyrimidine_Biosynthesis</html:p>
			<html:p>PROTEIN_CLASS: </html:p>
		</notes>
		<listOfReactants>
			<speciesReference species="M_air_c" stoichiometry="1.000000"/>
			<speciesReference species="M_atp_c" stoichiometry="1.000000"/>
			<speciesReference species="M_hco3_c" stoichiometry="1.000000"/>
		</listOfReactants>
		<listOfProducts>
			<speciesReference species="M_5caiz_c" stoichiometry="1.000000"/>
			<speciesReference species="M_adp_c" stoichiometry="1.000000"/>
			<speciesReference species="M_h_c" stoichiometry="1.000000"/>
			<speciesReference species="M_pi_c" stoichiometry="1.000000"/>
		</listOfProducts>
		<kineticLaw>
			<math xmlns="http://www.w3.org/1998/Math/MathML">
				<apply>
					<ci> LOWER_BOUND </ci>
					<ci> UPPER_BOUND </ci>
					<ci> OBJECTIVE_COEFFICIENT </ci>
					<ci> REDUCED_COST </ci>
				</apply>
			</math>
			<listOfParameters>
				<parameter id="LOWER_BOUND" value="0.000000" units="mmol_per_gDW_per_hr"/>
				<parameter id="UPPER_BOUND" value="999999.000000" units="mmol_per_gDW_per_hr"/>
				<parameter id="OBJECTIVE_COEFFICIENT" value="0.000000"/>
				<parameter id="REDUCED_COST" value="0.000000"/>
			</listOfParameters>
		</kineticLaw>
	</reaction>
	<reaction id="R_AIRC3" name="R_phosphoribosylaminoimidazole_carboxylase__mutase_rxn_" reversible="true">
		<notes>
			<html:p>GENE_ASSOCIATION: SGL15450c</html:p>
			<html:p>PROTEIN_ASSOCIATION: PurE</html:p>
			<html:p>SUBSYSTEM: S_Purine_and_Pyrimidine_Biosynthesis</html:p>
			<html:p>PROTEIN_CLASS: </html:p>
		</notes>
		<listOfReactants>
			<speciesReference species="M_5aizc_c" stoichiometry="1.000000"/>
		</listOfReactants>
		<listOfProducts>
			<speciesReference species="M_5caiz_c" stoichiometry="1.000000"/>
		</listOfProducts>
		<kineticLaw>
			<math xmlns="http://www.w3.org/1998/Math/MathML">
				<apply>
					<ci> LOWER_BOUND </ci>
					<ci> UPPER_BOUND </ci>
					<ci> OBJECTIVE_COEFFICIENT </ci>
					<ci> REDUCED_COST </ci>
				</apply>
			</math>
			<listOfParameters>
				<parameter id="LOWER_BOUND" value="-999999.000000" units="mmol_per_gDW_per_hr"/>
				<parameter id="UPPER_BOUND" value="999999.000000" units="mmol_per_gDW_per_hr"/>
				<parameter id="OBJECTIVE_COEFFICIENT" value="0.000000"/>
				<parameter id="REDUCED_COST" value="0.000000"/>
			</listOfParameters>
		</kineticLaw>
	</reaction>
	<reaction id="R_AKGDH" name="R_2_Oxogluterate_dehydrogenase" reversible="false">
		<notes>
			<html:p>GENE_ASSOCIATION: ( SGL10760  and  SGL18570  and  SGL18580 )</html:p>
			<html:p>PROTEIN_ASSOCIATION: ( LpdA and SucAec and SucBec )</html:p>
			<html:p>SUBSYSTEM: S_Citric_Acid_Cycle</html:p>
			<html:p>PROTEIN_CLASS: </html:p>
		</notes>
		<listOfReactants>
			<speciesReference species="M_akg_c" stoichiometry="1.000000"/>
			<speciesReference species="M_coa_c" stoichiometry="1.000000"/>
			<speciesReference species="M_nad_c" stoichiometry="1.000000"/>
		</listOfReactants>
		<listOfProducts>
			<speciesReference species="M_co2_c" stoichiometry="1.000000"/>
			<speciesReference species="M_nadh_c" stoichiometry="1.000000"/>
			<speciesReference species="M_succoa_c" stoichiometry="1.000000"/>
		</listOfProducts>
		<kineticLaw>
			<math xmlns="http://www.w3.org/1998/Math/MathML">
				<apply>
					<ci> LOWER_BOUND </ci>
					<ci> UPPER_BOUND </ci>
					<ci> OBJECTIVE_COEFFICIENT </ci>
					<ci> REDUCED_COST </ci>
				</apply>
			</math>
			<listOfParameters>
				<parameter id="LOWER_BOUND" value="0.000000" units="mmol_per_gDW_per_hr"/>
				<parameter id="UPPER_BOUND" value="999999.000000" units="mmol_per_gDW_per_hr"/>
				<parameter id="OBJECTIVE_COEFFICIENT" value="0.000000"/>
				<parameter id="REDUCED_COST" value="0.000000"/>
			</listOfParameters>
		</kineticLaw>
	</reaction>
	<reaction id="R_ALAALAr" name="R_D_alanine_D_alanine_ligase__reversible_" reversible="true">
		<notes>
			<html:p>GENE_ASSOCIATION: SGL18920</html:p>
			<html:p>PROTEIN_ASSOCIATION: DdlA</html:p>
			<html:p>SUBSYSTEM: S_Cell_Envelope_Biosynthesis</html:p>
			<html:p>PROTEIN_CLASS: 6.3.2.4</html:p>
		</notes>
		<listOfReactants>
			<speciesReference species="M_ala_D_c" stoichiometry="2.000000"/>
			<speciesReference species="M_atp_c" stoichiometry="1.000000"/>
		</listOfReactants>
		<listOfProducts>
			<speciesReference species="M_adp_c" stoichiometry="1.000000"/>
			<speciesReference species="M_alaala_c" stoichiometry="1.000000"/>
			<speciesReference species="M_h_c" stoichiometry="1.000000"/>
			<speciesReference species="M_pi_c" stoichiometry="1.000000"/>
		</listOfProducts>
		<kineticLaw>
			<math xmlns="http://www.w3.org/1998/Math/MathML">
				<apply>
					<ci> LOWER_BOUND </ci>
					<ci> UPPER_BOUND </ci>
					<ci> OBJECTIVE_COEFFICIENT </ci>
					<ci> REDUCED_COST </ci>
				</apply>
			</math>
			<listOfParameters>
				<parameter id="LOWER_BOUND" value="-999999.000000" units="mmol_per_gDW_per_hr"/>
				<parameter id="UPPER_BOUND" value="999999.000000" units="mmol_per_gDW_per_hr"/>
				<parameter id="OBJECTIVE_COEFFICIENT" value="0.000000"/>
				<parameter id="REDUCED_COST" value="0.000000"/>
			</listOfParameters>
		</kineticLaw>
	</reaction>
	<reaction id="R_ALARi" name="R_alanine_racemase__irreversible_" reversible="false">
		<notes>
			<html:p>GENE_ASSOCIATION: SGL28690</html:p>
			<html:p>PROTEIN_ASSOCIATION: DadX</html:p>
			<html:p>SUBSYSTEM: S_Alanine_and_Aspartate_Metabolism</html:p>
			<html:p>PROTEIN_CLASS: 5.1.1.1</html:p>
		</notes>
		<listOfReactants>
			<speciesReference species="M_ala_L_c" stoichiometry="1.000000"/>
		</listOfReactants>
		<listOfProducts>
			<speciesReference species="M_ala_D_c" stoichiometry="1.000000"/>
		</listOfProducts>
		<kineticLaw>
			<math xmlns="http://www.w3.org/1998/Math/MathML">
				<apply>
					<ci> LOWER_BOUND </ci>
					<ci> UPPER_BOUND </ci>
					<ci> OBJECTIVE_COEFFICIENT </ci>
					<ci> REDUCED_COST </ci>
				</apply>
			</math>
			<listOfParameters>
				<parameter id="LOWER_BOUND" value="0.000000" units="mmol_per_gDW_per_hr"/>
				<parameter id="UPPER_BOUND" value="999999.000000" units="mmol_per_gDW_per_hr"/>
				<parameter id="OBJECTIVE_COEFFICIENT" value="0.000000"/>
				<parameter id="REDUCED_COST" value="0.000000"/>
			</listOfParameters>
		</kineticLaw>
	</reaction>
	<reaction id="R_ALATA_D2" name="R_D_alanine_transaminase" reversible="false">
		<notes>
			<html:p>GENE_ASSOCIATION: SGL40240c</html:p>
			<html:p>PROTEIN_ASSOCIATION: GlyA</html:p>
			<html:p>SUBSYSTEM: S_Cofactor_and_Prosthetic_Group_Biosynthesis</html:p>
			<html:p>PROTEIN_CLASS: </html:p>
		</notes>
		<listOfReactants>
			<speciesReference species="M_ala_D_c" stoichiometry="1.000000"/>
			<speciesReference species="M_pydx5p_c" stoichiometry="1.000000"/>
		</listOfReactants>
		<listOfProducts>
			<speciesReference species="M_pyam5p_c" stoichiometry="1.000000"/>
			<speciesReference species="M_pyr_c" stoichiometry="1.000000"/>
		</listOfProducts>
		<kineticLaw>
			<math xmlns="http://www.w3.org/1998/Math/MathML">
				<apply>
					<ci> LOWER_BOUND </ci>
					<ci> UPPER_BOUND </ci>
					<ci> OBJECTIVE_COEFFICIENT </ci>
					<ci> REDUCED_COST </ci>
				</apply>
			</math>
			<listOfParameters>
				<parameter id="LOWER_BOUND" value="0.000000" units="mmol_per_gDW_per_hr"/>
				<parameter id="UPPER_BOUND" value="999999.000000" units="mmol_per_gDW_per_hr"/>
				<parameter id="OBJECTIVE_COEFFICIENT" value="0.000000"/>
				<parameter id="REDUCED_COST" value="-0.007976"/>
			</listOfParameters>
		</kineticLaw>
	</reaction>
	<reaction id="R_ALATA_L" name="R_L_alanine_transaminase" reversible="true">
		<notes>
			<html:p>GENE_ASSOCIATION: </html:p>
			<html:p>PROTEIN_ASSOCIATION: </html:p>
			<html:p>SUBSYSTEM: S_Alanine_and_Aspartate_Metabolism</html:p>
			<html:p>PROTEIN_CLASS: 2.6.1.2</html:p>
		</notes>
		<listOfReactants>
			<speciesReference species="M_akg_c" stoichiometry="1.000000"/>
			<speciesReference species="M_ala_L_c" stoichiometry="1.000000"/>
		</listOfReactants>
		<listOfProducts>
			<speciesReference species="M_glu_L_c" stoichiometry="1.000000"/>
			<speciesReference species="M_pyr_c" stoichiometry="1.000000"/>
		</listOfProducts>
		<kineticLaw>
			<math xmlns="http://www.w3.org/1998/Math/MathML">
				<apply>
					<ci> LOWER_BOUND </ci>
					<ci> UPPER_BOUND </ci>
					<ci> OBJECTIVE_COEFFICIENT </ci>
					<ci> REDUCED_COST </ci>
				</apply>
			</math>
			<listOfParameters>
				<parameter id="LOWER_BOUND" value="-999999.000000" units="mmol_per_gDW_per_hr"/>
				<parameter id="UPPER_BOUND" value="999999.000000" units="mmol_per_gDW_per_hr"/>
				<parameter id="OBJECTIVE_COEFFICIENT" value="0.000000"/>
				<parameter id="REDUCED_COST" value="0.000000"/>
			</listOfParameters>
		</kineticLaw>
	</reaction>
	<reaction id="R_ALATA_L2" name="R_alanine_transaminase" reversible="false">
		<notes>
			<html:p>GENE_ASSOCIATION: SGL40240c</html:p>
			<html:p>PROTEIN_ASSOCIATION: GlyA</html:p>
			<html:p>SUBSYSTEM: S_Cofactor_and_Prosthetic_Group_Biosynthesis</html:p>
			<html:p>PROTEIN_CLASS: </html:p>
		</notes>
		<listOfReactants>
			<speciesReference species="M_ala_L_c" stoichiometry="1.000000"/>
			<speciesReference species="M_pydx5p_c" stoichiometry="1.000000"/>
		</listOfReactants>
		<listOfProducts>
			<speciesReference species="M_pyam5p_c" stoichiometry="1.000000"/>
			<speciesReference species="M_pyr_c" stoichiometry="1.000000"/>
		</listOfProducts>
		<kineticLaw>
			<math xmlns="http://www.w3.org/1998/Math/MathML">
				<apply>
					<ci> LOWER_BOUND </ci>
					<ci> UPPER_BOUND </ci>
					<ci> OBJECTIVE_COEFFICIENT </ci>
					<ci> REDUCED_COST </ci>
				</apply>
			</math>
			<listOfParameters>
				<parameter id="LOWER_BOUND" value="0.000000" units="mmol_per_gDW_per_hr"/>
				<parameter id="UPPER_BOUND" value="999999.000000" units="mmol_per_gDW_per_hr"/>
				<parameter id="OBJECTIVE_COEFFICIENT" value="0.000000"/>
				<parameter id="REDUCED_COST" value="-0.007976"/>
			</listOfParameters>
		</kineticLaw>
	</reaction>
	<reaction id="R_ALAabc" name="R_L_alanine_transport_via_ABC_system" reversible="false">
		<notes>
			<html:p>GENE_ASSOCIATION: ( SGL19050c  and  Deleted  and  SGL06841  and  SGL06830  and  SGL06860 )</html:p>
			<html:p>PROTEIN_ASSOCIATION: ( LivF and LivG and LivH and LivJ and LivM )</html:p>
			<html:p>SUBSYSTEM: S_Transport__Extracellular</html:p>
			<html:p>PROTEIN_CLASS: </html:p>
		</notes>
		<listOfReactants>
			<speciesReference species="M_atp_c" stoichiometry="1.000000"/>
			<speciesReference species="M_h2o_c" stoichiometry="1.000000"/>
			<speciesReference species="M_ala_L_e" stoichiometry="1.000000"/>
		</listOfReactants>
		<listOfProducts>
			<speciesReference species="M_adp_c" stoichiometry="1.000000"/>
			<speciesReference species="M_ala_L_c" stoichiometry="1.000000"/>
			<speciesReference species="M_h_c" stoichiometry="1.000000"/>
			<speciesReference species="M_pi_c" stoichiometry="1.000000"/>
		</listOfProducts>
		<kineticLaw>
			<math xmlns="http://www.w3.org/1998/Math/MathML">
				<apply>
					<ci> LOWER_BOUND </ci>
					<ci> UPPER_BOUND </ci>
					<ci> OBJECTIVE_COEFFICIENT </ci>
					<ci> REDUCED_COST </ci>
				</apply>
			</math>
			<listOfParameters>
				<parameter id="LOWER_BOUND" value="0.000000" units="mmol_per_gDW_per_hr"/>
				<parameter id="UPPER_BOUND" value="999999.000000" units="mmol_per_gDW_per_hr"/>
				<parameter id="OBJECTIVE_COEFFICIENT" value="0.000000"/>
				<parameter id="REDUCED_COST" value="-0.003468"/>
			</listOfParameters>
		</kineticLaw>
	</reaction>
	<reaction id="R_ALAt2r" name="R_L_alanine_reversible_transport_via_proton_symport" reversible="true">
		<notes>
			<html:p>GENE_ASSOCIATION: ( SGL09820c  or  Deleted )</html:p>
			<html:p>PROTEIN_ASSOCIATION: ( YaaJ ) or ( CycAec )</html:p>
			<html:p>SUBSYSTEM: S_Putative_Transporters</html:p>
			<html:p>PROTEIN_CLASS: </html:p>
		</notes>
		<listOfReactants>
			<speciesReference species="M_ala_L_e" stoichiometry="1.000000"/>
			<speciesReference species="M_h_e" stoichiometry="1.000000"/>
		</listOfReactants>
		<listOfProducts>
			<speciesReference species="M_ala_L_c" stoichiometry="1.000000"/>
			<speciesReference species="M_h_c" stoichiometry="1.000000"/>
		</listOfProducts>
		<kineticLaw>
			<math xmlns="http://www.w3.org/1998/Math/MathML">
				<apply>
					<ci> LOWER_BOUND </ci>
					<ci> UPPER_BOUND </ci>
					<ci> OBJECTIVE_COEFFICIENT </ci>
					<ci> REDUCED_COST </ci>
				</apply>
			</math>
			<listOfParameters>
				<parameter id="LOWER_BOUND" value="-999999.000000" units="mmol_per_gDW_per_hr"/>
				<parameter id="UPPER_BOUND" value="999999.000000" units="mmol_per_gDW_per_hr"/>
				<parameter id="OBJECTIVE_COEFFICIENT" value="0.000000"/>
				<parameter id="REDUCED_COST" value="0.000000"/>
			</listOfParameters>
		</kineticLaw>
	</reaction>
	<reaction id="R_ALCD19" name="R_alcohol_dehydrogenase__glycerol_" reversible="true">
		<notes>
			<html:p>GENE_ASSOCIATION: SGL20600c</html:p>
			<html:p>PROTEIN_ASSOCIATION: AdhC</html:p>
			<html:p>SUBSYSTEM: S_Alternate_Carbon_Metabolism</html:p>
			<html:p>PROTEIN_CLASS: 1.1.1.1</html:p>
		</notes>
		<listOfReactants>
			<speciesReference species="M_glyald_c" stoichiometry="1.000000"/>
			<speciesReference species="M_h_c" stoichiometry="1.000000"/>
			<speciesReference species="M_nadh_c" stoichiometry="1.000000"/>
		</listOfReactants>
		<listOfProducts>
			<speciesReference species="M_glyc_c" stoichiometry="1.000000"/>
			<speciesReference species="M_nad_c" stoichiometry="1.000000"/>
		</listOfProducts>
		<kineticLaw>
			<math xmlns="http://www.w3.org/1998/Math/MathML">
				<apply>
					<ci> LOWER_BOUND </ci>
					<ci> UPPER_BOUND </ci>
					<ci> OBJECTIVE_COEFFICIENT </ci>
					<ci> REDUCED_COST </ci>
				</apply>
			</math>
			<listOfParameters>
				<parameter id="LOWER_BOUND" value="-999999.000000" units="mmol_per_gDW_per_hr"/>
				<parameter id="UPPER_BOUND" value="999999.000000" units="mmol_per_gDW_per_hr"/>
				<parameter id="OBJECTIVE_COEFFICIENT" value="0.000000"/>
				<parameter id="REDUCED_COST" value="0.000000"/>
			</listOfParameters>
		</kineticLaw>
	</reaction>
	<reaction id="R_ALTRH" name="R_altronate_hydrolase" reversible="false">
		<notes>
			<html:p>GENE_ASSOCIATION: SGL05710</html:p>
			<html:p>PROTEIN_ASSOCIATION: UxaA</html:p>
			<html:p>SUBSYSTEM: S_Alternate_Carbon_Metabolism</html:p>
			<html:p>PROTEIN_CLASS: 4.2.1.7</html:p>
		</notes>
		<listOfReactants>
			<speciesReference species="M_altrn_c" stoichiometry="1.000000"/>
		</listOfReactants>
		<listOfProducts>
			<speciesReference species="M_2ddglcn_c" stoichiometry="1.000000"/>
			<speciesReference species="M_h2o_c" stoichiometry="1.000000"/>
		</listOfProducts>
		<kineticLaw>
			<math xmlns="http://www.w3.org/1998/Math/MathML">
				<apply>
					<ci> LOWER_BOUND </ci>
					<ci> UPPER_BOUND </ci>
					<ci> OBJECTIVE_COEFFICIENT </ci>
					<ci> REDUCED_COST </ci>
				</apply>
			</math>
			<listOfParameters>
				<parameter id="LOWER_BOUND" value="0.000000" units="mmol_per_gDW_per_hr"/>
				<parameter id="UPPER_BOUND" value="999999.000000" units="mmol_per_gDW_per_hr"/>
				<parameter id="OBJECTIVE_COEFFICIENT" value="0.000000"/>
				<parameter id="REDUCED_COST" value="0.000000"/>
			</listOfParameters>
		</kineticLaw>
	</reaction>
	<reaction id="R_AMALT1" name="R_Amylomaltase__maltotriose_" reversible="false">
		<notes>
			<html:p>GENE_ASSOCIATION: SGL53701c</html:p>
			<html:p>PROTEIN_ASSOCIATION: MalQ</html:p>
			<html:p>SUBSYSTEM: S_Alternate_Carbon_Metabolism</html:p>
			<html:p>PROTEIN_CLASS: 2.4.1.25</html:p>
		</notes>
		<listOfReactants>
			<speciesReference species="M_malt_c" stoichiometry="1.000000"/>
			<speciesReference species="M_malttr_c" stoichiometry="1.000000"/>
		</listOfReactants>
		<listOfProducts>
			<speciesReference species="M_glc_D_c" stoichiometry="1.000000"/>
			<speciesReference species="M_maltttr_c" stoichiometry="1.000000"/>
		</listOfProducts>
		<kineticLaw>
			<math xmlns="http://www.w3.org/1998/Math/MathML">
				<apply>
					<ci> LOWER_BOUND </ci>
					<ci> UPPER_BOUND </ci>
					<ci> OBJECTIVE_COEFFICIENT </ci>
					<ci> REDUCED_COST </ci>
				</apply>
			</math>
			<listOfParameters>
				<parameter id="LOWER_BOUND" value="0.000000" units="mmol_per_gDW_per_hr"/>
				<parameter id="UPPER_BOUND" value="999999.000000" units="mmol_per_gDW_per_hr"/>
				<parameter id="OBJECTIVE_COEFFICIENT" value="0.000000"/>
				<parameter id="REDUCED_COST" value="-0.004624"/>
			</listOfParameters>
		</kineticLaw>
	</reaction>
	<reaction id="R_AMALT2" name="R_Amylomaltase__maltotetraose_" reversible="false">
		<notes>
			<html:p>GENE_ASSOCIATION: SGL53701c</html:p>
			<html:p>PROTEIN_ASSOCIATION: MalQ</html:p>
			<html:p>SUBSYSTEM: S_Alternate_Carbon_Metabolism</html:p>
			<html:p>PROTEIN_CLASS: 2.4.1.25</html:p>
		</notes>
		<listOfReactants>
			<speciesReference species="M_malt_c" stoichiometry="1.000000"/>
			<speciesReference species="M_maltttr_c" stoichiometry="1.000000"/>
		</listOfReactants>
		<listOfProducts>
			<speciesReference species="M_glc_D_c" stoichiometry="1.000000"/>
			<speciesReference species="M_maltpt_c" stoichiometry="1.000000"/>
		</listOfProducts>
		<kineticLaw>
			<math xmlns="http://www.w3.org/1998/Math/MathML">
				<apply>
					<ci> LOWER_BOUND </ci>
					<ci> UPPER_BOUND </ci>
					<ci> OBJECTIVE_COEFFICIENT </ci>
					<ci> REDUCED_COST </ci>
				</apply>
			</math>
			<listOfParameters>
				<parameter id="LOWER_BOUND" value="0.000000" units="mmol_per_gDW_per_hr"/>
				<parameter id="UPPER_BOUND" value="999999.000000" units="mmol_per_gDW_per_hr"/>
				<parameter id="OBJECTIVE_COEFFICIENT" value="0.000000"/>
				<parameter id="REDUCED_COST" value="0.000000"/>
			</listOfParameters>
		</kineticLaw>
	</reaction>
	<reaction id="R_AMALT3" name="R_Amylomaltase__maltopentaose_" reversible="false">
		<notes>
			<html:p>GENE_ASSOCIATION: SGL53701c</html:p>
			<html:p>PROTEIN_ASSOCIATION: MalQ</html:p>
			<html:p>SUBSYSTEM: S_Alternate_Carbon_Metabolism</html:p>
			<html:p>PROTEIN_CLASS: 2.4.1.25</html:p>
		</notes>
		<listOfReactants>
			<speciesReference species="M_malt_c" stoichiometry="1.000000"/>
			<speciesReference species="M_maltpt_c" stoichiometry="1.000000"/>
		</listOfReactants>
		<listOfProducts>
			<speciesReference species="M_glc_D_c" stoichiometry="1.000000"/>
			<speciesReference species="M_malthx_c" stoichiometry="1.000000"/>
		</listOfProducts>
		<kineticLaw>
			<math xmlns="http://www.w3.org/1998/Math/MathML">
				<apply>
					<ci> LOWER_BOUND </ci>
					<ci> UPPER_BOUND </ci>
					<ci> OBJECTIVE_COEFFICIENT </ci>
					<ci> REDUCED_COST </ci>
				</apply>
			</math>
			<listOfParameters>
				<parameter id="LOWER_BOUND" value="0.000000" units="mmol_per_gDW_per_hr"/>
				<parameter id="UPPER_BOUND" value="999999.000000" units="mmol_per_gDW_per_hr"/>
				<parameter id="OBJECTIVE_COEFFICIENT" value="0.000000"/>
				<parameter id="REDUCED_COST" value="0.000000"/>
			</listOfParameters>
		</kineticLaw>
	</reaction>
	<reaction id="R_AMALT4" name="R_Amylomaltase__maltohexaose_" reversible="false">
		<notes>
			<html:p>GENE_ASSOCIATION: SGL53701c</html:p>
			<html:p>PROTEIN_ASSOCIATION: MalQ</html:p>
			<html:p>SUBSYSTEM: S_Alternate_Carbon_Metabolism</html:p>
			<html:p>PROTEIN_CLASS: 2.4.1.25</html:p>
		</notes>
		<listOfReactants>
			<speciesReference species="M_malt_c" stoichiometry="1.000000"/>
			<speciesReference species="M_malthx_c" stoichiometry="1.000000"/>
		</listOfReactants>
		<listOfProducts>
			<speciesReference species="M_glc_D_c" stoichiometry="1.000000"/>
			<speciesReference species="M_malthp_c" stoichiometry="1.000000"/>
		</listOfProducts>
		<kineticLaw>
			<math xmlns="http://www.w3.org/1998/Math/MathML">
				<apply>
					<ci> LOWER_BOUND </ci>
					<ci> UPPER_BOUND </ci>
					<ci> OBJECTIVE_COEFFICIENT </ci>
					<ci> REDUCED_COST </ci>
				</apply>
			</math>
			<listOfParameters>
				<parameter id="LOWER_BOUND" value="0.000000" units="mmol_per_gDW_per_hr"/>
				<parameter id="UPPER_BOUND" value="999999.000000" units="mmol_per_gDW_per_hr"/>
				<parameter id="OBJECTIVE_COEFFICIENT" value="0.000000"/>
				<parameter id="REDUCED_COST" value="0.000000"/>
			</listOfParameters>
		</kineticLaw>
	</reaction>
	<reaction id="R_AMANAPE" name="R_N_acetylmannosamine_6_phosphate_epimerase" reversible="false">
		<notes>
			<html:p>GENE_ASSOCIATION: SGL44180c</html:p>
			<html:p>PROTEIN_ASSOCIATION: NanE</html:p>
			<html:p>SUBSYSTEM: S_Putative</html:p>
			<html:p>PROTEIN_CLASS: </html:p>
		</notes>
		<listOfReactants>
			<speciesReference species="M_acmanap_c" stoichiometry="1.000000"/>
		</listOfReactants>
		<listOfProducts>
			<speciesReference species="M_acgam6p_c" stoichiometry="1.000000"/>
		</listOfProducts>
		<kineticLaw>
			<math xmlns="http://www.w3.org/1998/Math/MathML">
				<apply>
					<ci> LOWER_BOUND </ci>
					<ci> UPPER_BOUND </ci>
					<ci> OBJECTIVE_COEFFICIENT </ci>
					<ci> REDUCED_COST </ci>
				</apply>
			</math>
			<listOfParameters>
				<parameter id="LOWER_BOUND" value="0.000000" units="mmol_per_gDW_per_hr"/>
				<parameter id="UPPER_BOUND" value="999999.000000" units="mmol_per_gDW_per_hr"/>
				<parameter id="OBJECTIVE_COEFFICIENT" value="0.000000"/>
				<parameter id="REDUCED_COST" value="0.000000"/>
			</listOfParameters>
		</kineticLaw>
	</reaction>
	<reaction id="R_AMAOTr" name="R_adenosylmethionine_8_amino_7_oxononanoate_transaminase" reversible="true">
		<notes>
			<html:p>GENE_ASSOCIATION: SGL18980c</html:p>
			<html:p>PROTEIN_ASSOCIATION: BioAec</html:p>
			<html:p>SUBSYSTEM: S_Cofactor_and_Prosthetic_Group_Biosynthesis</html:p>
			<html:p>PROTEIN_CLASS: 2.6.1.62</html:p>
		</notes>
		<listOfReactants>
			<speciesReference species="M_8aonn_c" stoichiometry="1.000000"/>
			<speciesReference species="M_amet_c" stoichiometry="1.000000"/>
		</listOfReactants>
		<listOfProducts>
			<speciesReference species="M_amob_c" stoichiometry="1.000000"/>
			<speciesReference species="M_dann_c" stoichiometry="1.000000"/>
		</listOfProducts>
		<kineticLaw>
			<math xmlns="http://www.w3.org/1998/Math/MathML">
				<apply>
					<ci> LOWER_BOUND </ci>
					<ci> UPPER_BOUND </ci>
					<ci> OBJECTIVE_COEFFICIENT </ci>
					<ci> REDUCED_COST </ci>
				</apply>
			</math>
			<listOfParameters>
				<parameter id="LOWER_BOUND" value="-999999.000000" units="mmol_per_gDW_per_hr"/>
				<parameter id="UPPER_BOUND" value="999999.000000" units="mmol_per_gDW_per_hr"/>
				<parameter id="OBJECTIVE_COEFFICIENT" value="0.000000"/>
				<parameter id="REDUCED_COST" value="0.000000"/>
			</listOfParameters>
		</kineticLaw>
	</reaction>
	<reaction id="R_AMMQT8_2" name="R_S_adenosylmethione2_demethylmenaquinone_methyltransferase" reversible="false">
		<notes>
			<html:p>GENE_ASSOCIATION: SGL50820</html:p>
			<html:p>PROTEIN_ASSOCIATION: MenG</html:p>
			<html:p>SUBSYSTEM: S_Cofactor_and_Prosthetic_Group_Biosynthesis</html:p>
			<html:p>PROTEIN_CLASS: </html:p>
		</notes>
		<listOfReactants>
			<speciesReference species="M_2dmmq8_c" stoichiometry="1.000000"/>
			<speciesReference species="M_amet_c" stoichiometry="1.000000"/>
		</listOfReactants>
		<listOfProducts>
			<speciesReference species="M_ahcys_c" stoichiometry="1.000000"/>
			<speciesReference species="M_h_c" stoichiometry="1.000000"/>
			<speciesReference species="M_mqn8_c" stoichiometry="1.000000"/>
		</listOfProducts>
		<kineticLaw>
			<math xmlns="http://www.w3.org/1998/Math/MathML">
				<apply>
					<ci> LOWER_BOUND </ci>
					<ci> UPPER_BOUND </ci>
					<ci> OBJECTIVE_COEFFICIENT </ci>
					<ci> REDUCED_COST </ci>
				</apply>
			</math>
			<listOfParameters>
				<parameter id="LOWER_BOUND" value="0.000000" units="mmol_per_gDW_per_hr"/>
				<parameter id="UPPER_BOUND" value="999999.000000" units="mmol_per_gDW_per_hr"/>
				<parameter id="OBJECTIVE_COEFFICIENT" value="0.000000"/>
				<parameter id="REDUCED_COST" value="0.000000"/>
			</listOfParameters>
		</kineticLaw>
	</reaction>
	<reaction id="R_AMPMS" name="R_4_amino_2_methyl_5_phosphomethylpyrimidine_synthetase" reversible="false">
		<notes>
			<html:p>GENE_ASSOCIATION: Deleted</html:p>
			<html:p>PROTEIN_ASSOCIATION: ThiC</html:p>
			<html:p>SUBSYSTEM: S_Cofactor_and_Prosthetic_Group_Biosynthesis</html:p>
			<html:p>PROTEIN_CLASS: </html:p>
		</notes>
		<listOfReactants>
			<speciesReference species="M_air_c" stoichiometry="1.000000"/>
			<speciesReference species="M_h2o_c" stoichiometry="1.000000"/>
		</listOfReactants>
		<listOfProducts>
			<speciesReference species="M_4ampm_c" stoichiometry="1.000000"/>
			<speciesReference species="M_for_c" stoichiometry="2.000000"/>
			<speciesReference species="M_h_c" stoichiometry="4.000000"/>
		</listOfProducts>
		<kineticLaw>
			<math xmlns="http://www.w3.org/1998/Math/MathML">
				<apply>
					<ci> LOWER_BOUND </ci>
					<ci> UPPER_BOUND </ci>
					<ci> OBJECTIVE_COEFFICIENT </ci>
					<ci> REDUCED_COST </ci>
				</apply>
			</math>
			<listOfParameters>
				<parameter id="LOWER_BOUND" value="0.000000" units="mmol_per_gDW_per_hr"/>
				<parameter id="UPPER_BOUND" value="999999.000000" units="mmol_per_gDW_per_hr"/>
				<parameter id="OBJECTIVE_COEFFICIENT" value="0.000000"/>
				<parameter id="REDUCED_COST" value="-0.147262"/>
			</listOfParameters>
		</kineticLaw>
	</reaction>
	<reaction id="R_AMPN" name="R_AMP_nucleosidase" reversible="false">
		<notes>
			<html:p>GENE_ASSOCIATION: SGL33370</html:p>
			<html:p>PROTEIN_ASSOCIATION: Amn</html:p>
			<html:p>SUBSYSTEM: S_Nucleotide_Salvage_Pathway</html:p>
			<html:p>PROTEIN_CLASS: 3.2.2.4</html:p>
		</notes>
		<listOfReactants>
			<speciesReference species="M_amp_c" stoichiometry="1.000000"/>
			<speciesReference species="M_h2o_c" stoichiometry="1.000000"/>
		</listOfReactants>
		<listOfProducts>
			<speciesReference species="M_ade_c" stoichiometry="1.000000"/>
			<speciesReference species="M_r5p_c" stoichiometry="1.000000"/>
		</listOfProducts>
		<kineticLaw>
			<math xmlns="http://www.w3.org/1998/Math/MathML">
				<apply>
					<ci> LOWER_BOUND </ci>
					<ci> UPPER_BOUND </ci>
					<ci> OBJECTIVE_COEFFICIENT </ci>
					<ci> REDUCED_COST </ci>
				</apply>
			</math>
			<listOfParameters>
				<parameter id="LOWER_BOUND" value="0.000000" units="mmol_per_gDW_per_hr"/>
				<parameter id="UPPER_BOUND" value="999999.000000" units="mmol_per_gDW_per_hr"/>
				<parameter id="OBJECTIVE_COEFFICIENT" value="0.000000"/>
				<parameter id="REDUCED_COST" value="-0.004624"/>
			</listOfParameters>
		</kineticLaw>
	</reaction>
	<reaction id="R_ANPRT" name="R_anthranilate_phosphoribosyltransferase" reversible="false">
		<notes>
			<html:p>GENE_ASSOCIATION: SGL30030c</html:p>
			<html:p>PROTEIN_ASSOCIATION: TrpDec</html:p>
			<html:p>SUBSYSTEM: S_Tyrosine__Tryptophan__and_Phenylalanine_Metabolism</html:p>
			<html:p>PROTEIN_CLASS: 2.4.2.18</html:p>
		</notes>
		<listOfReactants>
			<speciesReference species="M_anth_c" stoichiometry="1.000000"/>
			<speciesReference species="M_prpp_c" stoichiometry="1.000000"/>
		</listOfReactants>
		<listOfProducts>
			<speciesReference species="M_ppi_c" stoichiometry="1.000000"/>
			<speciesReference species="M_pran_c" stoichiometry="1.000000"/>
		</listOfProducts>
		<kineticLaw>
			<math xmlns="http://www.w3.org/1998/Math/MathML">
				<apply>
					<ci> LOWER_BOUND </ci>
					<ci> UPPER_BOUND </ci>
					<ci> OBJECTIVE_COEFFICIENT </ci>
					<ci> REDUCED_COST </ci>
				</apply>
			</math>
			<listOfParameters>
				<parameter id="LOWER_BOUND" value="0.000000" units="mmol_per_gDW_per_hr"/>
				<parameter id="UPPER_BOUND" value="999999.000000" units="mmol_per_gDW_per_hr"/>
				<parameter id="OBJECTIVE_COEFFICIENT" value="0.000000"/>
				<parameter id="REDUCED_COST" value="0.000000"/>
			</listOfParameters>
		</kineticLaw>
	</reaction>
	<reaction id="R_ANS" name="R_anthranilate_synthase" reversible="false">
		<notes>
			<html:p>GENE_ASSOCIATION: ( SGL30030c  and  SGL30050c )</html:p>
			<html:p>PROTEIN_ASSOCIATION: ( TrpDec and TrpEec )</html:p>
			<html:p>SUBSYSTEM: S_Tyrosine__Tryptophan__and_Phenylalanine_Metabolism</html:p>
			<html:p>PROTEIN_CLASS: 4.1.3.27</html:p>
		</notes>
		<listOfReactants>
			<speciesReference species="M_chor_c" stoichiometry="1.000000"/>
			<speciesReference species="M_gln_L_c" stoichiometry="1.000000"/>
		</listOfReactants>
		<listOfProducts>
			<speciesReference species="M_anth_c" stoichiometry="1.000000"/>
			<speciesReference species="M_glu_L_c" stoichiometry="1.000000"/>
			<speciesReference species="M_h_c" stoichiometry="1.000000"/>
			<speciesReference species="M_pyr_c" stoichiometry="1.000000"/>
		</listOfProducts>
		<kineticLaw>
			<math xmlns="http://www.w3.org/1998/Math/MathML">
				<apply>
					<ci> LOWER_BOUND </ci>
					<ci> UPPER_BOUND </ci>
					<ci> OBJECTIVE_COEFFICIENT </ci>
					<ci> REDUCED_COST </ci>
				</apply>
			</math>
			<listOfParameters>
				<parameter id="LOWER_BOUND" value="0.000000" units="mmol_per_gDW_per_hr"/>
				<parameter id="UPPER_BOUND" value="999999.000000" units="mmol_per_gDW_per_hr"/>
				<parameter id="OBJECTIVE_COEFFICIENT" value="0.000000"/>
				<parameter id="REDUCED_COST" value="0.000000"/>
			</listOfParameters>
		</kineticLaw>
	</reaction>
	<reaction id="R_AOXSr" name="R_8_amino_7_oxononanoate_synthase" reversible="true">
		<notes>
			<html:p>GENE_ASSOCIATION: SGL19000</html:p>
			<html:p>PROTEIN_ASSOCIATION: BioF</html:p>
			<html:p>SUBSYSTEM: S_Cofactor_and_Prosthetic_Group_Biosynthesis</html:p>
			<html:p>PROTEIN_CLASS: 2.3.1.47</html:p>
		</notes>
		<listOfReactants>
			<speciesReference species="M_ala_L_c" stoichiometry="1.000000"/>
			<speciesReference species="M_h_c" stoichiometry="1.000000"/>
			<speciesReference species="M_pmcoa_c" stoichiometry="1.000000"/>
		</listOfReactants>
		<listOfProducts>
			<speciesReference species="M_8aonn_c" stoichiometry="1.000000"/>
			<speciesReference species="M_co2_c" stoichiometry="1.000000"/>
			<speciesReference species="M_coa_c" stoichiometry="1.000000"/>
		</listOfProducts>
		<kineticLaw>
			<math xmlns="http://www.w3.org/1998/Math/MathML">
				<apply>
					<ci> LOWER_BOUND </ci>
					<ci> UPPER_BOUND </ci>
					<ci> OBJECTIVE_COEFFICIENT </ci>
					<ci> REDUCED_COST </ci>
				</apply>
			</math>
			<listOfParameters>
				<parameter id="LOWER_BOUND" value="-999999.000000" units="mmol_per_gDW_per_hr"/>
				<parameter id="UPPER_BOUND" value="999999.000000" units="mmol_per_gDW_per_hr"/>
				<parameter id="OBJECTIVE_COEFFICIENT" value="0.000000"/>
				<parameter id="REDUCED_COST" value="0.000000"/>
			</listOfParameters>
		</kineticLaw>
	</reaction>
	<reaction id="R_AP4AH" name="R_Ap4A_hydrolase" reversible="false">
		<notes>
			<html:p>GENE_ASSOCIATION: SGL10080c</html:p>
			<html:p>PROTEIN_ASSOCIATION: ApaH</html:p>
			<html:p>SUBSYSTEM: S_Nucleotide_Salvage_Pathway</html:p>
			<html:p>PROTEIN_CLASS: 3.6.1.41</html:p>
		</notes>
		<listOfReactants>
			<speciesReference species="M_ap4a_c" stoichiometry="1.000000"/>
			<speciesReference species="M_h2o_c" stoichiometry="1.000000"/>
		</listOfReactants>
		<listOfProducts>
			<speciesReference species="M_adp_c" stoichiometry="2.000000"/>
			<speciesReference species="M_h_c" stoichiometry="2.000000"/>
		</listOfProducts>
		<kineticLaw>
			<math xmlns="http://www.w3.org/1998/Math/MathML">
				<apply>
					<ci> LOWER_BOUND </ci>
					<ci> UPPER_BOUND </ci>
					<ci> OBJECTIVE_COEFFICIENT </ci>
					<ci> REDUCED_COST </ci>
				</apply>
			</math>
			<listOfParameters>
				<parameter id="LOWER_BOUND" value="0.000000" units="mmol_per_gDW_per_hr"/>
				<parameter id="UPPER_BOUND" value="999999.000000" units="mmol_per_gDW_per_hr"/>
				<parameter id="OBJECTIVE_COEFFICIENT" value="0.000000"/>
				<parameter id="REDUCED_COST" value="0.000000"/>
			</listOfParameters>
		</kineticLaw>
	</reaction>
	<reaction id="R_AP5AH" name="R_Ap5A_hydrolase" reversible="false">
		<notes>
			<html:p>GENE_ASSOCIATION: SGL10080c</html:p>
			<html:p>PROTEIN_ASSOCIATION: ApaH</html:p>
			<html:p>SUBSYSTEM: S_Nucleotide_Salvage_Pathway</html:p>
			<html:p>PROTEIN_CLASS: </html:p>
		</notes>
		<listOfReactants>
			<speciesReference species="M_ap5a_c" stoichiometry="1.000000"/>
			<speciesReference species="M_h2o_c" stoichiometry="1.000000"/>
		</listOfReactants>
		<listOfProducts>
			<speciesReference species="M_adp_c" stoichiometry="1.000000"/>
			<speciesReference species="M_atp_c" stoichiometry="1.000000"/>
			<speciesReference species="M_h_c" stoichiometry="2.000000"/>
		</listOfProducts>
		<kineticLaw>
			<math xmlns="http://www.w3.org/1998/Math/MathML">
				<apply>
					<ci> LOWER_BOUND </ci>
					<ci> UPPER_BOUND </ci>
					<ci> OBJECTIVE_COEFFICIENT </ci>
					<ci> REDUCED_COST </ci>
				</apply>
			</math>
			<listOfParameters>
				<parameter id="LOWER_BOUND" value="0.000000" units="mmol_per_gDW_per_hr"/>
				<parameter id="UPPER_BOUND" value="999999.000000" units="mmol_per_gDW_per_hr"/>
				<parameter id="OBJECTIVE_COEFFICIENT" value="0.000000"/>
				<parameter id="REDUCED_COST" value="0.000000"/>
			</listOfParameters>
		</kineticLaw>
	</reaction>
	<reaction id="R_APRAUR" name="R_5_amino_6__5_phosphoribosylamino_uracil_reductase" reversible="false">
		<notes>
			<html:p>GENE_ASSOCIATION: SGL14680</html:p>
			<html:p>PROTEIN_ASSOCIATION: RibDec</html:p>
			<html:p>SUBSYSTEM: S_Cofactor_and_Prosthetic_Group_Biosynthesis</html:p>
			<html:p>PROTEIN_CLASS: 1.1.1.193</html:p>
		</notes>
		<listOfReactants>
			<speciesReference species="M_5apru_c" stoichiometry="1.000000"/>
			<speciesReference species="M_h_c" stoichiometry="1.000000"/>
			<speciesReference species="M_nadph_c" stoichiometry="1.000000"/>
		</listOfReactants>
		<listOfProducts>
			<speciesReference species="M_5aprbu_c" stoichiometry="1.000000"/>
			<speciesReference species="M_nadp_c" stoichiometry="1.000000"/>
		</listOfProducts>
		<kineticLaw>
			<math xmlns="http://www.w3.org/1998/Math/MathML">
				<apply>
					<ci> LOWER_BOUND </ci>
					<ci> UPPER_BOUND </ci>
					<ci> OBJECTIVE_COEFFICIENT </ci>
					<ci> REDUCED_COST </ci>
				</apply>
			</math>
			<listOfParameters>
				<parameter id="LOWER_BOUND" value="0.000000" units="mmol_per_gDW_per_hr"/>
				<parameter id="UPPER_BOUND" value="999999.000000" units="mmol_per_gDW_per_hr"/>
				<parameter id="OBJECTIVE_COEFFICIENT" value="0.000000"/>
				<parameter id="REDUCED_COST" value="0.000000"/>
			</listOfParameters>
		</kineticLaw>
	</reaction>
	<reaction id="R_ARAI" name="R_L_arabinose_isomerase" reversible="true">
		<notes>
			<html:p>GENE_ASSOCIATION: SGL31420c</html:p>
			<html:p>PROTEIN_ASSOCIATION: AraA</html:p>
			<html:p>SUBSYSTEM: S_Alternate_Carbon_Metabolism</html:p>
			<html:p>PROTEIN_CLASS: 5.3.1.4</html:p>
		</notes>
		<listOfReactants>
			<speciesReference species="M_arab_L_c" stoichiometry="1.000000"/>
		</listOfReactants>
		<listOfProducts>
			<speciesReference species="M_rbl_L_c" stoichiometry="1.000000"/>
		</listOfProducts>
		<kineticLaw>
			<math xmlns="http://www.w3.org/1998/Math/MathML">
				<apply>
					<ci> LOWER_BOUND </ci>
					<ci> UPPER_BOUND </ci>
					<ci> OBJECTIVE_COEFFICIENT </ci>
					<ci> REDUCED_COST </ci>
				</apply>
			</math>
			<listOfParameters>
				<parameter id="LOWER_BOUND" value="-999999.000000" units="mmol_per_gDW_per_hr"/>
				<parameter id="UPPER_BOUND" value="999999.000000" units="mmol_per_gDW_per_hr"/>
				<parameter id="OBJECTIVE_COEFFICIENT" value="0.000000"/>
				<parameter id="REDUCED_COST" value="0.000000"/>
			</listOfParameters>
		</kineticLaw>
	</reaction>
	<reaction id="R_ARBabc" name="R_L_arabinose_transport_via_ABC_system" reversible="false">
		<notes>
			<html:p>GENE_ASSOCIATION: ( SGL31500  and  SGL31520  and  ( SGL31550  and  SGL31550 ) )</html:p>
			<html:p>PROTEIN_ASSOCIATION: ( AraF and AraG and AraH )</html:p>
			<html:p>SUBSYSTEM: S_Transport__Extracellular</html:p>
			<html:p>PROTEIN_CLASS: </html:p>
		</notes>
		<listOfReactants>
			<speciesReference species="M_atp_c" stoichiometry="1.000000"/>
			<speciesReference species="M_h2o_c" stoichiometry="1.000000"/>
			<speciesReference species="M_arab_L_e" stoichiometry="1.000000"/>
		</listOfReactants>
		<listOfProducts>
			<speciesReference species="M_adp_c" stoichiometry="1.000000"/>
			<speciesReference species="M_arab_L_c" stoichiometry="1.000000"/>
			<speciesReference species="M_h_c" stoichiometry="1.000000"/>
			<speciesReference species="M_pi_c" stoichiometry="1.000000"/>
		</listOfProducts>
		<kineticLaw>
			<math xmlns="http://www.w3.org/1998/Math/MathML">
				<apply>
					<ci> LOWER_BOUND </ci>
					<ci> UPPER_BOUND </ci>
					<ci> OBJECTIVE_COEFFICIENT </ci>
					<ci> REDUCED_COST </ci>
				</apply>
			</math>
			<listOfParameters>
				<parameter id="LOWER_BOUND" value="0.000000" units="mmol_per_gDW_per_hr"/>
				<parameter id="UPPER_BOUND" value="999999.000000" units="mmol_per_gDW_per_hr"/>
				<parameter id="OBJECTIVE_COEFFICIENT" value="0.000000"/>
				<parameter id="REDUCED_COST" value="-0.003468"/>
			</listOfParameters>
		</kineticLaw>
	</reaction>
	<reaction id="R_ARGDC" name="R_arginine_decarboxylase" reversible="false">
		<notes>
			<html:p>GENE_ASSOCIATION: SGL46290c</html:p>
			<html:p>PROTEIN_ASSOCIATION: SpeA</html:p>
			<html:p>SUBSYSTEM: S_Arginine_and_Proline_Metabolism</html:p>
			<html:p>PROTEIN_CLASS: 4.1.1.19</html:p>
		</notes>
		<listOfReactants>
			<speciesReference species="M_arg_L_c" stoichiometry="1.000000"/>
			<speciesReference species="M_h_c" stoichiometry="1.000000"/>
		</listOfReactants>
		<listOfProducts>
			<speciesReference species="M_agm_c" stoichiometry="1.000000"/>
			<speciesReference species="M_co2_c" stoichiometry="1.000000"/>
		</listOfProducts>
		<kineticLaw>
			<math xmlns="http://www.w3.org/1998/Math/MathML">
				<apply>
					<ci> LOWER_BOUND </ci>
					<ci> UPPER_BOUND </ci>
					<ci> OBJECTIVE_COEFFICIENT </ci>
					<ci> REDUCED_COST </ci>
				</apply>
			</math>
			<listOfParameters>
				<parameter id="LOWER_BOUND" value="0.000000" units="mmol_per_gDW_per_hr"/>
				<parameter id="UPPER_BOUND" value="999999.000000" units="mmol_per_gDW_per_hr"/>
				<parameter id="OBJECTIVE_COEFFICIENT" value="0.000000"/>
				<parameter id="REDUCED_COST" value="-0.017223"/>
			</listOfParameters>
		</kineticLaw>
	</reaction>
	<reaction id="R_ARGSL" name="R_argininosuccinate_lyase" reversible="true">
		<notes>
			<html:p>GENE_ASSOCIATION: SGL50560c</html:p>
			<html:p>PROTEIN_ASSOCIATION: ArgH</html:p>
			<html:p>SUBSYSTEM: S_Arginine_and_Proline_Metabolism</html:p>
			<html:p>PROTEIN_CLASS: 4.3.2.1</html:p>
		</notes>
		<listOfReactants>
			<speciesReference species="M_argsuc_c" stoichiometry="1.000000"/>
		</listOfReactants>
		<listOfProducts>
			<speciesReference species="M_arg_L_c" stoichiometry="1.000000"/>
			<speciesReference species="M_fum_c" stoichiometry="1.000000"/>
		</listOfProducts>
		<kineticLaw>
			<math xmlns="http://www.w3.org/1998/Math/MathML">
				<apply>
					<ci> LOWER_BOUND </ci>
					<ci> UPPER_BOUND </ci>
					<ci> OBJECTIVE_COEFFICIENT </ci>
					<ci> REDUCED_COST </ci>
				</apply>
			</math>
			<listOfParameters>
				<parameter id="LOWER_BOUND" value="-999999.000000" units="mmol_per_gDW_per_hr"/>
				<parameter id="UPPER_BOUND" value="999999.000000" units="mmol_per_gDW_per_hr"/>
				<parameter id="OBJECTIVE_COEFFICIENT" value="0.000000"/>
				<parameter id="REDUCED_COST" value="0.000000"/>
			</listOfParameters>
		</kineticLaw>
	</reaction>
	<reaction id="R_ARGSS" name="R_argininosuccinate_synthase" reversible="false">
		<notes>
			<html:p>GENE_ASSOCIATION: SGL34550</html:p>
			<html:p>PROTEIN_ASSOCIATION: ArgG</html:p>
			<html:p>SUBSYSTEM: S_Arginine_and_Proline_Metabolism</html:p>
			<html:p>PROTEIN_CLASS: 6.3.4.5</html:p>
		</notes>
		<listOfReactants>
			<speciesReference species="M_asp_L_c" stoichiometry="1.000000"/>
			<speciesReference species="M_atp_c" stoichiometry="1.000000"/>
			<speciesReference species="M_citr_L_c" stoichiometry="1.000000"/>
		</listOfReactants>
		<listOfProducts>
			<speciesReference species="M_amp_c" stoichiometry="1.000000"/>
			<speciesReference species="M_argsuc_c" stoichiometry="1.000000"/>
			<speciesReference species="M_h_c" stoichiometry="1.000000"/>
			<speciesReference species="M_ppi_c" stoichiometry="1.000000"/>
		</listOfProducts>
		<kineticLaw>
			<math xmlns="http://www.w3.org/1998/Math/MathML">
				<apply>
					<ci> LOWER_BOUND </ci>
					<ci> UPPER_BOUND </ci>
					<ci> OBJECTIVE_COEFFICIENT </ci>
					<ci> REDUCED_COST </ci>
				</apply>
			</math>
			<listOfParameters>
				<parameter id="LOWER_BOUND" value="0.000000" units="mmol_per_gDW_per_hr"/>
				<parameter id="UPPER_BOUND" value="999999.000000" units="mmol_per_gDW_per_hr"/>
				<parameter id="OBJECTIVE_COEFFICIENT" value="0.000000"/>
				<parameter id="REDUCED_COST" value="0.000000"/>
			</listOfParameters>
		</kineticLaw>
	</reaction>
	<reaction id="R_ARGabc" name="R_L_arginine_transport_via_ABC_system" reversible="false">
		<notes>
			<html:p>GENE_ASSOCIATION: ( ( SGL36340c  and  SGL36270c  and  SGL36260c  and  SGL36320c )  or  ( SGL23420c  and  SGL23400c  and  SGL23430c  and  SGL23410c ) )</html:p>
			<html:p>PROTEIN_ASSOCIATION: ( ArgT and HisM and HisP and HisQ ) or ( ArtJ and ArtM and ArtP and ArtQ )</html:p>
			<html:p>SUBSYSTEM: S_Transport__Extracellular</html:p>
			<html:p>PROTEIN_CLASS: </html:p>
		</notes>
		<listOfReactants>
			<speciesReference species="M_atp_c" stoichiometry="1.000000"/>
			<speciesReference species="M_h2o_c" stoichiometry="1.000000"/>
			<speciesReference species="M_arg_L_e" stoichiometry="1.000000"/>
		</listOfReactants>
		<listOfProducts>
			<speciesReference species="M_adp_c" stoichiometry="1.000000"/>
			<speciesReference species="M_arg_L_c" stoichiometry="1.000000"/>
			<speciesReference species="M_h_c" stoichiometry="1.000000"/>
			<speciesReference species="M_pi_c" stoichiometry="1.000000"/>
		</listOfProducts>
		<kineticLaw>
			<math xmlns="http://www.w3.org/1998/Math/MathML">
				<apply>
					<ci> LOWER_BOUND </ci>
					<ci> UPPER_BOUND </ci>
					<ci> OBJECTIVE_COEFFICIENT </ci>
					<ci> REDUCED_COST </ci>
				</apply>
			</math>
			<listOfParameters>
				<parameter id="LOWER_BOUND" value="0.000000" units="mmol_per_gDW_per_hr"/>
				<parameter id="UPPER_BOUND" value="999999.000000" units="mmol_per_gDW_per_hr"/>
				<parameter id="OBJECTIVE_COEFFICIENT" value="0.000000"/>
				<parameter id="REDUCED_COST" value="-0.003468"/>
			</listOfParameters>
		</kineticLaw>
	</reaction>
	<reaction id="R_ASAD" name="R_aspartate_semialdehyde_dehydrogenase" reversible="true">
		<notes>
			<html:p>GENE_ASSOCIATION: SGL53880c</html:p>
			<html:p>PROTEIN_ASSOCIATION: Asd</html:p>
			<html:p>SUBSYSTEM: S_Threonine_and_Lysine_Metabolism</html:p>
			<html:p>PROTEIN_CLASS: 1.2.1.11</html:p>
		</notes>
		<listOfReactants>
			<speciesReference species="M_aspsa_c" stoichiometry="1.000000"/>
			<speciesReference species="M_nadp_c" stoichiometry="1.000000"/>
			<speciesReference species="M_pi_c" stoichiometry="1.000000"/>
		</listOfReactants>
		<listOfProducts>
			<speciesReference species="M_4pasp_c" stoichiometry="1.000000"/>
			<speciesReference species="M_h_c" stoichiometry="1.000000"/>
			<speciesReference species="M_nadph_c" stoichiometry="1.000000"/>
		</listOfProducts>
		<kineticLaw>
			<math xmlns="http://www.w3.org/1998/Math/MathML">
				<apply>
					<ci> LOWER_BOUND </ci>
					<ci> UPPER_BOUND </ci>
					<ci> OBJECTIVE_COEFFICIENT </ci>
					<ci> REDUCED_COST </ci>
				</apply>
			</math>
			<listOfParameters>
				<parameter id="LOWER_BOUND" value="-999999.000000" units="mmol_per_gDW_per_hr"/>
				<parameter id="UPPER_BOUND" value="999999.000000" units="mmol_per_gDW_per_hr"/>
				<parameter id="OBJECTIVE_COEFFICIENT" value="0.000000"/>
				<parameter id="REDUCED_COST" value="0.000000"/>
			</listOfParameters>
		</kineticLaw>
	</reaction>
	<reaction id="R_ASNN" name="R_L_asparaginase" reversible="false">
		<notes>
			<html:p>GENE_ASSOCIATION: ( Deleted  or  Deleted  or  SGL19570 )</html:p>
			<html:p>PROTEIN_ASSOCIATION: ( AnsA ) or ( AnsB ) or ( YbiK )</html:p>
			<html:p>SUBSYSTEM: S_Alanine_and_Aspartate_Metabolism</html:p>
			<html:p>PROTEIN_CLASS: 3.5.1.1</html:p>
		</notes>
		<listOfReactants>
			<speciesReference species="M_asn_L_c" stoichiometry="1.000000"/>
			<speciesReference species="M_h2o_c" stoichiometry="1.000000"/>
		</listOfReactants>
		<listOfProducts>
			<speciesReference species="M_asp_L_c" stoichiometry="1.000000"/>
			<speciesReference species="M_nh4_c" stoichiometry="1.000000"/>
		</listOfProducts>
		<kineticLaw>
			<math xmlns="http://www.w3.org/1998/Math/MathML">
				<apply>
					<ci> LOWER_BOUND </ci>
					<ci> UPPER_BOUND </ci>
					<ci> OBJECTIVE_COEFFICIENT </ci>
					<ci> REDUCED_COST </ci>
				</apply>
			</math>
			<listOfParameters>
				<parameter id="LOWER_BOUND" value="0.000000" units="mmol_per_gDW_per_hr"/>
				<parameter id="UPPER_BOUND" value="999999.000000" units="mmol_per_gDW_per_hr"/>
				<parameter id="OBJECTIVE_COEFFICIENT" value="0.000000"/>
				<parameter id="REDUCED_COST" value="-0.009247"/>
			</listOfParameters>
		</kineticLaw>
	</reaction>
	<reaction id="R_ASNS1" name="R_asparagine_synthase__glutamine_hydrolysing_" reversible="false">
		<notes>
			<html:p>GENE_ASSOCIATION: SGL17840c</html:p>
			<html:p>PROTEIN_ASSOCIATION: AsnB</html:p>
			<html:p>SUBSYSTEM: S_Alanine_and_Aspartate_Metabolism</html:p>
			<html:p>PROTEIN_CLASS: 6.3.5.4</html:p>
		</notes>
		<listOfReactants>
			<speciesReference species="M_asp_L_c" stoichiometry="1.000000"/>
			<speciesReference species="M_atp_c" stoichiometry="1.000000"/>
			<speciesReference species="M_gln_L_c" stoichiometry="1.000000"/>
			<speciesReference species="M_h2o_c" stoichiometry="1.000000"/>
		</listOfReactants>
		<listOfProducts>
			<speciesReference species="M_amp_c" stoichiometry="1.000000"/>
			<speciesReference species="M_asn_L_c" stoichiometry="1.000000"/>
			<speciesReference species="M_glu_L_c" stoichiometry="1.000000"/>
			<speciesReference species="M_h_c" stoichiometry="1.000000"/>
			<speciesReference species="M_ppi_c" stoichiometry="1.000000"/>
		</listOfProducts>
		<kineticLaw>
			<math xmlns="http://www.w3.org/1998/Math/MathML">
				<apply>
					<ci> LOWER_BOUND </ci>
					<ci> UPPER_BOUND </ci>
					<ci> OBJECTIVE_COEFFICIENT </ci>
					<ci> REDUCED_COST </ci>
				</apply>
			</math>
			<listOfParameters>
				<parameter id="LOWER_BOUND" value="0.000000" units="mmol_per_gDW_per_hr"/>
				<parameter id="UPPER_BOUND" value="999999.000000" units="mmol_per_gDW_per_hr"/>
				<parameter id="OBJECTIVE_COEFFICIENT" value="0.000000"/>
				<parameter id="REDUCED_COST" value="-0.004624"/>
			</listOfParameters>
		</kineticLaw>
	</reaction>
	<reaction id="R_ASNS2" name="R_asparagine_synthetase" reversible="false">
		<notes>
			<html:p>GENE_ASSOCIATION: Deleted</html:p>
			<html:p>PROTEIN_ASSOCIATION: AsnA</html:p>
			<html:p>SUBSYSTEM: S_Alanine_and_Aspartate_Metabolism</html:p>
			<html:p>PROTEIN_CLASS: 6.3.1.1</html:p>
		</notes>
		<listOfReactants>
			<speciesReference species="M_asp_L_c" stoichiometry="1.000000"/>
			<speciesReference species="M_atp_c" stoichiometry="1.000000"/>
			<speciesReference species="M_nh4_c" stoichiometry="1.000000"/>
		</listOfReactants>
		<listOfProducts>
			<speciesReference species="M_amp_c" stoichiometry="1.000000"/>
			<speciesReference species="M_asn_L_c" stoichiometry="1.000000"/>
			<speciesReference species="M_h_c" stoichiometry="1.000000"/>
			<speciesReference species="M_ppi_c" stoichiometry="1.000000"/>
		</listOfProducts>
		<kineticLaw>
			<math xmlns="http://www.w3.org/1998/Math/MathML">
				<apply>
					<ci> LOWER_BOUND </ci>
					<ci> UPPER_BOUND </ci>
					<ci> OBJECTIVE_COEFFICIENT </ci>
					<ci> REDUCED_COST </ci>
				</apply>
			</math>
			<listOfParameters>
				<parameter id="LOWER_BOUND" value="0.000000" units="mmol_per_gDW_per_hr"/>
				<parameter id="UPPER_BOUND" value="999999.000000" units="mmol_per_gDW_per_hr"/>
				<parameter id="OBJECTIVE_COEFFICIENT" value="0.000000"/>
				<parameter id="REDUCED_COST" value="0.000000"/>
			</listOfParameters>
		</kineticLaw>
	</reaction>
	<reaction id="R_ASNabc" name="R_L_asparagine_transport_via_ABC_system" reversible="false">
		<notes>
			<html:p>GENE_ASSOCIATION: </html:p>
			<html:p>PROTEIN_ASSOCIATION: </html:p>
			<html:p>SUBSYSTEM: S_Transport__Extracellular</html:p>
			<html:p>PROTEIN_CLASS: </html:p>
		</notes>
		<listOfReactants>
			<speciesReference species="M_atp_c" stoichiometry="1.000000"/>
			<speciesReference species="M_h2o_c" stoichiometry="1.000000"/>
			<speciesReference species="M_asn_L_e" stoichiometry="1.000000"/>
		</listOfReactants>
		<listOfProducts>
			<speciesReference species="M_adp_c" stoichiometry="1.000000"/>
			<speciesReference species="M_asn_L_c" stoichiometry="1.000000"/>
			<speciesReference species="M_h_c" stoichiometry="1.000000"/>
			<speciesReference species="M_pi_c" stoichiometry="1.000000"/>
		</listOfProducts>
		<kineticLaw>
			<math xmlns="http://www.w3.org/1998/Math/MathML">
				<apply>
					<ci> LOWER_BOUND </ci>
					<ci> UPPER_BOUND </ci>
					<ci> OBJECTIVE_COEFFICIENT </ci>
					<ci> REDUCED_COST </ci>
				</apply>
			</math>
			<listOfParameters>
				<parameter id="LOWER_BOUND" value="0.000000" units="mmol_per_gDW_per_hr"/>
				<parameter id="UPPER_BOUND" value="999999.000000" units="mmol_per_gDW_per_hr"/>
				<parameter id="OBJECTIVE_COEFFICIENT" value="0.000000"/>
				<parameter id="REDUCED_COST" value="-0.003468"/>
			</listOfParameters>
		</kineticLaw>
	</reaction>
	<reaction id="R_ASNt2r" name="R_L_asparagine_reversible_transport_via_proton_symport" reversible="true">
		<notes>
			<html:p>GENE_ASSOCIATION: </html:p>
			<html:p>PROTEIN_ASSOCIATION: </html:p>
			<html:p>SUBSYSTEM: S_Transport__Extracellular</html:p>
			<html:p>PROTEIN_CLASS: </html:p>
		</notes>
		<listOfReactants>
			<speciesReference species="M_asn_L_e" stoichiometry="1.000000"/>
			<speciesReference species="M_h_e" stoichiometry="1.000000"/>
		</listOfReactants>
		<listOfProducts>
			<speciesReference species="M_asn_L_c" stoichiometry="1.000000"/>
			<speciesReference species="M_h_c" stoichiometry="1.000000"/>
		</listOfProducts>
		<kineticLaw>
			<math xmlns="http://www.w3.org/1998/Math/MathML">
				<apply>
					<ci> LOWER_BOUND </ci>
					<ci> UPPER_BOUND </ci>
					<ci> OBJECTIVE_COEFFICIENT </ci>
					<ci> REDUCED_COST </ci>
				</apply>
			</math>
			<listOfParameters>
				<parameter id="LOWER_BOUND" value="-999999.000000" units="mmol_per_gDW_per_hr"/>
				<parameter id="UPPER_BOUND" value="999999.000000" units="mmol_per_gDW_per_hr"/>
				<parameter id="OBJECTIVE_COEFFICIENT" value="0.000000"/>
				<parameter id="REDUCED_COST" value="0.000000"/>
			</listOfParameters>
		</kineticLaw>
	</reaction>
	<reaction id="R_ASP1DC" name="R_aspartate_1_decarboxylase" reversible="false">
		<notes>
			<html:p>GENE_ASSOCIATION: SGL11150c</html:p>
			<html:p>PROTEIN_ASSOCIATION: PanD</html:p>
			<html:p>SUBSYSTEM: S_Cofactor_and_Prosthetic_Group_Biosynthesis</html:p>
			<html:p>PROTEIN_CLASS: 4.1.1.11</html:p>
		</notes>
		<listOfReactants>
			<speciesReference species="M_asp_L_c" stoichiometry="1.000000"/>
			<speciesReference species="M_h_c" stoichiometry="1.000000"/>
		</listOfReactants>
		<listOfProducts>
			<speciesReference species="M_ala_B_c" stoichiometry="1.000000"/>
			<speciesReference species="M_co2_c" stoichiometry="1.000000"/>
		</listOfProducts>
		<kineticLaw>
			<math xmlns="http://www.w3.org/1998/Math/MathML">
				<apply>
					<ci> LOWER_BOUND </ci>
					<ci> UPPER_BOUND </ci>
					<ci> OBJECTIVE_COEFFICIENT </ci>
					<ci> REDUCED_COST </ci>
				</apply>
			</math>
			<listOfParameters>
				<parameter id="LOWER_BOUND" value="0.000000" units="mmol_per_gDW_per_hr"/>
				<parameter id="UPPER_BOUND" value="999999.000000" units="mmol_per_gDW_per_hr"/>
				<parameter id="OBJECTIVE_COEFFICIENT" value="0.000000"/>
				<parameter id="REDUCED_COST" value="0.000000"/>
			</listOfParameters>
		</kineticLaw>
	</reaction>
	<reaction id="R_ASPCT" name="R_aspartate_carbamoyltransferase" reversible="false">
		<notes>
			<html:p>GENE_ASSOCIATION: ( SGL49120  and  SGL49110 )</html:p>
			<html:p>PROTEIN_ASSOCIATION: PyrBec</html:p>
			<html:p>SUBSYSTEM: S_Purine_and_Pyrimidine_Biosynthesis</html:p>
			<html:p>PROTEIN_CLASS: 2.1.3.2</html:p>
		</notes>
		<listOfReactants>
			<speciesReference species="M_asp_L_c" stoichiometry="1.000000"/>
			<speciesReference species="M_cbp_c" stoichiometry="1.000000"/>
		</listOfReactants>
		<listOfProducts>
			<speciesReference species="M_cbasp_c" stoichiometry="1.000000"/>
			<speciesReference species="M_h_c" stoichiometry="1.000000"/>
			<speciesReference species="M_pi_c" stoichiometry="1.000000"/>
		</listOfProducts>
		<kineticLaw>
			<math xmlns="http://www.w3.org/1998/Math/MathML">
				<apply>
					<ci> LOWER_BOUND </ci>
					<ci> UPPER_BOUND </ci>
					<ci> OBJECTIVE_COEFFICIENT </ci>
					<ci> REDUCED_COST </ci>
				</apply>
			</math>
			<listOfParameters>
				<parameter id="LOWER_BOUND" value="0.000000" units="mmol_per_gDW_per_hr"/>
				<parameter id="UPPER_BOUND" value="999999.000000" units="mmol_per_gDW_per_hr"/>
				<parameter id="OBJECTIVE_COEFFICIENT" value="0.000000"/>
				<parameter id="REDUCED_COST" value="0.000000"/>
			</listOfParameters>
		</kineticLaw>
	</reaction>
	<reaction id="R_ASPK" name="R_aspartate_kinase" reversible="true">
		<notes>
			<html:p>GENE_ASSOCIATION: ( SGL09780  or  SGL50670c  or  SGL50150 )</html:p>
			<html:p>PROTEIN_ASSOCIATION: ( ThrA ) or ( MetL ) or ( LysCec )</html:p>
			<html:p>SUBSYSTEM: S_Threonine_and_Lysine_Metabolism</html:p>
			<html:p>PROTEIN_CLASS: 2.7.2.4</html:p>
		</notes>
		<listOfReactants>
			<speciesReference species="M_asp_L_c" stoichiometry="1.000000"/>
			<speciesReference species="M_atp_c" stoichiometry="1.000000"/>
		</listOfReactants>
		<listOfProducts>
			<speciesReference species="M_4pasp_c" stoichiometry="1.000000"/>
			<speciesReference species="M_adp_c" stoichiometry="1.000000"/>
		</listOfProducts>
		<kineticLaw>
			<math xmlns="http://www.w3.org/1998/Math/MathML">
				<apply>
					<ci> LOWER_BOUND </ci>
					<ci> UPPER_BOUND </ci>
					<ci> OBJECTIVE_COEFFICIENT </ci>
					<ci> REDUCED_COST </ci>
				</apply>
			</math>
			<listOfParameters>
				<parameter id="LOWER_BOUND" value="-999999.000000" units="mmol_per_gDW_per_hr"/>
				<parameter id="UPPER_BOUND" value="999999.000000" units="mmol_per_gDW_per_hr"/>
				<parameter id="OBJECTIVE_COEFFICIENT" value="0.000000"/>
				<parameter id="REDUCED_COST" value="0.000000"/>
			</listOfParameters>
		</kineticLaw>
	</reaction>
	<reaction id="R_ASPO3" name="R_L_aspartate_oxidase" reversible="false">
		<notes>
			<html:p>GENE_ASSOCIATION: SGL40570</html:p>
			<html:p>PROTEIN_ASSOCIATION: NadB</html:p>
			<html:p>SUBSYSTEM: S_Cofactor_and_Prosthetic_Group_Biosynthesis</html:p>
			<html:p>PROTEIN_CLASS: </html:p>
		</notes>
		<listOfReactants>
			<speciesReference species="M_asp_L_c" stoichiometry="1.000000"/>
			<speciesReference species="M_q8_c" stoichiometry="1.000000"/>
		</listOfReactants>
		<listOfProducts>
			<speciesReference species="M_iasp_c" stoichiometry="1.000000"/>
			<speciesReference species="M_q8h2_c" stoichiometry="1.000000"/>
		</listOfProducts>
		<kineticLaw>
			<math xmlns="http://www.w3.org/1998/Math/MathML">
				<apply>
					<ci> LOWER_BOUND </ci>
					<ci> UPPER_BOUND </ci>
					<ci> OBJECTIVE_COEFFICIENT </ci>
					<ci> REDUCED_COST </ci>
				</apply>
			</math>
			<listOfParameters>
				<parameter id="LOWER_BOUND" value="0.000000" units="mmol_per_gDW_per_hr"/>
				<parameter id="UPPER_BOUND" value="999999.000000" units="mmol_per_gDW_per_hr"/>
				<parameter id="OBJECTIVE_COEFFICIENT" value="0.000000"/>
				<parameter id="REDUCED_COST" value="0.000000"/>
			</listOfParameters>
		</kineticLaw>
	</reaction>
	<reaction id="R_ASPO4" name="R_L_aspartate_oxidase" reversible="false">
		<notes>
			<html:p>GENE_ASSOCIATION: SGL40570</html:p>
			<html:p>PROTEIN_ASSOCIATION: NadB</html:p>
			<html:p>SUBSYSTEM: S_Cofactor_and_Prosthetic_Group_Biosynthesis</html:p>
			<html:p>PROTEIN_CLASS: </html:p>
		</notes>
		<listOfReactants>
			<speciesReference species="M_asp_L_c" stoichiometry="1.000000"/>
			<speciesReference species="M_mqn8_c" stoichiometry="1.000000"/>
		</listOfReactants>
		<listOfProducts>
			<speciesReference species="M_iasp_c" stoichiometry="1.000000"/>
			<speciesReference species="M_mql8_c" stoichiometry="1.000000"/>
		</listOfProducts>
		<kineticLaw>
			<math xmlns="http://www.w3.org/1998/Math/MathML">
				<apply>
					<ci> LOWER_BOUND </ci>
					<ci> UPPER_BOUND </ci>
					<ci> OBJECTIVE_COEFFICIENT </ci>
					<ci> REDUCED_COST </ci>
				</apply>
			</math>
			<listOfParameters>
				<parameter id="LOWER_BOUND" value="0.000000" units="mmol_per_gDW_per_hr"/>
				<parameter id="UPPER_BOUND" value="999999.000000" units="mmol_per_gDW_per_hr"/>
				<parameter id="OBJECTIVE_COEFFICIENT" value="0.000000"/>
				<parameter id="REDUCED_COST" value="0.000000"/>
			</listOfParameters>
		</kineticLaw>
	</reaction>
	<reaction id="R_ASPO5" name="R_L_aspartate_oxidase" reversible="false">
		<notes>
			<html:p>GENE_ASSOCIATION: SGL40570</html:p>
			<html:p>PROTEIN_ASSOCIATION: NadB</html:p>
			<html:p>SUBSYSTEM: S_Cofactor_and_Prosthetic_Group_Biosynthesis</html:p>
			<html:p>PROTEIN_CLASS: </html:p>
		</notes>
		<listOfReactants>
			<speciesReference species="M_asp_L_c" stoichiometry="1.000000"/>
			<speciesReference species="M_fum_c" stoichiometry="1.000000"/>
		</listOfReactants>
		<listOfProducts>
			<speciesReference species="M_iasp_c" stoichiometry="1.000000"/>
			<speciesReference species="M_succ_c" stoichiometry="1.000000"/>
		</listOfProducts>
		<kineticLaw>
			<math xmlns="http://www.w3.org/1998/Math/MathML">
				<apply>
					<ci> LOWER_BOUND </ci>
					<ci> UPPER_BOUND </ci>
					<ci> OBJECTIVE_COEFFICIENT </ci>
					<ci> REDUCED_COST </ci>
				</apply>
			</math>
			<listOfParameters>
				<parameter id="LOWER_BOUND" value="0.000000" units="mmol_per_gDW_per_hr"/>
				<parameter id="UPPER_BOUND" value="999999.000000" units="mmol_per_gDW_per_hr"/>
				<parameter id="OBJECTIVE_COEFFICIENT" value="0.000000"/>
				<parameter id="REDUCED_COST" value="0.000000"/>
			</listOfParameters>
		</kineticLaw>
	</reaction>
	<reaction id="R_ASPO6" name="R_L_aspartate_oxidase" reversible="false">
		<notes>
			<html:p>GENE_ASSOCIATION: SGL40570</html:p>
			<html:p>PROTEIN_ASSOCIATION: NadB</html:p>
			<html:p>SUBSYSTEM: S_Cofactor_and_Prosthetic_Group_Biosynthesis</html:p>
			<html:p>PROTEIN_CLASS: </html:p>
		</notes>
		<listOfReactants>
			<speciesReference species="M_asp_L_c" stoichiometry="1.000000"/>
			<speciesReference species="M_o2_c" stoichiometry="1.000000"/>
		</listOfReactants>
		<listOfProducts>
			<speciesReference species="M_h2o2_c" stoichiometry="1.000000"/>
			<speciesReference species="M_iasp_c" stoichiometry="1.000000"/>
		</listOfProducts>
		<kineticLaw>
			<math xmlns="http://www.w3.org/1998/Math/MathML">
				<apply>
					<ci> LOWER_BOUND </ci>
					<ci> UPPER_BOUND </ci>
					<ci> OBJECTIVE_COEFFICIENT </ci>
					<ci> REDUCED_COST </ci>
				</apply>
			</math>
			<listOfParameters>
				<parameter id="LOWER_BOUND" value="0.000000" units="mmol_per_gDW_per_hr"/>
				<parameter id="UPPER_BOUND" value="999999.000000" units="mmol_per_gDW_per_hr"/>
				<parameter id="OBJECTIVE_COEFFICIENT" value="0.000000"/>
				<parameter id="REDUCED_COST" value="-0.002890"/>
			</listOfParameters>
		</kineticLaw>
	</reaction>
	<reaction id="R_ASPT" name="R_L_aspartase" reversible="false">
		<notes>
			<html:p>GENE_ASSOCIATION: SGL07380c</html:p>
			<html:p>PROTEIN_ASSOCIATION: AspA</html:p>
			<html:p>SUBSYSTEM: S_Alanine_and_Aspartate_Metabolism</html:p>
			<html:p>PROTEIN_CLASS: 4.3.1.1</html:p>
		</notes>
		<listOfReactants>
			<speciesReference species="M_asp_L_c" stoichiometry="1.000000"/>
		</listOfReactants>
		<listOfProducts>
			<speciesReference species="M_fum_c" stoichiometry="1.000000"/>
			<speciesReference species="M_nh4_c" stoichiometry="1.000000"/>
		</listOfProducts>
		<kineticLaw>
			<math xmlns="http://www.w3.org/1998/Math/MathML">
				<apply>
					<ci> LOWER_BOUND </ci>
					<ci> UPPER_BOUND </ci>
					<ci> OBJECTIVE_COEFFICIENT </ci>
					<ci> REDUCED_COST </ci>
				</apply>
			</math>
			<listOfParameters>
				<parameter id="LOWER_BOUND" value="0.000000" units="mmol_per_gDW_per_hr"/>
				<parameter id="UPPER_BOUND" value="999999.000000" units="mmol_per_gDW_per_hr"/>
				<parameter id="OBJECTIVE_COEFFICIENT" value="0.000000"/>
				<parameter id="REDUCED_COST" value="-0.001040"/>
			</listOfParameters>
		</kineticLaw>
	</reaction>
	<reaction id="R_ASPTA" name="R_aspartate_transaminase" reversible="true">
		<notes>
			<html:p>GENE_ASSOCIATION: ( SGL21400c or SGL28060c )</html:p>
			<html:p>PROTEIN_ASSOCIATION: ( AspC ) or ( AatA )</html:p>
			<html:p>SUBSYSTEM: S_Alanine_and_Aspartate_Metabolism</html:p>
			<html:p>PROTEIN_CLASS: 2.6.1.1</html:p>
		</notes>
		<listOfReactants>
			<speciesReference species="M_akg_c" stoichiometry="1.000000"/>
			<speciesReference species="M_asp_L_c" stoichiometry="1.000000"/>
		</listOfReactants>
		<listOfProducts>
			<speciesReference species="M_glu_L_c" stoichiometry="1.000000"/>
			<speciesReference species="M_oaa_c" stoichiometry="1.000000"/>
		</listOfProducts>
		<kineticLaw>
			<math xmlns="http://www.w3.org/1998/Math/MathML">
				<apply>
					<ci> LOWER_BOUND </ci>
					<ci> UPPER_BOUND </ci>
					<ci> OBJECTIVE_COEFFICIENT </ci>
					<ci> REDUCED_COST </ci>
				</apply>
			</math>
			<listOfParameters>
				<parameter id="LOWER_BOUND" value="-999999.000000" units="mmol_per_gDW_per_hr"/>
				<parameter id="UPPER_BOUND" value="999999.000000" units="mmol_per_gDW_per_hr"/>
				<parameter id="OBJECTIVE_COEFFICIENT" value="0.000000"/>
				<parameter id="REDUCED_COST" value="0.000000"/>
			</listOfParameters>
		</kineticLaw>
	</reaction>
	<reaction id="R_ASPabc" name="R_L_aspartate_transport_via_ABC_system" reversible="false">
		<notes>
			<html:p>GENE_ASSOCIATION: ( SGL17740c  and  SGL17730c  and  SGL17710c  and  SGL17700c )</html:p>
			<html:p>PROTEIN_ASSOCIATION: ( GltI and GltJ and GltK and GltL )</html:p>
			<html:p>SUBSYSTEM: S_Transport__Extracellular</html:p>
			<html:p>PROTEIN_CLASS: </html:p>
		</notes>
		<listOfReactants>
			<speciesReference species="M_atp_c" stoichiometry="1.000000"/>
			<speciesReference species="M_h2o_c" stoichiometry="1.000000"/>
			<speciesReference species="M_asp_L_e" stoichiometry="1.000000"/>
		</listOfReactants>
		<listOfProducts>
			<speciesReference species="M_adp_c" stoichiometry="1.000000"/>
			<speciesReference species="M_asp_L_c" stoichiometry="1.000000"/>
			<speciesReference species="M_h_c" stoichiometry="1.000000"/>
			<speciesReference species="M_pi_c" stoichiometry="1.000000"/>
		</listOfProducts>
		<kineticLaw>
			<math xmlns="http://www.w3.org/1998/Math/MathML">
				<apply>
					<ci> LOWER_BOUND </ci>
					<ci> UPPER_BOUND </ci>
					<ci> OBJECTIVE_COEFFICIENT </ci>
					<ci> REDUCED_COST </ci>
				</apply>
			</math>
			<listOfParameters>
				<parameter id="LOWER_BOUND" value="0.000000" units="mmol_per_gDW_per_hr"/>
				<parameter id="UPPER_BOUND" value="999999.000000" units="mmol_per_gDW_per_hr"/>
				<parameter id="OBJECTIVE_COEFFICIENT" value="0.000000"/>
				<parameter id="REDUCED_COST" value="-0.003468"/>
			</listOfParameters>
		</kineticLaw>
	</reaction>
	<reaction id="R_ASPt2" name="R_L_aspartate_transport_in_via_proton_symport" reversible="false">
		<notes>
			<html:p>GENE_ASSOCIATION: SGL49510c</html:p>
			<html:p>PROTEIN_ASSOCIATION: GltP</html:p>
			<html:p>SUBSYSTEM: S_Transport__Extracellular</html:p>
			<html:p>PROTEIN_CLASS: </html:p>
		</notes>
		<listOfReactants>
			<speciesReference species="M_asp_L_e" stoichiometry="1.000000"/>
			<speciesReference species="M_h_e" stoichiometry="1.000000"/>
		</listOfReactants>
		<listOfProducts>
			<speciesReference species="M_asp_L_c" stoichiometry="1.000000"/>
			<speciesReference species="M_h_c" stoichiometry="1.000000"/>
		</listOfProducts>
		<kineticLaw>
			<math xmlns="http://www.w3.org/1998/Math/MathML">
				<apply>
					<ci> LOWER_BOUND </ci>
					<ci> UPPER_BOUND </ci>
					<ci> OBJECTIVE_COEFFICIENT </ci>
					<ci> REDUCED_COST </ci>
				</apply>
			</math>
			<listOfParameters>
				<parameter id="LOWER_BOUND" value="0.000000" units="mmol_per_gDW_per_hr"/>
				<parameter id="UPPER_BOUND" value="999999.000000" units="mmol_per_gDW_per_hr"/>
				<parameter id="OBJECTIVE_COEFFICIENT" value="0.000000"/>
				<parameter id="REDUCED_COST" value="0.000000"/>
			</listOfParameters>
		</kineticLaw>
	</reaction>
	<reaction id="R_ASPt2_3" name="R_L_asparate_transport_via_proton_symport__3_H_" reversible="false">
		<notes>
			<html:p>GENE_ASSOCIATION: Deleted</html:p>
			<html:p>PROTEIN_ASSOCIATION: DcuA</html:p>
			<html:p>SUBSYSTEM: S_Transport__Extracellular</html:p>
			<html:p>PROTEIN_CLASS: </html:p>
		</notes>
		<listOfReactants>
			<speciesReference species="M_asp_L_e" stoichiometry="1.000000"/>
			<speciesReference species="M_h_e" stoichiometry="3.000000"/>
		</listOfReactants>
		<listOfProducts>
			<speciesReference species="M_asp_L_c" stoichiometry="1.000000"/>
			<speciesReference species="M_h_c" stoichiometry="3.000000"/>
		</listOfProducts>
		<kineticLaw>
			<math xmlns="http://www.w3.org/1998/Math/MathML">
				<apply>
					<ci> LOWER_BOUND </ci>
					<ci> UPPER_BOUND </ci>
					<ci> OBJECTIVE_COEFFICIENT </ci>
					<ci> REDUCED_COST </ci>
				</apply>
			</math>
			<listOfParameters>
				<parameter id="LOWER_BOUND" value="0.000000" units="mmol_per_gDW_per_hr"/>
				<parameter id="UPPER_BOUND" value="999999.000000" units="mmol_per_gDW_per_hr"/>
				<parameter id="OBJECTIVE_COEFFICIENT" value="0.000000"/>
				<parameter id="REDUCED_COST" value="-0.002312"/>
			</listOfParameters>
		</kineticLaw>
	</reaction>
	<reaction id="R_ATPM" name="R_ATP_maintenance_requirement" reversible="false">
		<notes>
			<html:p>GENE_ASSOCIATION: </html:p>
			<html:p>PROTEIN_ASSOCIATION: </html:p>
			<html:p>SUBSYSTEM: S_Unassigned</html:p>
			<html:p>PROTEIN_CLASS: </html:p>
		</notes>
		<listOfReactants>
			<speciesReference species="M_atp_c" stoichiometry="1.000000"/>
			<speciesReference species="M_h2o_c" stoichiometry="1.000000"/>
		</listOfReactants>
		<listOfProducts>
			<speciesReference species="M_adp_c" stoichiometry="1.000000"/>
			<speciesReference species="M_h_c" stoichiometry="1.000000"/>
			<speciesReference species="M_pi_c" stoichiometry="1.000000"/>
		</listOfProducts>
		<kineticLaw>
			<math xmlns="http://www.w3.org/1998/Math/MathML">
				<apply>
					<ci> LOWER_BOUND </ci>
					<ci> UPPER_BOUND </ci>
					<ci> OBJECTIVE_COEFFICIENT </ci>
					<ci> REDUCED_COST </ci>
				</apply>
			</math>
			<listOfParameters>
				<parameter id="LOWER_BOUND" value="7.600000" units="mmol_per_gDW_per_hr"/>
				<parameter id="UPPER_BOUND" value="7.600000" units="mmol_per_gDW_per_hr"/>
				<parameter id="OBJECTIVE_COEFFICIENT" value="0.000000"/>
				<parameter id="REDUCED_COST" value="-0.004624"/>
			</listOfParameters>
		</kineticLaw>
	</reaction>
	<reaction id="R_ATPPRT" name="R_ATP_phosphoribosyltransferase" reversible="false">
		<notes>
			<html:p>GENE_ASSOCIATION: SGL23990c</html:p>
			<html:p>PROTEIN_ASSOCIATION: HisG</html:p>
			<html:p>SUBSYSTEM: S_Histidine_Metabolism</html:p>
			<html:p>PROTEIN_CLASS: 2.4.2.17</html:p>
		</notes>
		<listOfReactants>
			<speciesReference species="M_atp_c" stoichiometry="1.000000"/>
			<speciesReference species="M_prpp_c" stoichiometry="1.000000"/>
		</listOfReactants>
		<listOfProducts>
			<speciesReference species="M_ppi_c" stoichiometry="1.000000"/>
			<speciesReference species="M_prbatp_c" stoichiometry="1.000000"/>
		</listOfProducts>
		<kineticLaw>
			<math xmlns="http://www.w3.org/1998/Math/MathML">
				<apply>
					<ci> LOWER_BOUND </ci>
					<ci> UPPER_BOUND </ci>
					<ci> OBJECTIVE_COEFFICIENT </ci>
					<ci> REDUCED_COST </ci>
				</apply>
			</math>
			<listOfParameters>
				<parameter id="LOWER_BOUND" value="0.000000" units="mmol_per_gDW_per_hr"/>
				<parameter id="UPPER_BOUND" value="999999.000000" units="mmol_per_gDW_per_hr"/>
				<parameter id="OBJECTIVE_COEFFICIENT" value="0.000000"/>
				<parameter id="REDUCED_COST" value="0.000000"/>
			</listOfParameters>
		</kineticLaw>
	</reaction>
	<reaction id="R_ATPS4r" name="R_ATP_synthase__four_protons_for_one_ATP_" reversible="true">
		<notes>
			<html:p>GENE_ASSOCIATION: ( ( SGL55450  and  SGL55440  and  SGL55430 )  and  ( SGL55500  and  SGL55490  and  SGL55480  and  SGL55470  and  SGL55460 )  and  SGL55420 )</html:p>
			<html:p>PROTEIN_ASSOCIATION: ( AtpF0 and AtpF1 and AtpI )</html:p>
			<html:p>SUBSYSTEM: S_Oxidative_Phosphorylation</html:p>
			<html:p>PROTEIN_CLASS: 3.6.3.14</html:p>
		</notes>
		<listOfReactants>
			<speciesReference species="M_adp_c" stoichiometry="1.000000"/>
			<speciesReference species="M_pi_c" stoichiometry="1.000000"/>
			<speciesReference species="M_h_e" stoichiometry="4.000000"/>
		</listOfReactants>
		<listOfProducts>
			<speciesReference species="M_atp_c" stoichiometry="1.000000"/>
			<speciesReference species="M_h_c" stoichiometry="3.000000"/>
			<speciesReference species="M_h2o_c" stoichiometry="1.000000"/>
		</listOfProducts>
		<kineticLaw>
			<math xmlns="http://www.w3.org/1998/Math/MathML">
				<apply>
					<ci> LOWER_BOUND </ci>
					<ci> UPPER_BOUND </ci>
					<ci> OBJECTIVE_COEFFICIENT </ci>
					<ci> REDUCED_COST </ci>
				</apply>
			</math>
			<listOfParameters>
				<parameter id="LOWER_BOUND" value="-999999.000000" units="mmol_per_gDW_per_hr"/>
				<parameter id="UPPER_BOUND" value="999999.000000" units="mmol_per_gDW_per_hr"/>
				<parameter id="OBJECTIVE_COEFFICIENT" value="0.000000"/>
				<parameter id="REDUCED_COST" value="0.000000"/>
			</listOfParameters>
		</kineticLaw>
	</reaction>
	<reaction id="R_BPNT" name="R_3__5__bisphosphate_nucleotidase" reversible="false">
		<notes>
			<html:p>GENE_ASSOCIATION: </html:p>
			<html:p>PROTEIN_ASSOCIATION: </html:p>
			<html:p>SUBSYSTEM: S_Cysteine_Metabolism</html:p>
			<html:p>PROTEIN_CLASS: 3.1.3.7</html:p>
		</notes>
		<listOfReactants>
			<speciesReference species="M_h2o_c" stoichiometry="1.000000"/>
			<speciesReference species="M_pap_c" stoichiometry="1.000000"/>
		</listOfReactants>
		<listOfProducts>
			<speciesReference species="M_amp_c" stoichiometry="1.000000"/>
			<speciesReference species="M_pi_c" stoichiometry="1.000000"/>
		</listOfProducts>
		<kineticLaw>
			<math xmlns="http://www.w3.org/1998/Math/MathML">
				<apply>
					<ci> LOWER_BOUND </ci>
					<ci> UPPER_BOUND </ci>
					<ci> OBJECTIVE_COEFFICIENT </ci>
					<ci> REDUCED_COST </ci>
				</apply>
			</math>
			<listOfParameters>
				<parameter id="LOWER_BOUND" value="0.000000" units="mmol_per_gDW_per_hr"/>
				<parameter id="UPPER_BOUND" value="999999.000000" units="mmol_per_gDW_per_hr"/>
				<parameter id="OBJECTIVE_COEFFICIENT" value="0.000000"/>
				<parameter id="REDUCED_COST" value="0.000000"/>
			</listOfParameters>
		</kineticLaw>
	</reaction>
	<reaction id="R_BTS2" name="R_biotin_synthase__ala_L_producing_" reversible="true">
		<notes>
			<html:p>GENE_ASSOCIATION: SGL18990</html:p>
			<html:p>PROTEIN_ASSOCIATION: BioBec</html:p>
			<html:p>SUBSYSTEM: S_Cofactor_and_Prosthetic_Group_Biosynthesis</html:p>
			<html:p>PROTEIN_CLASS: </html:p>
		</notes>
		<listOfReactants>
			<speciesReference species="M_cys_L_c" stoichiometry="1.000000"/>
			<speciesReference species="M_dtbt_c" stoichiometry="1.000000"/>
		</listOfReactants>
		<listOfProducts>
			<speciesReference species="M_ala_L_c" stoichiometry="1.000000"/>
			<speciesReference species="M_btn_c" stoichiometry="1.000000"/>
			<speciesReference species="M_h_c" stoichiometry="2.000000"/>
		</listOfProducts>
		<kineticLaw>
			<math xmlns="http://www.w3.org/1998/Math/MathML">
				<apply>
					<ci> LOWER_BOUND </ci>
					<ci> UPPER_BOUND </ci>
					<ci> OBJECTIVE_COEFFICIENT </ci>
					<ci> REDUCED_COST </ci>
				</apply>
			</math>
			<listOfParameters>
				<parameter id="LOWER_BOUND" value="-999999.000000" units="mmol_per_gDW_per_hr"/>
				<parameter id="UPPER_BOUND" value="999999.000000" units="mmol_per_gDW_per_hr"/>
				<parameter id="OBJECTIVE_COEFFICIENT" value="0.000000"/>
				<parameter id="REDUCED_COST" value="0.000000"/>
			</listOfParameters>
		</kineticLaw>
	</reaction>
	<reaction id="R_BiomassEcoli" name="R_BiomassEcoli" reversible="false">
		<notes>
			<html:p>GENE_ASSOCIATION: </html:p>
			<html:p>PROTEIN_ASSOCIATION: </html:p>
			<html:p>SUBSYSTEM: </html:p>
			<html:p>PROTEIN_CLASS: </html:p>
		</notes>
		<listOfReactants>
			<speciesReference species="M_5mthf_c" stoichiometry="0.050000"/>
			<speciesReference species="M_accoa_c" stoichiometry="0.000050"/>
			<speciesReference species="M_ala_L_c" stoichiometry="0.488000"/>
			<speciesReference species="M_amp_c" stoichiometry="0.001000"/>
			<speciesReference species="M_arg_L_c" stoichiometry="0.281000"/>
			<speciesReference species="M_asn_L_c" stoichiometry="0.229000"/>
			<speciesReference species="M_asp_L_c" stoichiometry="0.229000"/>
			<speciesReference species="M_atp_c" stoichiometry="45.731800"/>
			<speciesReference species="M_clpn_EC_c" stoichiometry="0.000129"/>
			<speciesReference species="M_coa_c" stoichiometry="0.000006"/>
			<speciesReference species="M_ctp_c" stoichiometry="0.126000"/>
			<speciesReference species="M_cys_L_c" stoichiometry="0.087000"/>
			<speciesReference species="M_datp_c" stoichiometry="0.024700"/>
			<speciesReference species="M_dctp_c" stoichiometry="0.025400"/>
			<speciesReference species="M_dgtp_c" stoichiometry="0.025400"/>
			<speciesReference species="M_dttp_c" stoichiometry="0.024700"/>
			<speciesReference species="M_fad_c" stoichiometry="0.000010"/>
			<speciesReference species="M_gln_L_c" stoichiometry="0.250000"/>
			<speciesReference species="M_glu_L_c" stoichiometry="0.250000"/>
			<speciesReference species="M_gly_c" stoichiometry="0.582000"/>
			<speciesReference species="M_gtp_c" stoichiometry="0.203000"/>
			<speciesReference species="M_h2o_c" stoichiometry="45.560800"/>
			<speciesReference species="M_his_L_c" stoichiometry="0.090000"/>
			<speciesReference species="M_ile_L_c" stoichiometry="0.276000"/>
			<speciesReference species="M_leu_L_c" stoichiometry="0.428000"/>
			<speciesReference species="M_lps_EC_c" stoichiometry="0.008400"/>
			<speciesReference species="M_lys_L_c" stoichiometry="0.326000"/>
			<speciesReference species="M_met_L_c" stoichiometry="0.146000"/>
			<speciesReference species="M_nad_c" stoichiometry="0.002150"/>
			<speciesReference species="M_nadh_c" stoichiometry="0.000050"/>
			<speciesReference species="M_nadp_c" stoichiometry="0.000130"/>
			<speciesReference species="M_nadph_c" stoichiometry="0.000400"/>
			<speciesReference species="M_pe_EC_c" stoichiometry="0.001935"/>
			<speciesReference species="M_peptido_EC_c" stoichiometry="0.027600"/>
			<speciesReference species="M_pg_EC_c" stoichiometry="0.000464"/>
			<speciesReference species="M_phe_L_c" stoichiometry="0.176000"/>
			<speciesReference species="M_pro_L_c" stoichiometry="0.210000"/>
			<speciesReference species="M_ps_EC_c" stoichiometry="0.000052"/>
			<speciesReference species="M_ptrc_c" stoichiometry="0.035000"/>
			<speciesReference species="M_ser_L_c" stoichiometry="0.205000"/>
			<speciesReference species="M_spmd_c" stoichiometry="0.007000"/>
			<speciesReference species="M_succoa_c" stoichiometry="0.000003"/>
			<speciesReference species="M_thr_L_c" stoichiometry="0.241000"/>
			<speciesReference species="M_trp_L_c" stoichiometry="0.054000"/>
			<speciesReference species="M_tyr_L_c" stoichiometry="0.131000"/>
			<speciesReference species="M_udpg_c" stoichiometry="0.003000"/>
			<speciesReference species="M_utp_c" stoichiometry="0.136000"/>
			<speciesReference species="M_val_L_c" stoichiometry="0.402000"/>
		</listOfReactants>
		<listOfProducts>
			<speciesReference species="M_adp_c" stoichiometry="45.560800"/>
			<speciesReference species="M_h_c" stoichiometry="45.560350"/>
			<speciesReference species="M_pi_c" stoichiometry="45.562800"/>
			<speciesReference species="M_ppi_c" stoichiometry="0.730200"/>
		</listOfProducts>
		<kineticLaw>
			<math xmlns="http://www.w3.org/1998/Math/MathML">
				<apply>
					<ci> LOWER_BOUND </ci>
					<ci> UPPER_BOUND </ci>
					<ci> OBJECTIVE_COEFFICIENT </ci>
					<ci> REDUCED_COST </ci>
				</apply>
			</math>
			<listOfParameters>
				<parameter id="LOWER_BOUND" value="0.000000" units="mmol_per_gDW_per_hr"/>
				<parameter id="UPPER_BOUND" value="999999.000000" units="mmol_per_gDW_per_hr"/>
				<parameter id="OBJECTIVE_COEFFICIENT" value="1.000000"/>
				<parameter id="REDUCED_COST" value="0.000000"/>
			</listOfParameters>
		</kineticLaw>
	</reaction>
	<reaction id="R_C120SN" name="R_Fatty_acid_biosynthesis__n_C120_" reversible="false">
		<notes>
			<html:p>GENE_ASSOCIATION: ( ( SGL21860c  and  SGL36490c  and  SGL22810  and  SGL32980 ) or ( SGL21860c  and  SGL36490c  and  SGL11310c  and  SGL32980 ) or ( SGL21860c  and  SGL36490c  and  SGL56040c  and  SGL32980 ) )</html:p>
			<html:p>PROTEIN_ASSOCIATION: ( FabA and FabB and FabGec and FabI )</html:p>
			<html:p>SUBSYSTEM: S_Membrane_Lipid_Metabolism</html:p>
			<html:p>PROTEIN_CLASS: </html:p>
		</notes>
		<listOfReactants>
			<speciesReference species="M_actACP_c" stoichiometry="1.000000"/>
			<speciesReference species="M_h_c" stoichiometry="14.000000"/>
			<speciesReference species="M_malACP_c" stoichiometry="4.000000"/>
			<speciesReference species="M_nadph_c" stoichiometry="10.000000"/>
		</listOfReactants>
		<listOfProducts>
			<speciesReference species="M_ACP_c" stoichiometry="4.000000"/>
			<speciesReference species="M_co2_c" stoichiometry="4.000000"/>
			<speciesReference species="M_ddcaACP_c" stoichiometry="1.000000"/>
			<speciesReference species="M_h2o_c" stoichiometry="5.000000"/>
			<speciesReference species="M_nadp_c" stoichiometry="10.000000"/>
		</listOfProducts>
		<kineticLaw>
			<math xmlns="http://www.w3.org/1998/Math/MathML">
				<apply>
					<ci> LOWER_BOUND </ci>
					<ci> UPPER_BOUND </ci>
					<ci> OBJECTIVE_COEFFICIENT </ci>
					<ci> REDUCED_COST </ci>
				</apply>
			</math>
			<listOfParameters>
				<parameter id="LOWER_BOUND" value="0.000000" units="mmol_per_gDW_per_hr"/>
				<parameter id="UPPER_BOUND" value="999999.000000" units="mmol_per_gDW_per_hr"/>
				<parameter id="OBJECTIVE_COEFFICIENT" value="0.000000"/>
				<parameter id="REDUCED_COST" value="0.000000"/>
			</listOfParameters>
		</kineticLaw>
	</reaction>
	<reaction id="R_C140SN" name="R_Fatty_acid_biosynthesis__n_C140_" reversible="false">
		<notes>
			<html:p>GENE_ASSOCIATION: ( ( SGL21860c  and  SGL36490c  and  SGL22810  and  SGL32980 ) or ( SGL21860c  and  SGL36490c  and  SGL11310c  and  SGL32980 ) or ( SGL21860c  and  SGL36490c  and  SGL56040c  and  SGL32980 ) )</html:p>
			<html:p>PROTEIN_ASSOCIATION: ( FabA and FabB and FabGec and FabI )</html:p>
			<html:p>SUBSYSTEM: S_Membrane_Lipid_Metabolism</html:p>
			<html:p>PROTEIN_CLASS: </html:p>
		</notes>
		<listOfReactants>
			<speciesReference species="M_actACP_c" stoichiometry="1.000000"/>
			<speciesReference species="M_h_c" stoichiometry="17.000000"/>
			<speciesReference species="M_malACP_c" stoichiometry="5.000000"/>
			<speciesReference species="M_nadph_c" stoichiometry="12.000000"/>
		</listOfReactants>
		<listOfProducts>
			<speciesReference species="M_ACP_c" stoichiometry="5.000000"/>
			<speciesReference species="M_co2_c" stoichiometry="5.000000"/>
			<speciesReference species="M_h2o_c" stoichiometry="6.000000"/>
			<speciesReference species="M_myrsACP_c" stoichiometry="1.000000"/>
			<speciesReference species="M_nadp_c" stoichiometry="12.000000"/>
		</listOfProducts>
		<kineticLaw>
			<math xmlns="http://www.w3.org/1998/Math/MathML">
				<apply>
					<ci> LOWER_BOUND </ci>
					<ci> UPPER_BOUND </ci>
					<ci> OBJECTIVE_COEFFICIENT </ci>
					<ci> REDUCED_COST </ci>
				</apply>
			</math>
			<listOfParameters>
				<parameter id="LOWER_BOUND" value="0.000000" units="mmol_per_gDW_per_hr"/>
				<parameter id="UPPER_BOUND" value="999999.000000" units="mmol_per_gDW_per_hr"/>
				<parameter id="OBJECTIVE_COEFFICIENT" value="0.000000"/>
				<parameter id="REDUCED_COST" value="0.000000"/>
			</listOfParameters>
		</kineticLaw>
	</reaction>
	<reaction id="R_C141SN" name="R_Fatty_acid_biosynthesis__n_C141_" reversible="false">
		<notes>
			<html:p>GENE_ASSOCIATION: ( ( SGL21860c  and  SGL36490c  and  SGL22810  and  SGL32980  and  SGL44510c ) or ( SGL21860c  and  SGL36490c  and  SGL11310c  and  SGL32980  and  SGL44510c ) or ( SGL21860c  and  SGL36490c  and  SGL56040c  and  SGL32980  and  SGL44510c ) )</html:p>
			<html:p>PROTEIN_ASSOCIATION: ( FabA and FabB and FabGec and FabI and FabZ )</html:p>
			<html:p>SUBSYSTEM: S_Membrane_Lipid_Metabolism</html:p>
			<html:p>PROTEIN_CLASS: </html:p>
		</notes>
		<listOfReactants>
			<speciesReference species="M_actACP_c" stoichiometry="1.000000"/>
			<speciesReference species="M_h_c" stoichiometry="16.000000"/>
			<speciesReference species="M_malACP_c" stoichiometry="5.000000"/>
			<speciesReference species="M_nadph_c" stoichiometry="11.000000"/>
		</listOfReactants>
		<listOfProducts>
			<speciesReference species="M_ACP_c" stoichiometry="5.000000"/>
			<speciesReference species="M_co2_c" stoichiometry="5.000000"/>
			<speciesReference species="M_h2o_c" stoichiometry="6.000000"/>
			<speciesReference species="M_nadp_c" stoichiometry="11.000000"/>
			<speciesReference species="M_tdeACP_c" stoichiometry="1.000000"/>
		</listOfProducts>
		<kineticLaw>
			<math xmlns="http://www.w3.org/1998/Math/MathML">
				<apply>
					<ci> LOWER_BOUND </ci>
					<ci> UPPER_BOUND </ci>
					<ci> OBJECTIVE_COEFFICIENT </ci>
					<ci> REDUCED_COST </ci>
				</apply>
			</math>
			<listOfParameters>
				<parameter id="LOWER_BOUND" value="0.000000" units="mmol_per_gDW_per_hr"/>
				<parameter id="UPPER_BOUND" value="999999.000000" units="mmol_per_gDW_per_hr"/>
				<parameter id="OBJECTIVE_COEFFICIENT" value="0.000000"/>
				<parameter id="REDUCED_COST" value="0.000000"/>
			</listOfParameters>
		</kineticLaw>
	</reaction>
	<reaction id="R_C160SN" name="R_Fatty_acid_biosynthesis__n_C160_" reversible="false">
		<notes>
			<html:p>GENE_ASSOCIATION: ( ( SGL21860c  and  SGL36490c  and  SGL22810  and  SGL32980 ) or ( SGL21860c  and  SGL36490c  and  SGL11310c  and  SGL32980 ) or ( SGL21860c  and  SGL36490c  and  SGL56040c  and  SGL32980 ) )</html:p>
			<html:p>PROTEIN_ASSOCIATION: ( FabA and FabB and FabGec and FabI )</html:p>
			<html:p>SUBSYSTEM: S_Membrane_Lipid_Metabolism</html:p>
			<html:p>PROTEIN_CLASS: </html:p>
		</notes>
		<listOfReactants>
			<speciesReference species="M_actACP_c" stoichiometry="1.000000"/>
			<speciesReference species="M_h_c" stoichiometry="20.000000"/>
			<speciesReference species="M_malACP_c" stoichiometry="6.000000"/>
			<speciesReference species="M_nadph_c" stoichiometry="14.000000"/>
		</listOfReactants>
		<listOfProducts>
			<speciesReference species="M_ACP_c" stoichiometry="6.000000"/>
			<speciesReference species="M_co2_c" stoichiometry="6.000000"/>
			<speciesReference species="M_h2o_c" stoichiometry="7.000000"/>
			<speciesReference species="M_nadp_c" stoichiometry="14.000000"/>
			<speciesReference species="M_palmACP_c" stoichiometry="1.000000"/>
		</listOfProducts>
		<kineticLaw>
			<math xmlns="http://www.w3.org/1998/Math/MathML">
				<apply>
					<ci> LOWER_BOUND </ci>
					<ci> UPPER_BOUND </ci>
					<ci> OBJECTIVE_COEFFICIENT </ci>
					<ci> REDUCED_COST </ci>
				</apply>
			</math>
			<listOfParameters>
				<parameter id="LOWER_BOUND" value="0.000000" units="mmol_per_gDW_per_hr"/>
				<parameter id="UPPER_BOUND" value="999999.000000" units="mmol_per_gDW_per_hr"/>
				<parameter id="OBJECTIVE_COEFFICIENT" value="0.000000"/>
				<parameter id="REDUCED_COST" value="0.000000"/>
			</listOfParameters>
		</kineticLaw>
	</reaction>
	<reaction id="R_C161SN" name="R_Fatty_acid_biosynthesis__n_C161_" reversible="false">
		<notes>
			<html:p>GENE_ASSOCIATION: ( ( SGL21860c  and  SGL36490c  and  SGL22810  and  SGL32980  and  SGL44510c ) or ( SGL21860c  and  SGL36490c  and  SGL11310c  and  SGL32980  and  SGL44510c ) or ( SGL21860c  and  SGL36490c  and  SGL56040c  and  SGL32980  and  SGL44510c ) )</html:p>
			<html:p>PROTEIN_ASSOCIATION: ( FabA and FabB and FabGec and FabI and FabZ )</html:p>
			<html:p>SUBSYSTEM: S_Membrane_Lipid_Metabolism</html:p>
			<html:p>PROTEIN_CLASS: </html:p>
		</notes>
		<listOfReactants>
			<speciesReference species="M_actACP_c" stoichiometry="1.000000"/>
			<speciesReference species="M_h_c" stoichiometry="19.000000"/>
			<speciesReference species="M_malACP_c" stoichiometry="6.000000"/>
			<speciesReference species="M_nadph_c" stoichiometry="13.000000"/>
		</listOfReactants>
		<listOfProducts>
			<speciesReference species="M_ACP_c" stoichiometry="6.000000"/>
			<speciesReference species="M_co2_c" stoichiometry="6.000000"/>
			<speciesReference species="M_h2o_c" stoichiometry="7.000000"/>
			<speciesReference species="M_hdeACP_c" stoichiometry="1.000000"/>
			<speciesReference species="M_nadp_c" stoichiometry="13.000000"/>
		</listOfProducts>
		<kineticLaw>
			<math xmlns="http://www.w3.org/1998/Math/MathML">
				<apply>
					<ci> LOWER_BOUND </ci>
					<ci> UPPER_BOUND </ci>
					<ci> OBJECTIVE_COEFFICIENT </ci>
					<ci> REDUCED_COST </ci>
				</apply>
			</math>
			<listOfParameters>
				<parameter id="LOWER_BOUND" value="0.000000" units="mmol_per_gDW_per_hr"/>
				<parameter id="UPPER_BOUND" value="999999.000000" units="mmol_per_gDW_per_hr"/>
				<parameter id="OBJECTIVE_COEFFICIENT" value="0.000000"/>
				<parameter id="REDUCED_COST" value="0.000000"/>
			</listOfParameters>
		</kineticLaw>
	</reaction>
	<reaction id="R_C181SN" name="R_Fatty_acid_biosynthesis__n_C181_" reversible="false">
		<notes>
			<html:p>GENE_ASSOCIATION: ( ( SGL21860c  and  SGL36490c  and  SGL22830  and  SGL22810  and  SGL32980  and  SGL44510c ) or ( SGL21860c  and  SGL36490c  and  SGL22830  and  SGL11310c  and  SGL32980  and  SGL44510c ) or ( SGL21860c  and  SGL36490c  and  SGL22830  and  SGL56040c  and  SGL32980  and  SGL44510c ) )</html:p>
			<html:p>PROTEIN_ASSOCIATION: ( FabA and FabB and FabF and FabGec and FabI and FabZ )</html:p>
			<html:p>SUBSYSTEM: S_Membrane_Lipid_Metabolism</html:p>
			<html:p>PROTEIN_CLASS: </html:p>
		</notes>
		<listOfReactants>
			<speciesReference species="M_actACP_c" stoichiometry="1.000000"/>
			<speciesReference species="M_h_c" stoichiometry="22.000000"/>
			<speciesReference species="M_malACP_c" stoichiometry="7.000000"/>
			<speciesReference species="M_nadph_c" stoichiometry="15.000000"/>
		</listOfReactants>
		<listOfProducts>
			<speciesReference species="M_ACP_c" stoichiometry="7.000000"/>
			<speciesReference species="M_co2_c" stoichiometry="7.000000"/>
			<speciesReference species="M_h2o_c" stoichiometry="8.000000"/>
			<speciesReference species="M_nadp_c" stoichiometry="15.000000"/>
			<speciesReference species="M_octeACP_c" stoichiometry="1.000000"/>
		</listOfProducts>
		<kineticLaw>
			<math xmlns="http://www.w3.org/1998/Math/MathML">
				<apply>
					<ci> LOWER_BOUND </ci>
					<ci> UPPER_BOUND </ci>
					<ci> OBJECTIVE_COEFFICIENT </ci>
					<ci> REDUCED_COST </ci>
				</apply>
			</math>
			<listOfParameters>
				<parameter id="LOWER_BOUND" value="0.000000" units="mmol_per_gDW_per_hr"/>
				<parameter id="UPPER_BOUND" value="999999.000000" units="mmol_per_gDW_per_hr"/>
				<parameter id="OBJECTIVE_COEFFICIENT" value="0.000000"/>
				<parameter id="REDUCED_COST" value="0.000000"/>
			</listOfParameters>
		</kineticLaw>
	</reaction>
	<reaction id="R_CAT" name="R_catalase" reversible="false">
		<notes>
			<html:p>GENE_ASSOCIATION: SGL30520c</html:p>
			<html:p>PROTEIN_ASSOCIATION: KatE</html:p>
			<html:p>SUBSYSTEM: S_Unassigned</html:p>
			<html:p>PROTEIN_CLASS: 1.11.1.6</html:p>
		</notes>
		<listOfReactants>
			<speciesReference species="M_h2o2_c" stoichiometry="2.000000"/>
		</listOfReactants>
		<listOfProducts>
			<speciesReference species="M_h2o_c" stoichiometry="2.000000"/>
			<speciesReference species="M_o2_c" stoichiometry="1.000000"/>
		</listOfProducts>
		<kineticLaw>
			<math xmlns="http://www.w3.org/1998/Math/MathML">
				<apply>
					<ci> LOWER_BOUND </ci>
					<ci> UPPER_BOUND </ci>
					<ci> OBJECTIVE_COEFFICIENT </ci>
					<ci> REDUCED_COST </ci>
				</apply>
			</math>
			<listOfParameters>
				<parameter id="LOWER_BOUND" value="0.000000" units="mmol_per_gDW_per_hr"/>
				<parameter id="UPPER_BOUND" value="999999.000000" units="mmol_per_gDW_per_hr"/>
				<parameter id="OBJECTIVE_COEFFICIENT" value="0.000000"/>
				<parameter id="REDUCED_COST" value="0.000000"/>
			</listOfParameters>
		</kineticLaw>
	</reaction>
	<reaction id="R_CBIAT_DELETE" name="R_Cobinamide_adenyltransferase" reversible="true">
		<notes>
			<html:p>GENE_ASSOCIATION: SGL30090c</html:p>
			<html:p>PROTEIN_ASSOCIATION: BtuR</html:p>
			<html:p>SUBSYSTEM: S_Cofactor_and_Prosthetic_Group_Biosynthesis</html:p>
			<html:p>PROTEIN_CLASS: </html:p>
		</notes>
		<listOfReactants>
			<speciesReference species="M_atp_c" stoichiometry="1.000000"/>
			<speciesReference species="M_cbi_c" stoichiometry="1.000000"/>
			<speciesReference species="M_h2o_c" stoichiometry="1.000000"/>
		</listOfReactants>
		<listOfProducts>
			<speciesReference species="M_adocbi_c" stoichiometry="1.000000"/>
			<speciesReference species="M_pi_c" stoichiometry="1.000000"/>
			<speciesReference species="M_ppi_c" stoichiometry="1.000000"/>
		</listOfProducts>
		<kineticLaw>
			<math xmlns="http://www.w3.org/1998/Math/MathML">
				<apply>
					<ci> LOWER_BOUND </ci>
					<ci> UPPER_BOUND </ci>
					<ci> OBJECTIVE_COEFFICIENT </ci>
					<ci> REDUCED_COST </ci>
				</apply>
			</math>
			<listOfParameters>
				<parameter id="LOWER_BOUND" value="-999999.000000" units="mmol_per_gDW_per_hr"/>
				<parameter id="UPPER_BOUND" value="999999.000000" units="mmol_per_gDW_per_hr"/>
				<parameter id="OBJECTIVE_COEFFICIENT" value="0.000000"/>
				<parameter id="REDUCED_COST" value="0.000000"/>
			</listOfParameters>
		</kineticLaw>
	</reaction>
	<reaction id="R_CBLAT_DELETE" name="R_cob_I_alamin_adenosyltransferase" reversible="true">
		<notes>
			<html:p>GENE_ASSOCIATION: SGL30090c</html:p>
			<html:p>PROTEIN_ASSOCIATION: BtuR</html:p>
			<html:p>SUBSYSTEM: S_Cofactor_and_Prosthetic_Group_Biosynthesis</html:p>
			<html:p>PROTEIN_CLASS: 2.5.1.17</html:p>
		</notes>
		<listOfReactants>
			<speciesReference species="M_atp_c" stoichiometry="1.000000"/>
			<speciesReference species="M_cbl1_c" stoichiometry="1.000000"/>
			<speciesReference species="M_h2o_c" stoichiometry="1.000000"/>
		</listOfReactants>
		<listOfProducts>
			<speciesReference species="M_adocbl_c" stoichiometry="1.000000"/>
			<speciesReference species="M_pi_c" stoichiometry="1.000000"/>
			<speciesReference species="M_ppi_c" stoichiometry="1.000000"/>
		</listOfProducts>
		<kineticLaw>
			<math xmlns="http://www.w3.org/1998/Math/MathML">
				<apply>
					<ci> LOWER_BOUND </ci>
					<ci> UPPER_BOUND </ci>
					<ci> OBJECTIVE_COEFFICIENT </ci>
					<ci> REDUCED_COST </ci>
				</apply>
			</math>
			<listOfParameters>
				<parameter id="LOWER_BOUND" value="-999999.000000" units="mmol_per_gDW_per_hr"/>
				<parameter id="UPPER_BOUND" value="999999.000000" units="mmol_per_gDW_per_hr"/>
				<parameter id="OBJECTIVE_COEFFICIENT" value="0.000000"/>
				<parameter id="REDUCED_COST" value="0.000000"/>
			</listOfParameters>
		</kineticLaw>
	</reaction>
	<reaction id="R_CBPS" name="R_carbamoyl_phosphate_synthase__glutamine_hydrolysing_" reversible="false">
		<notes>
			<html:p>GENE_ASSOCIATION: ( SGL10050  and  SGL10060 )</html:p>
			<html:p>PROTEIN_ASSOCIATION: Car</html:p>
			<html:p>SUBSYSTEM: S_Arginine_and_Proline_Metabolism</html:p>
			<html:p>PROTEIN_CLASS: 6.3.5.5</html:p>
		</notes>
		<listOfReactants>
			<speciesReference species="M_atp_c" stoichiometry="2.000000"/>
			<speciesReference species="M_gln_L_c" stoichiometry="1.000000"/>
			<speciesReference species="M_h2o_c" stoichiometry="1.000000"/>
			<speciesReference species="M_hco3_c" stoichiometry="1.000000"/>
		</listOfReactants>
		<listOfProducts>
			<speciesReference species="M_adp_c" stoichiometry="2.000000"/>
			<speciesReference species="M_cbp_c" stoichiometry="1.000000"/>
			<speciesReference species="M_glu_L_c" stoichiometry="1.000000"/>
			<speciesReference species="M_h_c" stoichiometry="2.000000"/>
			<speciesReference species="M_pi_c" stoichiometry="1.000000"/>
		</listOfProducts>
		<kineticLaw>
			<math xmlns="http://www.w3.org/1998/Math/MathML">
				<apply>
					<ci> LOWER_BOUND </ci>
					<ci> UPPER_BOUND </ci>
					<ci> OBJECTIVE_COEFFICIENT </ci>
					<ci> REDUCED_COST </ci>
				</apply>
			</math>
			<listOfParameters>
				<parameter id="LOWER_BOUND" value="0.000000" units="mmol_per_gDW_per_hr"/>
				<parameter id="UPPER_BOUND" value="999999.000000" units="mmol_per_gDW_per_hr"/>
				<parameter id="OBJECTIVE_COEFFICIENT" value="0.000000"/>
				<parameter id="REDUCED_COST" value="-0.009247"/>
			</listOfParameters>
		</kineticLaw>
	</reaction>
	<reaction id="R_CDAPPA_EC" name="R_CDP_Diacylglycerol_pyrophostatase__Ecoli_" reversible="false">
		<notes>
			<html:p>GENE_ASSOCIATION: SGL01300c</html:p>
			<html:p>PROTEIN_ASSOCIATION: Cdhec</html:p>
			<html:p>SUBSYSTEM: S_Membrane_Lipid_Metabolism</html:p>
			<html:p>PROTEIN_CLASS: 3.6.1.26</html:p>
		</notes>
		<listOfReactants>
			<speciesReference species="M_cdpdag_EC_c" stoichiometry="0.020000"/>
			<speciesReference species="M_h2o_c" stoichiometry="1.000000"/>
		</listOfReactants>
		<listOfProducts>
			<speciesReference species="M_cmp_c" stoichiometry="1.000000"/>
			<speciesReference species="M_h_c" stoichiometry="2.000000"/>
			<speciesReference species="M_pa_EC_c" stoichiometry="0.020000"/>
		</listOfProducts>
		<kineticLaw>
			<math xmlns="http://www.w3.org/1998/Math/MathML">
				<apply>
					<ci> LOWER_BOUND </ci>
					<ci> UPPER_BOUND </ci>
					<ci> OBJECTIVE_COEFFICIENT </ci>
					<ci> REDUCED_COST </ci>
				</apply>
			</math>
			<listOfParameters>
				<parameter id="LOWER_BOUND" value="0.000000" units="mmol_per_gDW_per_hr"/>
				<parameter id="UPPER_BOUND" value="999999.000000" units="mmol_per_gDW_per_hr"/>
				<parameter id="OBJECTIVE_COEFFICIENT" value="0.000000"/>
				<parameter id="REDUCED_COST" value="-0.009247"/>
			</listOfParameters>
		</kineticLaw>
	</reaction>
	<reaction id="R_CDPMEK" name="R_4__cytidine_5__diphospho__2_C_methyl_D_erythritol_kinase" reversible="false">
		<notes>
			<html:p>GENE_ASSOCIATION: SGL42870</html:p>
			<html:p>PROTEIN_ASSOCIATION: IspE</html:p>
			<html:p>SUBSYSTEM: S_Cofactor_and_Prosthetic_Group_Biosynthesis</html:p>
			<html:p>PROTEIN_CLASS: </html:p>
		</notes>
		<listOfReactants>
			<speciesReference species="M_4c2me_c" stoichiometry="1.000000"/>
			<speciesReference species="M_atp_c" stoichiometry="1.000000"/>
		</listOfReactants>
		<listOfProducts>
			<speciesReference species="M_2p4c2me_c" stoichiometry="1.000000"/>
			<speciesReference species="M_adp_c" stoichiometry="1.000000"/>
			<speciesReference species="M_h_c" stoichiometry="1.000000"/>
		</listOfProducts>
		<kineticLaw>
			<math xmlns="http://www.w3.org/1998/Math/MathML">
				<apply>
					<ci> LOWER_BOUND </ci>
					<ci> UPPER_BOUND </ci>
					<ci> OBJECTIVE_COEFFICIENT </ci>
					<ci> REDUCED_COST </ci>
				</apply>
			</math>
			<listOfParameters>
				<parameter id="LOWER_BOUND" value="0.000000" units="mmol_per_gDW_per_hr"/>
				<parameter id="UPPER_BOUND" value="999999.000000" units="mmol_per_gDW_per_hr"/>
				<parameter id="OBJECTIVE_COEFFICIENT" value="0.000000"/>
				<parameter id="REDUCED_COST" value="0.000000"/>
			</listOfParameters>
		</kineticLaw>
	</reaction>
	<reaction id="R_CHORM" name="R_chorismate_mutase" reversible="false">
		<notes>
			<html:p>GENE_ASSOCIATION: ( SGL13010c  or  SGL13000 )</html:p>
			<html:p>PROTEIN_ASSOCIATION: ( PheA ) or ( TyrAec )</html:p>
			<html:p>SUBSYSTEM: S_Tyrosine__Tryptophan__and_Phenylalanine_Metabolism</html:p>
			<html:p>PROTEIN_CLASS: 5.4.99.5</html:p>
		</notes>
		<listOfReactants>
			<speciesReference species="M_chor_c" stoichiometry="1.000000"/>
		</listOfReactants>
		<listOfProducts>
			<speciesReference species="M_pphn_c" stoichiometry="1.000000"/>
		</listOfProducts>
		<kineticLaw>
			<math xmlns="http://www.w3.org/1998/Math/MathML">
				<apply>
					<ci> LOWER_BOUND </ci>
					<ci> UPPER_BOUND </ci>
					<ci> OBJECTIVE_COEFFICIENT </ci>
					<ci> REDUCED_COST </ci>
				</apply>
			</math>
			<listOfParameters>
				<parameter id="LOWER_BOUND" value="0.000000" units="mmol_per_gDW_per_hr"/>
				<parameter id="UPPER_BOUND" value="999999.000000" units="mmol_per_gDW_per_hr"/>
				<parameter id="OBJECTIVE_COEFFICIENT" value="0.000000"/>
				<parameter id="REDUCED_COST" value="0.000000"/>
			</listOfParameters>
		</kineticLaw>
	</reaction>
	<reaction id="R_CHORS" name="R_chorismate_synthase" reversible="false">
		<notes>
			<html:p>GENE_ASSOCIATION: SGL36640c</html:p>
			<html:p>PROTEIN_ASSOCIATION: AroC</html:p>
			<html:p>SUBSYSTEM: S_Tyrosine__Tryptophan__and_Phenylalanine_Metabolism</html:p>
			<html:p>PROTEIN_CLASS: 4.2.3.5</html:p>
		</notes>
		<listOfReactants>
			<speciesReference species="M_3psme_c" stoichiometry="1.000000"/>
		</listOfReactants>
		<listOfProducts>
			<speciesReference species="M_chor_c" stoichiometry="1.000000"/>
			<speciesReference species="M_pi_c" stoichiometry="1.000000"/>
		</listOfProducts>
		<kineticLaw>
			<math xmlns="http://www.w3.org/1998/Math/MathML">
				<apply>
					<ci> LOWER_BOUND </ci>
					<ci> UPPER_BOUND </ci>
					<ci> OBJECTIVE_COEFFICIENT </ci>
					<ci> REDUCED_COST </ci>
				</apply>
			</math>
			<listOfParameters>
				<parameter id="LOWER_BOUND" value="0.000000" units="mmol_per_gDW_per_hr"/>
				<parameter id="UPPER_BOUND" value="999999.000000" units="mmol_per_gDW_per_hr"/>
				<parameter id="OBJECTIVE_COEFFICIENT" value="0.000000"/>
				<parameter id="REDUCED_COST" value="0.000000"/>
			</listOfParameters>
		</kineticLaw>
	</reaction>
	<reaction id="R_CHRPL" name="R_Chorismate_pyruvate_lyase" reversible="false">
		<notes>
			<html:p>GENE_ASSOCIATION: SGL50050c</html:p>
			<html:p>PROTEIN_ASSOCIATION: UbiC</html:p>
			<html:p>SUBSYSTEM: S_Cofactor_and_Prosthetic_Group_Biosynthesis</html:p>
			<html:p>PROTEIN_CLASS: </html:p>
		</notes>
		<listOfReactants>
			<speciesReference species="M_chor_c" stoichiometry="1.000000"/>
		</listOfReactants>
		<listOfProducts>
			<speciesReference species="M_4hbz_c" stoichiometry="1.000000"/>
			<speciesReference species="M_pyr_c" stoichiometry="1.000000"/>
		</listOfProducts>
		<kineticLaw>
			<math xmlns="http://www.w3.org/1998/Math/MathML">
				<apply>
					<ci> LOWER_BOUND </ci>
					<ci> UPPER_BOUND </ci>
					<ci> OBJECTIVE_COEFFICIENT </ci>
					<ci> REDUCED_COST </ci>
				</apply>
			</math>
			<listOfParameters>
				<parameter id="LOWER_BOUND" value="0.000000" units="mmol_per_gDW_per_hr"/>
				<parameter id="UPPER_BOUND" value="999999.000000" units="mmol_per_gDW_per_hr"/>
				<parameter id="OBJECTIVE_COEFFICIENT" value="0.000000"/>
				<parameter id="REDUCED_COST" value="0.000000"/>
			</listOfParameters>
		</kineticLaw>
	</reaction>
	<reaction id="R_CLPNS_EC" name="R_Cardiolipin_Synthase__Ecoli_" reversible="true">
		<notes>
			<html:p>GENE_ASSOCIATION: SGL29390c</html:p>
			<html:p>PROTEIN_ASSOCIATION: Cls</html:p>
			<html:p>SUBSYSTEM: S_Membrane_Lipid_Metabolism</html:p>
			<html:p>PROTEIN_CLASS: </html:p>
		</notes>
		<listOfReactants>
			<speciesReference species="M_pg_EC_c" stoichiometry="0.040000"/>
		</listOfReactants>
		<listOfProducts>
			<speciesReference species="M_clpn_EC_c" stoichiometry="0.020000"/>
			<speciesReference species="M_glyc_c" stoichiometry="1.000000"/>
		</listOfProducts>
		<kineticLaw>
			<math xmlns="http://www.w3.org/1998/Math/MathML">
				<apply>
					<ci> LOWER_BOUND </ci>
					<ci> UPPER_BOUND </ci>
					<ci> OBJECTIVE_COEFFICIENT </ci>
					<ci> REDUCED_COST </ci>
				</apply>
			</math>
			<listOfParameters>
				<parameter id="LOWER_BOUND" value="-999999.000000" units="mmol_per_gDW_per_hr"/>
				<parameter id="UPPER_BOUND" value="999999.000000" units="mmol_per_gDW_per_hr"/>
				<parameter id="OBJECTIVE_COEFFICIENT" value="0.000000"/>
				<parameter id="REDUCED_COST" value="0.000000"/>
			</listOfParameters>
		</kineticLaw>
	</reaction>
	<reaction id="R_CMPN" name="R_CMP_nucleosidase" reversible="false">
		<notes>
			<html:p>GENE_ASSOCIATION: </html:p>
			<html:p>PROTEIN_ASSOCIATION: </html:p>
			<html:p>SUBSYSTEM: S_Nucleotide_Salvage_Pathway</html:p>
			<html:p>PROTEIN_CLASS: 3.2.2.10</html:p>
		</notes>
		<listOfReactants>
			<speciesReference species="M_cmp_c" stoichiometry="1.000000"/>
			<speciesReference species="M_h2o_c" stoichiometry="1.000000"/>
		</listOfReactants>
		<listOfProducts>
			<speciesReference species="M_csn_c" stoichiometry="1.000000"/>
			<speciesReference species="M_r5p_c" stoichiometry="1.000000"/>
		</listOfProducts>
		<kineticLaw>
			<math xmlns="http://www.w3.org/1998/Math/MathML">
				<apply>
					<ci> LOWER_BOUND </ci>
					<ci> UPPER_BOUND </ci>
					<ci> OBJECTIVE_COEFFICIENT </ci>
					<ci> REDUCED_COST </ci>
				</apply>
			</math>
			<listOfParameters>
				<parameter id="LOWER_BOUND" value="0.000000" units="mmol_per_gDW_per_hr"/>
				<parameter id="UPPER_BOUND" value="999999.000000" units="mmol_per_gDW_per_hr"/>
				<parameter id="OBJECTIVE_COEFFICIENT" value="0.000000"/>
				<parameter id="REDUCED_COST" value="0.000000"/>
			</listOfParameters>
		</kineticLaw>
	</reaction>
	<reaction id="R_CO2t" name="R_CO2_transporter_via_diffusion" reversible="true">
		<notes>
			<html:p>GENE_ASSOCIATION: </html:p>
			<html:p>PROTEIN_ASSOCIATION: </html:p>
			<html:p>SUBSYSTEM: S_Transport__Extracellular</html:p>
			<html:p>PROTEIN_CLASS: </html:p>
		</notes>
		<listOfReactants>
			<speciesReference species="M_co2_e" stoichiometry="1.000000"/>
		</listOfReactants>
		<listOfProducts>
			<speciesReference species="M_co2_c" stoichiometry="1.000000"/>
		</listOfProducts>
		<kineticLaw>
			<math xmlns="http://www.w3.org/1998/Math/MathML">
				<apply>
					<ci> LOWER_BOUND </ci>
					<ci> UPPER_BOUND </ci>
					<ci> OBJECTIVE_COEFFICIENT </ci>
					<ci> REDUCED_COST </ci>
				</apply>
			</math>
			<listOfParameters>
				<parameter id="LOWER_BOUND" value="-999999.000000" units="mmol_per_gDW_per_hr"/>
				<parameter id="UPPER_BOUND" value="999999.000000" units="mmol_per_gDW_per_hr"/>
				<parameter id="OBJECTIVE_COEFFICIENT" value="0.000000"/>
				<parameter id="REDUCED_COST" value="0.000000"/>
			</listOfParameters>
		</kineticLaw>
	</reaction>
	<reaction id="R_CPPPGO" name="R_coproporphyrinogen_oxidase__O2_required_" reversible="false">
		<notes>
			<html:p>GENE_ASSOCIATION: SGL38700</html:p>
			<html:p>PROTEIN_ASSOCIATION: HemF</html:p>
			<html:p>SUBSYSTEM: S_Cofactor_and_Prosthetic_Group_Biosynthesis</html:p>
			<html:p>PROTEIN_CLASS: 1.3.3.3</html:p>
		</notes>
		<listOfReactants>
			<speciesReference species="M_cpppg3_c" stoichiometry="1.000000"/>
			<speciesReference species="M_h_c" stoichiometry="2.000000"/>
			<speciesReference species="M_o2_c" stoichiometry="1.000000"/>
		</listOfReactants>
		<listOfProducts>
			<speciesReference species="M_co2_c" stoichiometry="2.000000"/>
			<speciesReference species="M_h2o_c" stoichiometry="2.000000"/>
			<speciesReference species="M_pppg9_c" stoichiometry="1.000000"/>
		</listOfProducts>
		<kineticLaw>
			<math xmlns="http://www.w3.org/1998/Math/MathML">
				<apply>
					<ci> LOWER_BOUND </ci>
					<ci> UPPER_BOUND </ci>
					<ci> OBJECTIVE_COEFFICIENT </ci>
					<ci> REDUCED_COST </ci>
				</apply>
			</math>
			<listOfParameters>
				<parameter id="LOWER_BOUND" value="0.000000" units="mmol_per_gDW_per_hr"/>
				<parameter id="UPPER_BOUND" value="999999.000000" units="mmol_per_gDW_per_hr"/>
				<parameter id="OBJECTIVE_COEFFICIENT" value="0.000000"/>
				<parameter id="REDUCED_COST" value="0.000000"/>
			</listOfParameters>
		</kineticLaw>
	</reaction>
	<reaction id="R_CS" name="R_citrate_synthase" reversible="false">
		<notes>
			<html:p>GENE_ASSOCIATION: SGL18520c</html:p>
			<html:p>PROTEIN_ASSOCIATION: GltA</html:p>
			<html:p>SUBSYSTEM: S_Citric_Acid_Cycle</html:p>
			<html:p>PROTEIN_CLASS: </html:p>
		</notes>
		<listOfReactants>
			<speciesReference species="M_accoa_c" stoichiometry="1.000000"/>
			<speciesReference species="M_h2o_c" stoichiometry="1.000000"/>
			<speciesReference species="M_oaa_c" stoichiometry="1.000000"/>
		</listOfReactants>
		<listOfProducts>
			<speciesReference species="M_cit_c" stoichiometry="1.000000"/>
			<speciesReference species="M_coa_c" stoichiometry="1.000000"/>
			<speciesReference species="M_h_c" stoichiometry="1.000000"/>
		</listOfProducts>
		<kineticLaw>
			<math xmlns="http://www.w3.org/1998/Math/MathML">
				<apply>
					<ci> LOWER_BOUND </ci>
					<ci> UPPER_BOUND </ci>
					<ci> OBJECTIVE_COEFFICIENT </ci>
					<ci> REDUCED_COST </ci>
				</apply>
			</math>
			<listOfParameters>
				<parameter id="LOWER_BOUND" value="0.000000" units="mmol_per_gDW_per_hr"/>
				<parameter id="UPPER_BOUND" value="999999.000000" units="mmol_per_gDW_per_hr"/>
				<parameter id="OBJECTIVE_COEFFICIENT" value="0.000000"/>
				<parameter id="REDUCED_COST" value="0.000000"/>
			</listOfParameters>
		</kineticLaw>
	</reaction>
	<reaction id="R_CSND" name="R_Cytosine_deaminase" reversible="false">
		<notes>
			<html:p>GENE_ASSOCIATION: SGL53300c</html:p>
			<html:p>PROTEIN_ASSOCIATION: CodA</html:p>
			<html:p>SUBSYSTEM: S_Nucleotide_Salvage_Pathway</html:p>
			<html:p>PROTEIN_CLASS: 3.5.4.1</html:p>
		</notes>
		<listOfReactants>
			<speciesReference species="M_csn_c" stoichiometry="1.000000"/>
			<speciesReference species="M_h_c" stoichiometry="1.000000"/>
			<speciesReference species="M_h2o_c" stoichiometry="1.000000"/>
		</listOfReactants>
		<listOfProducts>
			<speciesReference species="M_nh4_c" stoichiometry="1.000000"/>
			<speciesReference species="M_ura_c" stoichiometry="1.000000"/>
		</listOfProducts>
		<kineticLaw>
			<math xmlns="http://www.w3.org/1998/Math/MathML">
				<apply>
					<ci> LOWER_BOUND </ci>
					<ci> UPPER_BOUND </ci>
					<ci> OBJECTIVE_COEFFICIENT </ci>
					<ci> REDUCED_COST </ci>
				</apply>
			</math>
			<listOfParameters>
				<parameter id="LOWER_BOUND" value="0.000000" units="mmol_per_gDW_per_hr"/>
				<parameter id="UPPER_BOUND" value="999999.000000" units="mmol_per_gDW_per_hr"/>
				<parameter id="OBJECTIVE_COEFFICIENT" value="0.000000"/>
				<parameter id="REDUCED_COST" value="-0.013871"/>
			</listOfParameters>
		</kineticLaw>
	</reaction>
	<reaction id="R_CTPS2" name="R_CTP_synthase__glutamine_" reversible="false">
		<notes>
			<html:p>GENE_ASSOCIATION: SGL11990</html:p>
			<html:p>PROTEIN_ASSOCIATION: PyrG</html:p>
			<html:p>SUBSYSTEM: S_Purine_and_Pyrimidine_Biosynthesis</html:p>
			<html:p>PROTEIN_CLASS: 6.3.4.2</html:p>
		</notes>
		<listOfReactants>
			<speciesReference species="M_atp_c" stoichiometry="1.000000"/>
			<speciesReference species="M_gln_L_c" stoichiometry="1.000000"/>
			<speciesReference species="M_h2o_c" stoichiometry="1.000000"/>
			<speciesReference species="M_utp_c" stoichiometry="1.000000"/>
		</listOfReactants>
		<listOfProducts>
			<speciesReference species="M_adp_c" stoichiometry="1.000000"/>
			<speciesReference species="M_ctp_c" stoichiometry="1.000000"/>
			<speciesReference species="M_glu_L_c" stoichiometry="1.000000"/>
			<speciesReference species="M_h_c" stoichiometry="2.000000"/>
			<speciesReference species="M_pi_c" stoichiometry="1.000000"/>
		</listOfProducts>
		<kineticLaw>
			<math xmlns="http://www.w3.org/1998/Math/MathML">
				<apply>
					<ci> LOWER_BOUND </ci>
					<ci> UPPER_BOUND </ci>
					<ci> OBJECTIVE_COEFFICIENT </ci>
					<ci> REDUCED_COST </ci>
				</apply>
			</math>
			<listOfParameters>
				<parameter id="LOWER_BOUND" value="0.000000" units="mmol_per_gDW_per_hr"/>
				<parameter id="UPPER_BOUND" value="999999.000000" units="mmol_per_gDW_per_hr"/>
				<parameter id="OBJECTIVE_COEFFICIENT" value="0.000000"/>
				<parameter id="REDUCED_COST" value="0.000000"/>
			</listOfParameters>
		</kineticLaw>
	</reaction>
	<reaction id="R_CYANST" name="R_Cyanide_sulfurtransferase" reversible="false">
		<notes>
			<html:p>GENE_ASSOCIATION: SGL53750c</html:p>
			<html:p>PROTEIN_ASSOCIATION: GlpE</html:p>
			<html:p>SUBSYSTEM: S_Unassigned</html:p>
			<html:p>PROTEIN_CLASS: 2.8.1.1</html:p>
		</notes>
		<listOfReactants>
			<speciesReference species="M_cyan_c" stoichiometry="1.000000"/>
			<speciesReference species="M_tsul_c" stoichiometry="1.000000"/>
		</listOfReactants>
		<listOfProducts>
			<speciesReference species="M_h_c" stoichiometry="1.000000"/>
			<speciesReference species="M_so3_c" stoichiometry="1.000000"/>
			<speciesReference species="M_tcynt_c" stoichiometry="1.000000"/>
		</listOfProducts>
		<kineticLaw>
			<math xmlns="http://www.w3.org/1998/Math/MathML">
				<apply>
					<ci> LOWER_BOUND </ci>
					<ci> UPPER_BOUND </ci>
					<ci> OBJECTIVE_COEFFICIENT </ci>
					<ci> REDUCED_COST </ci>
				</apply>
			</math>
			<listOfParameters>
				<parameter id="LOWER_BOUND" value="0.000000" units="mmol_per_gDW_per_hr"/>
				<parameter id="UPPER_BOUND" value="999999.000000" units="mmol_per_gDW_per_hr"/>
				<parameter id="OBJECTIVE_COEFFICIENT" value="0.000000"/>
				<parameter id="REDUCED_COST" value="0.000000"/>
			</listOfParameters>
		</kineticLaw>
	</reaction>
	<reaction id="R_CYSS" name="R_cysteine_synthase" reversible="false">
		<notes>
			<html:p>GENE_ASSOCIATION: ( SGL38490  or  SGL38580c )</html:p>
			<html:p>PROTEIN_ASSOCIATION: ( CysKec ) or ( CysM )</html:p>
			<html:p>SUBSYSTEM: S_Cysteine_Metabolism</html:p>
			<html:p>PROTEIN_CLASS: </html:p>
		</notes>
		<listOfReactants>
			<speciesReference species="M_acser_c" stoichiometry="1.000000"/>
			<speciesReference species="M_h2s_c" stoichiometry="1.000000"/>
		</listOfReactants>
		<listOfProducts>
			<speciesReference species="M_ac_c" stoichiometry="1.000000"/>
			<speciesReference species="M_cys_L_c" stoichiometry="1.000000"/>
			<speciesReference species="M_h_c" stoichiometry="1.000000"/>
		</listOfProducts>
		<kineticLaw>
			<math xmlns="http://www.w3.org/1998/Math/MathML">
				<apply>
					<ci> LOWER_BOUND </ci>
					<ci> UPPER_BOUND </ci>
					<ci> OBJECTIVE_COEFFICIENT </ci>
					<ci> REDUCED_COST </ci>
				</apply>
			</math>
			<listOfParameters>
				<parameter id="LOWER_BOUND" value="0.000000" units="mmol_per_gDW_per_hr"/>
				<parameter id="UPPER_BOUND" value="999999.000000" units="mmol_per_gDW_per_hr"/>
				<parameter id="OBJECTIVE_COEFFICIENT" value="0.000000"/>
				<parameter id="REDUCED_COST" value="0.000000"/>
			</listOfParameters>
		</kineticLaw>
	</reaction>
	<reaction id="R_CYSTL" name="R_cystathionine_b_lyase" reversible="false">
		<notes>
			<html:p>GENE_ASSOCIATION: SGL06690c</html:p>
			<html:p>PROTEIN_ASSOCIATION: MetC</html:p>
			<html:p>SUBSYSTEM: S_Methionine_Metabolism</html:p>
			<html:p>PROTEIN_CLASS: 4.4.1.8</html:p>
		</notes>
		<listOfReactants>
			<speciesReference species="M_cyst_L_c" stoichiometry="1.000000"/>
			<speciesReference species="M_h2o_c" stoichiometry="1.000000"/>
		</listOfReactants>
		<listOfProducts>
			<speciesReference species="M_hcys_L_c" stoichiometry="1.000000"/>
			<speciesReference species="M_nh4_c" stoichiometry="1.000000"/>
			<speciesReference species="M_pyr_c" stoichiometry="1.000000"/>
		</listOfProducts>
		<kineticLaw>
			<math xmlns="http://www.w3.org/1998/Math/MathML">
				<apply>
					<ci> LOWER_BOUND </ci>
					<ci> UPPER_BOUND </ci>
					<ci> OBJECTIVE_COEFFICIENT </ci>
					<ci> REDUCED_COST </ci>
				</apply>
			</math>
			<listOfParameters>
				<parameter id="LOWER_BOUND" value="0.000000" units="mmol_per_gDW_per_hr"/>
				<parameter id="UPPER_BOUND" value="999999.000000" units="mmol_per_gDW_per_hr"/>
				<parameter id="OBJECTIVE_COEFFICIENT" value="0.000000"/>
				<parameter id="REDUCED_COST" value="0.000000"/>
			</listOfParameters>
		</kineticLaw>
	</reaction>
	<reaction id="R_CYSabc" name="R_L_cysteine_transport_via_ABC_system" reversible="false">
		<notes>
			<html:p>GENE_ASSOCIATION: </html:p>
			<html:p>PROTEIN_ASSOCIATION: </html:p>
			<html:p>SUBSYSTEM: S_Transport__Extracellular</html:p>
			<html:p>PROTEIN_CLASS: </html:p>
		</notes>
		<listOfReactants>
			<speciesReference species="M_atp_c" stoichiometry="1.000000"/>
			<speciesReference species="M_h2o_c" stoichiometry="1.000000"/>
			<speciesReference species="M_cys_L_e" stoichiometry="1.000000"/>
		</listOfReactants>
		<listOfProducts>
			<speciesReference species="M_adp_c" stoichiometry="1.000000"/>
			<speciesReference species="M_cys_L_c" stoichiometry="1.000000"/>
			<speciesReference species="M_h_c" stoichiometry="1.000000"/>
			<speciesReference species="M_pi_c" stoichiometry="1.000000"/>
		</listOfProducts>
		<kineticLaw>
			<math xmlns="http://www.w3.org/1998/Math/MathML">
				<apply>
					<ci> LOWER_BOUND </ci>
					<ci> UPPER_BOUND </ci>
					<ci> OBJECTIVE_COEFFICIENT </ci>
					<ci> REDUCED_COST </ci>
				</apply>
			</math>
			<listOfParameters>
				<parameter id="LOWER_BOUND" value="0.000000" units="mmol_per_gDW_per_hr"/>
				<parameter id="UPPER_BOUND" value="999999.000000" units="mmol_per_gDW_per_hr"/>
				<parameter id="OBJECTIVE_COEFFICIENT" value="0.000000"/>
				<parameter id="REDUCED_COST" value="0.000000"/>
			</listOfParameters>
		</kineticLaw>
	</reaction>
	<reaction id="R_CYTBD" name="R_cytochrome_oxidase_bd__ubiquinol_8_2_protons_" reversible="false">
		<notes>
			<html:p>GENE_ASSOCIATION: ( SGL18610  and  SGL18620 )</html:p>
			<html:p>PROTEIN_ASSOCIATION: CydA</html:p>
			<html:p>SUBSYSTEM: S_Oxidative_Phosphorylation</html:p>
			<html:p>PROTEIN_CLASS: </html:p>
		</notes>
		<listOfReactants>
			<speciesReference species="M_h_c" stoichiometry="2.000000"/>
			<speciesReference species="M_o2_c" stoichiometry="0.500000"/>
			<speciesReference species="M_q8h2_c" stoichiometry="1.000000"/>
		</listOfReactants>
		<listOfProducts>
			<speciesReference species="M_h2o_c" stoichiometry="1.000000"/>
			<speciesReference species="M_q8_c" stoichiometry="1.000000"/>
			<speciesReference species="M_h_e" stoichiometry="2.000000"/>
		</listOfProducts>
		<kineticLaw>
			<math xmlns="http://www.w3.org/1998/Math/MathML">
				<apply>
					<ci> LOWER_BOUND </ci>
					<ci> UPPER_BOUND </ci>
					<ci> OBJECTIVE_COEFFICIENT </ci>
					<ci> REDUCED_COST </ci>
				</apply>
			</math>
			<listOfParameters>
				<parameter id="LOWER_BOUND" value="0.000000" units="mmol_per_gDW_per_hr"/>
				<parameter id="UPPER_BOUND" value="999999.000000" units="mmol_per_gDW_per_hr"/>
				<parameter id="OBJECTIVE_COEFFICIENT" value="0.000000"/>
				<parameter id="REDUCED_COST" value="-0.000578"/>
			</listOfParameters>
		</kineticLaw>
	</reaction>
	<reaction id="R_CYTBO3" name="R_cytochrome_oxidase_bo3__ubiquinol_8_25_protons_" reversible="false">
		<notes>
			<html:p>GENE_ASSOCIATION: ( SGL14850c  and  SGL14860c  and  SGL14870c  and  SGL14880c )</html:p>
			<html:p>PROTEIN_ASSOCIATION: CyoA</html:p>
			<html:p>SUBSYSTEM: S_Oxidative_Phosphorylation</html:p>
			<html:p>PROTEIN_CLASS: </html:p>
		</notes>
		<listOfReactants>
			<speciesReference species="M_h_c" stoichiometry="2.500000"/>
			<speciesReference species="M_o2_c" stoichiometry="0.500000"/>
			<speciesReference species="M_q8h2_c" stoichiometry="1.000000"/>
		</listOfReactants>
		<listOfProducts>
			<speciesReference species="M_h2o_c" stoichiometry="1.000000"/>
			<speciesReference species="M_q8_c" stoichiometry="1.000000"/>
			<speciesReference species="M_h_e" stoichiometry="2.500000"/>
		</listOfProducts>
		<kineticLaw>
			<math xmlns="http://www.w3.org/1998/Math/MathML">
				<apply>
					<ci> LOWER_BOUND </ci>
					<ci> UPPER_BOUND </ci>
					<ci> OBJECTIVE_COEFFICIENT </ci>
					<ci> REDUCED_COST </ci>
				</apply>
			</math>
			<listOfParameters>
				<parameter id="LOWER_BOUND" value="0.000000" units="mmol_per_gDW_per_hr"/>
				<parameter id="UPPER_BOUND" value="999999.000000" units="mmol_per_gDW_per_hr"/>
				<parameter id="OBJECTIVE_COEFFICIENT" value="0.000000"/>
				<parameter id="REDUCED_COST" value="0.000000"/>
			</listOfParameters>
		</kineticLaw>
	</reaction>
	<reaction id="R_CYTD" name="R_cytidine_deaminase" reversible="false">
		<notes>
			<html:p>GENE_ASSOCIATION: SGL20790c</html:p>
			<html:p>PROTEIN_ASSOCIATION: Cdd</html:p>
			<html:p>SUBSYSTEM: S_Nucleotide_Salvage_Pathway</html:p>
			<html:p>PROTEIN_CLASS: 3.5.4.5</html:p>
		</notes>
		<listOfReactants>
			<speciesReference species="M_cytd_c" stoichiometry="1.000000"/>
			<speciesReference species="M_h_c" stoichiometry="1.000000"/>
			<speciesReference species="M_h2o_c" stoichiometry="1.000000"/>
		</listOfReactants>
		<listOfProducts>
			<speciesReference species="M_nh4_c" stoichiometry="1.000000"/>
			<speciesReference species="M_uri_c" stoichiometry="1.000000"/>
		</listOfProducts>
		<kineticLaw>
			<math xmlns="http://www.w3.org/1998/Math/MathML">
				<apply>
					<ci> LOWER_BOUND </ci>
					<ci> UPPER_BOUND </ci>
					<ci> OBJECTIVE_COEFFICIENT </ci>
					<ci> REDUCED_COST </ci>
				</apply>
			</math>
			<listOfParameters>
				<parameter id="LOWER_BOUND" value="0.000000" units="mmol_per_gDW_per_hr"/>
				<parameter id="UPPER_BOUND" value="999999.000000" units="mmol_per_gDW_per_hr"/>
				<parameter id="OBJECTIVE_COEFFICIENT" value="0.000000"/>
				<parameter id="REDUCED_COST" value="-0.013871"/>
			</listOfParameters>
		</kineticLaw>
	</reaction>
	<reaction id="R_CYTDK2" name="R_cytidine_kinase__GTP_" reversible="false">
		<notes>
			<html:p>GENE_ASSOCIATION: SGL20910</html:p>
			<html:p>PROTEIN_ASSOCIATION: Udk</html:p>
			<html:p>SUBSYSTEM: S_Nucleotide_Salvage_Pathway</html:p>
			<html:p>PROTEIN_CLASS: </html:p>
		</notes>
		<listOfReactants>
			<speciesReference species="M_cytd_c" stoichiometry="1.000000"/>
			<speciesReference species="M_gtp_c" stoichiometry="1.000000"/>
		</listOfReactants>
		<listOfProducts>
			<speciesReference species="M_cmp_c" stoichiometry="1.000000"/>
			<speciesReference species="M_gdp_c" stoichiometry="1.000000"/>
			<speciesReference species="M_h_c" stoichiometry="1.000000"/>
		</listOfProducts>
		<kineticLaw>
			<math xmlns="http://www.w3.org/1998/Math/MathML">
				<apply>
					<ci> LOWER_BOUND </ci>
					<ci> UPPER_BOUND </ci>
					<ci> OBJECTIVE_COEFFICIENT </ci>
					<ci> REDUCED_COST </ci>
				</apply>
			</math>
			<listOfParameters>
				<parameter id="LOWER_BOUND" value="0.000000" units="mmol_per_gDW_per_hr"/>
				<parameter id="UPPER_BOUND" value="999999.000000" units="mmol_per_gDW_per_hr"/>
				<parameter id="OBJECTIVE_COEFFICIENT" value="0.000000"/>
				<parameter id="REDUCED_COST" value="-0.004624"/>
			</listOfParameters>
		</kineticLaw>
	</reaction>
	<reaction id="R_CYTDt2" name="R_cytidine_transport_in_via_proton_symport" reversible="false">
		<notes>
			<html:p>GENE_ASSOCIATION: SGL37760</html:p>
			<html:p>PROTEIN_ASSOCIATION: NupCec</html:p>
			<html:p>SUBSYSTEM: S_Transport__Extracellular</html:p>
			<html:p>PROTEIN_CLASS: </html:p>
		</notes>
		<listOfReactants>
			<speciesReference species="M_cytd_e" stoichiometry="1.000000"/>
			<speciesReference species="M_h_e" stoichiometry="1.000000"/>
		</listOfReactants>
		<listOfProducts>
			<speciesReference species="M_cytd_c" stoichiometry="1.000000"/>
			<speciesReference species="M_h_c" stoichiometry="1.000000"/>
		</listOfProducts>
		<kineticLaw>
			<math xmlns="http://www.w3.org/1998/Math/MathML">
				<apply>
					<ci> LOWER_BOUND </ci>
					<ci> UPPER_BOUND </ci>
					<ci> OBJECTIVE_COEFFICIENT </ci>
					<ci> REDUCED_COST </ci>
				</apply>
			</math>
			<listOfParameters>
				<parameter id="LOWER_BOUND" value="0.000000" units="mmol_per_gDW_per_hr"/>
				<parameter id="UPPER_BOUND" value="999999.000000" units="mmol_per_gDW_per_hr"/>
				<parameter id="OBJECTIVE_COEFFICIENT" value="0.000000"/>
				<parameter id="REDUCED_COST" value="0.000000"/>
			</listOfParameters>
		</kineticLaw>
	</reaction>
	<reaction id="R_CYTK1" name="R_cytidylate_kinase__CMP_" reversible="true">
		<notes>
			<html:p>GENE_ASSOCIATION: SGL21140</html:p>
			<html:p>PROTEIN_ASSOCIATION: Cmk</html:p>
			<html:p>SUBSYSTEM: S_Nucleotide_Salvage_Pathway</html:p>
			<html:p>PROTEIN_CLASS: 2.7.4.14</html:p>
		</notes>
		<listOfReactants>
			<speciesReference species="M_atp_c" stoichiometry="1.000000"/>
			<speciesReference species="M_cmp_c" stoichiometry="1.000000"/>
		</listOfReactants>
		<listOfProducts>
			<speciesReference species="M_adp_c" stoichiometry="1.000000"/>
			<speciesReference species="M_cdp_c" stoichiometry="1.000000"/>
		</listOfProducts>
		<kineticLaw>
			<math xmlns="http://www.w3.org/1998/Math/MathML">
				<apply>
					<ci> LOWER_BOUND </ci>
					<ci> UPPER_BOUND </ci>
					<ci> OBJECTIVE_COEFFICIENT </ci>
					<ci> REDUCED_COST </ci>
				</apply>
			</math>
			<listOfParameters>
				<parameter id="LOWER_BOUND" value="-999999.000000" units="mmol_per_gDW_per_hr"/>
				<parameter id="UPPER_BOUND" value="999999.000000" units="mmol_per_gDW_per_hr"/>
				<parameter id="OBJECTIVE_COEFFICIENT" value="0.000000"/>
				<parameter id="REDUCED_COST" value="0.000000"/>
			</listOfParameters>
		</kineticLaw>
	</reaction>
	<reaction id="R_CYTK2" name="R_cytidylate_kinase__dCMP_" reversible="true">
		<notes>
			<html:p>GENE_ASSOCIATION: SGL21140</html:p>
			<html:p>PROTEIN_ASSOCIATION: Cmk</html:p>
			<html:p>SUBSYSTEM: S_Nucleotide_Salvage_Pathway</html:p>
			<html:p>PROTEIN_CLASS: 2.7.4.14</html:p>
		</notes>
		<listOfReactants>
			<speciesReference species="M_atp_c" stoichiometry="1.000000"/>
			<speciesReference species="M_dcmp_c" stoichiometry="1.000000"/>
		</listOfReactants>
		<listOfProducts>
			<speciesReference species="M_adp_c" stoichiometry="1.000000"/>
			<speciesReference species="M_dcdp_c" stoichiometry="1.000000"/>
		</listOfProducts>
		<kineticLaw>
			<math xmlns="http://www.w3.org/1998/Math/MathML">
				<apply>
					<ci> LOWER_BOUND </ci>
					<ci> UPPER_BOUND </ci>
					<ci> OBJECTIVE_COEFFICIENT </ci>
					<ci> REDUCED_COST </ci>
				</apply>
			</math>
			<listOfParameters>
				<parameter id="LOWER_BOUND" value="-999999.000000" units="mmol_per_gDW_per_hr"/>
				<parameter id="UPPER_BOUND" value="999999.000000" units="mmol_per_gDW_per_hr"/>
				<parameter id="OBJECTIVE_COEFFICIENT" value="0.000000"/>
				<parameter id="REDUCED_COST" value="0.000000"/>
			</listOfParameters>
		</kineticLaw>
	</reaction>
	<reaction id="R_DAAD" name="R_D_Amino_acid_dehydrogenase" reversible="false">
		<notes>
			<html:p>GENE_ASSOCIATION: SGL28660</html:p>
			<html:p>PROTEIN_ASSOCIATION: DadA</html:p>
			<html:p>SUBSYSTEM: S_Alanine_and_Aspartate_Metabolism</html:p>
			<html:p>PROTEIN_CLASS: 1.4.99.1</html:p>
		</notes>
		<listOfReactants>
			<speciesReference species="M_ala_D_c" stoichiometry="1.000000"/>
			<speciesReference species="M_fad_c" stoichiometry="1.000000"/>
			<speciesReference species="M_h2o_c" stoichiometry="1.000000"/>
		</listOfReactants>
		<listOfProducts>
			<speciesReference species="M_fadh2_c" stoichiometry="1.000000"/>
			<speciesReference species="M_nh4_c" stoichiometry="1.000000"/>
			<speciesReference species="M_pyr_c" stoichiometry="1.000000"/>
		</listOfProducts>
		<kineticLaw>
			<math xmlns="http://www.w3.org/1998/Math/MathML">
				<apply>
					<ci> LOWER_BOUND </ci>
					<ci> UPPER_BOUND </ci>
					<ci> OBJECTIVE_COEFFICIENT </ci>
					<ci> REDUCED_COST </ci>
				</apply>
			</math>
			<listOfParameters>
				<parameter id="LOWER_BOUND" value="0.000000" units="mmol_per_gDW_per_hr"/>
				<parameter id="UPPER_BOUND" value="999999.000000" units="mmol_per_gDW_per_hr"/>
				<parameter id="OBJECTIVE_COEFFICIENT" value="0.000000"/>
				<parameter id="REDUCED_COST" value="-0.005086"/>
			</listOfParameters>
		</kineticLaw>
	</reaction>
	<reaction id="R_DADA" name="R_Deoxyadenosine_deaminase" reversible="false">
		<notes>
			<html:p>GENE_ASSOCIATION: SGL31680c</html:p>
			<html:p>PROTEIN_ASSOCIATION: Add</html:p>
			<html:p>SUBSYSTEM: S_Nucleotide_Salvage_Pathway</html:p>
			<html:p>PROTEIN_CLASS: </html:p>
		</notes>
		<listOfReactants>
			<speciesReference species="M_dad_2_c" stoichiometry="1.000000"/>
			<speciesReference species="M_h_c" stoichiometry="1.000000"/>
			<speciesReference species="M_h2o_c" stoichiometry="1.000000"/>
		</listOfReactants>
		<listOfProducts>
			<speciesReference species="M_din_c" stoichiometry="1.000000"/>
			<speciesReference species="M_nh4_c" stoichiometry="1.000000"/>
		</listOfProducts>
		<kineticLaw>
			<math xmlns="http://www.w3.org/1998/Math/MathML">
				<apply>
					<ci> LOWER_BOUND </ci>
					<ci> UPPER_BOUND </ci>
					<ci> OBJECTIVE_COEFFICIENT </ci>
					<ci> REDUCED_COST </ci>
				</apply>
			</math>
			<listOfParameters>
				<parameter id="LOWER_BOUND" value="0.000000" units="mmol_per_gDW_per_hr"/>
				<parameter id="UPPER_BOUND" value="999999.000000" units="mmol_per_gDW_per_hr"/>
				<parameter id="OBJECTIVE_COEFFICIENT" value="0.000000"/>
				<parameter id="REDUCED_COST" value="-0.005664"/>
			</listOfParameters>
		</kineticLaw>
	</reaction>
	<reaction id="R_DADK" name="R_deoxyadenylate_kinase" reversible="true">
		<notes>
			<html:p>GENE_ASSOCIATION: SGL15250</html:p>
			<html:p>PROTEIN_ASSOCIATION: Adk</html:p>
			<html:p>SUBSYSTEM: S_Nucleotide_Salvage_Pathway</html:p>
			<html:p>PROTEIN_CLASS: 2.7.4.11</html:p>
		</notes>
		<listOfReactants>
			<speciesReference species="M_atp_c" stoichiometry="1.000000"/>
			<speciesReference species="M_damp_c" stoichiometry="1.000000"/>
		</listOfReactants>
		<listOfProducts>
			<speciesReference species="M_adp_c" stoichiometry="1.000000"/>
			<speciesReference species="M_dadp_c" stoichiometry="1.000000"/>
		</listOfProducts>
		<kineticLaw>
			<math xmlns="http://www.w3.org/1998/Math/MathML">
				<apply>
					<ci> LOWER_BOUND </ci>
					<ci> UPPER_BOUND </ci>
					<ci> OBJECTIVE_COEFFICIENT </ci>
					<ci> REDUCED_COST </ci>
				</apply>
			</math>
			<listOfParameters>
				<parameter id="LOWER_BOUND" value="-999999.000000" units="mmol_per_gDW_per_hr"/>
				<parameter id="UPPER_BOUND" value="999999.000000" units="mmol_per_gDW_per_hr"/>
				<parameter id="OBJECTIVE_COEFFICIENT" value="0.000000"/>
				<parameter id="REDUCED_COST" value="0.000000"/>
			</listOfParameters>
		</kineticLaw>
	</reaction>
	<reaction id="R_DADNt2" name="R_deoxyadenosine_transport_in_via_proton_symport" reversible="false">
		<notes>
			<html:p>GENE_ASSOCIATION: SGL37760</html:p>
			<html:p>PROTEIN_ASSOCIATION: NupCec</html:p>
			<html:p>SUBSYSTEM: S_Transport__Extracellular</html:p>
			<html:p>PROTEIN_CLASS: </html:p>
		</notes>
		<listOfReactants>
			<speciesReference species="M_dad_2_e" stoichiometry="1.000000"/>
			<speciesReference species="M_h_e" stoichiometry="1.000000"/>
		</listOfReactants>
		<listOfProducts>
			<speciesReference species="M_dad_2_c" stoichiometry="1.000000"/>
			<speciesReference species="M_h_c" stoichiometry="1.000000"/>
		</listOfProducts>
		<kineticLaw>
			<math xmlns="http://www.w3.org/1998/Math/MathML">
				<apply>
					<ci> LOWER_BOUND </ci>
					<ci> UPPER_BOUND </ci>
					<ci> OBJECTIVE_COEFFICIENT </ci>
					<ci> REDUCED_COST </ci>
				</apply>
			</math>
			<listOfParameters>
				<parameter id="LOWER_BOUND" value="0.000000" units="mmol_per_gDW_per_hr"/>
				<parameter id="UPPER_BOUND" value="999999.000000" units="mmol_per_gDW_per_hr"/>
				<parameter id="OBJECTIVE_COEFFICIENT" value="0.000000"/>
				<parameter id="REDUCED_COST" value="0.000000"/>
			</listOfParameters>
		</kineticLaw>
	</reaction>
	<reaction id="R_DALAt2r" name="R_D_alanine_transport_via_proton_symport" reversible="true">
		<notes>
			<html:p>GENE_ASSOCIATION: Deleted</html:p>
			<html:p>PROTEIN_ASSOCIATION: CycAec</html:p>
			<html:p>SUBSYSTEM: S_Transport__Extracellular</html:p>
			<html:p>PROTEIN_CLASS: </html:p>
		</notes>
		<listOfReactants>
			<speciesReference species="M_ala_D_e" stoichiometry="1.000000"/>
			<speciesReference species="M_h_e" stoichiometry="1.000000"/>
		</listOfReactants>
		<listOfProducts>
			<speciesReference species="M_ala_D_c" stoichiometry="1.000000"/>
			<speciesReference species="M_h_c" stoichiometry="1.000000"/>
		</listOfProducts>
		<kineticLaw>
			<math xmlns="http://www.w3.org/1998/Math/MathML">
				<apply>
					<ci> LOWER_BOUND </ci>
					<ci> UPPER_BOUND </ci>
					<ci> OBJECTIVE_COEFFICIENT </ci>
					<ci> REDUCED_COST </ci>
				</apply>
			</math>
			<listOfParameters>
				<parameter id="LOWER_BOUND" value="-999999.000000" units="mmol_per_gDW_per_hr"/>
				<parameter id="UPPER_BOUND" value="999999.000000" units="mmol_per_gDW_per_hr"/>
				<parameter id="OBJECTIVE_COEFFICIENT" value="0.000000"/>
				<parameter id="REDUCED_COST" value="0.000000"/>
			</listOfParameters>
		</kineticLaw>
	</reaction>
	<reaction id="R_DAPDC" name="R_diaminopimelate_decarboxylase" reversible="false">
		<notes>
			<html:p>GENE_ASSOCIATION: SGL45750c</html:p>
			<html:p>PROTEIN_ASSOCIATION: LysA</html:p>
			<html:p>SUBSYSTEM: S_Threonine_and_Lysine_Metabolism</html:p>
			<html:p>PROTEIN_CLASS: 4.1.1.20</html:p>
		</notes>
		<listOfReactants>
			<speciesReference species="M_26dap_M_c" stoichiometry="1.000000"/>
			<speciesReference species="M_h_c" stoichiometry="1.000000"/>
		</listOfReactants>
		<listOfProducts>
			<speciesReference species="M_co2_c" stoichiometry="1.000000"/>
			<speciesReference species="M_lys_L_c" stoichiometry="1.000000"/>
		</listOfProducts>
		<kineticLaw>
			<math xmlns="http://www.w3.org/1998/Math/MathML">
				<apply>
					<ci> LOWER_BOUND </ci>
					<ci> UPPER_BOUND </ci>
					<ci> OBJECTIVE_COEFFICIENT </ci>
					<ci> REDUCED_COST </ci>
				</apply>
			</math>
			<listOfParameters>
				<parameter id="LOWER_BOUND" value="0.000000" units="mmol_per_gDW_per_hr"/>
				<parameter id="UPPER_BOUND" value="999999.000000" units="mmol_per_gDW_per_hr"/>
				<parameter id="OBJECTIVE_COEFFICIENT" value="0.000000"/>
				<parameter id="REDUCED_COST" value="0.000000"/>
			</listOfParameters>
		</kineticLaw>
	</reaction>
	<reaction id="R_DAPE" name="R_diaminopimelate_epimerase" reversible="true">
		<notes>
			<html:p>GENE_ASSOCIATION: SGL54110c</html:p>
			<html:p>PROTEIN_ASSOCIATION: DapF</html:p>
			<html:p>SUBSYSTEM: S_Threonine_and_Lysine_Metabolism</html:p>
			<html:p>PROTEIN_CLASS: 5.1.1.7</html:p>
		</notes>
		<listOfReactants>
			<speciesReference species="M_26dap_LL_c" stoichiometry="1.000000"/>
		</listOfReactants>
		<listOfProducts>
			<speciesReference species="M_26dap_M_c" stoichiometry="1.000000"/>
		</listOfProducts>
		<kineticLaw>
			<math xmlns="http://www.w3.org/1998/Math/MathML">
				<apply>
					<ci> LOWER_BOUND </ci>
					<ci> UPPER_BOUND </ci>
					<ci> OBJECTIVE_COEFFICIENT </ci>
					<ci> REDUCED_COST </ci>
				</apply>
			</math>
			<listOfParameters>
				<parameter id="LOWER_BOUND" value="-999999.000000" units="mmol_per_gDW_per_hr"/>
				<parameter id="UPPER_BOUND" value="999999.000000" units="mmol_per_gDW_per_hr"/>
				<parameter id="OBJECTIVE_COEFFICIENT" value="0.000000"/>
				<parameter id="REDUCED_COST" value="0.000000"/>
			</listOfParameters>
		</kineticLaw>
	</reaction>
	<reaction id="R_DAPabc" name="R_M_diaminopimelic_acid_ABC_transport" reversible="false">
		<notes>
			<html:p>GENE_ASSOCIATION: </html:p>
			<html:p>PROTEIN_ASSOCIATION: </html:p>
			<html:p>SUBSYSTEM: S_Transport__Extracellular</html:p>
			<html:p>PROTEIN_CLASS: </html:p>
		</notes>
		<listOfReactants>
			<speciesReference species="M_atp_c" stoichiometry="1.000000"/>
			<speciesReference species="M_h2o_c" stoichiometry="1.000000"/>
			<speciesReference species="M_26dap_M_e" stoichiometry="1.000000"/>
		</listOfReactants>
		<listOfProducts>
			<speciesReference species="M_26dap_M_c" stoichiometry="1.000000"/>
			<speciesReference species="M_adp_c" stoichiometry="1.000000"/>
			<speciesReference species="M_h_c" stoichiometry="1.000000"/>
			<speciesReference species="M_pi_c" stoichiometry="1.000000"/>
		</listOfProducts>
		<kineticLaw>
			<math xmlns="http://www.w3.org/1998/Math/MathML">
				<apply>
					<ci> LOWER_BOUND </ci>
					<ci> UPPER_BOUND </ci>
					<ci> OBJECTIVE_COEFFICIENT </ci>
					<ci> REDUCED_COST </ci>
				</apply>
			</math>
			<listOfParameters>
				<parameter id="LOWER_BOUND" value="0.000000" units="mmol_per_gDW_per_hr"/>
				<parameter id="UPPER_BOUND" value="999999.000000" units="mmol_per_gDW_per_hr"/>
				<parameter id="OBJECTIVE_COEFFICIENT" value="0.000000"/>
				<parameter id="REDUCED_COST" value="0.000000"/>
			</listOfParameters>
		</kineticLaw>
	</reaction>
	<reaction id="R_DASYN_EC" name="R_CDP_Diacylglycerol_synthetase__Ecoli_" reversible="true">
		<notes>
			<html:p>GENE_ASSOCIATION: SGL44560c</html:p>
			<html:p>PROTEIN_ASSOCIATION: CdsA</html:p>
			<html:p>SUBSYSTEM: S_Membrane_Lipid_Metabolism</html:p>
			<html:p>PROTEIN_CLASS: 2.7.7.41</html:p>
		</notes>
		<listOfReactants>
			<speciesReference species="M_ctp_c" stoichiometry="1.000000"/>
			<speciesReference species="M_h_c" stoichiometry="1.000000"/>
			<speciesReference species="M_pa_EC_c" stoichiometry="0.020000"/>
		</listOfReactants>
		<listOfProducts>
			<speciesReference species="M_cdpdag_EC_c" stoichiometry="0.020000"/>
			<speciesReference species="M_ppi_c" stoichiometry="1.000000"/>
		</listOfProducts>
		<kineticLaw>
			<math xmlns="http://www.w3.org/1998/Math/MathML">
				<apply>
					<ci> LOWER_BOUND </ci>
					<ci> UPPER_BOUND </ci>
					<ci> OBJECTIVE_COEFFICIENT </ci>
					<ci> REDUCED_COST </ci>
				</apply>
			</math>
			<listOfParameters>
				<parameter id="LOWER_BOUND" value="-999999.000000" units="mmol_per_gDW_per_hr"/>
				<parameter id="UPPER_BOUND" value="999999.000000" units="mmol_per_gDW_per_hr"/>
				<parameter id="OBJECTIVE_COEFFICIENT" value="0.000000"/>
				<parameter id="REDUCED_COST" value="0.000000"/>
			</listOfParameters>
		</kineticLaw>
	</reaction>
	<reaction id="R_DB4PS" name="R_3_4_Dihydroxy_2_butanone_4_phosphate_synthase" reversible="false">
		<notes>
			<html:p>GENE_ASSOCIATION: SGL06410</html:p>
			<html:p>PROTEIN_ASSOCIATION: RibBec</html:p>
			<html:p>SUBSYSTEM: S_Cofactor_and_Prosthetic_Group_Biosynthesis</html:p>
			<html:p>PROTEIN_CLASS: </html:p>
		</notes>
		<listOfReactants>
			<speciesReference species="M_ru5p_D_c" stoichiometry="1.000000"/>
		</listOfReactants>
		<listOfProducts>
			<speciesReference species="M_db4p_c" stoichiometry="1.000000"/>
			<speciesReference species="M_for_c" stoichiometry="1.000000"/>
			<speciesReference species="M_h_c" stoichiometry="1.000000"/>
		</listOfProducts>
		<kineticLaw>
			<math xmlns="http://www.w3.org/1998/Math/MathML">
				<apply>
					<ci> LOWER_BOUND </ci>
					<ci> UPPER_BOUND </ci>
					<ci> OBJECTIVE_COEFFICIENT </ci>
					<ci> REDUCED_COST </ci>
				</apply>
			</math>
			<listOfParameters>
				<parameter id="LOWER_BOUND" value="0.000000" units="mmol_per_gDW_per_hr"/>
				<parameter id="UPPER_BOUND" value="999999.000000" units="mmol_per_gDW_per_hr"/>
				<parameter id="OBJECTIVE_COEFFICIENT" value="0.000000"/>
				<parameter id="REDUCED_COST" value="0.000000"/>
			</listOfParameters>
		</kineticLaw>
	</reaction>
	<reaction id="R_DBTSr" name="R_dethiobiotin_synthase" reversible="true">
		<notes>
			<html:p>GENE_ASSOCIATION: SGL19020</html:p>
			<html:p>PROTEIN_ASSOCIATION: BioDec</html:p>
			<html:p>SUBSYSTEM: S_Cofactor_and_Prosthetic_Group_Biosynthesis</html:p>
			<html:p>PROTEIN_CLASS: 6.3.3.3</html:p>
		</notes>
		<listOfReactants>
			<speciesReference species="M_atp_c" stoichiometry="1.000000"/>
			<speciesReference species="M_co2_c" stoichiometry="1.000000"/>
			<speciesReference species="M_dann_c" stoichiometry="1.000000"/>
		</listOfReactants>
		<listOfProducts>
			<speciesReference species="M_adp_c" stoichiometry="1.000000"/>
			<speciesReference species="M_dtbt_c" stoichiometry="1.000000"/>
			<speciesReference species="M_h_c" stoichiometry="3.000000"/>
			<speciesReference species="M_pi_c" stoichiometry="1.000000"/>
		</listOfProducts>
		<kineticLaw>
			<math xmlns="http://www.w3.org/1998/Math/MathML">
				<apply>
					<ci> LOWER_BOUND </ci>
					<ci> UPPER_BOUND </ci>
					<ci> OBJECTIVE_COEFFICIENT </ci>
					<ci> REDUCED_COST </ci>
				</apply>
			</math>
			<listOfParameters>
				<parameter id="LOWER_BOUND" value="-999999.000000" units="mmol_per_gDW_per_hr"/>
				<parameter id="UPPER_BOUND" value="999999.000000" units="mmol_per_gDW_per_hr"/>
				<parameter id="OBJECTIVE_COEFFICIENT" value="0.000000"/>
				<parameter id="REDUCED_COST" value="0.000000"/>
			</listOfParameters>
		</kineticLaw>
	</reaction>
	<reaction id="R_DCTPD" name="R_dCTP_deaminase" reversible="false">
		<notes>
			<html:p>GENE_ASSOCIATION: SGL20920</html:p>
			<html:p>PROTEIN_ASSOCIATION: Dcd</html:p>
			<html:p>SUBSYSTEM: S_Nucleotide_Salvage_Pathway</html:p>
			<html:p>PROTEIN_CLASS: 3.5.4.13</html:p>
		</notes>
		<listOfReactants>
			<speciesReference species="M_dctp_c" stoichiometry="1.000000"/>
			<speciesReference species="M_h_c" stoichiometry="1.000000"/>
			<speciesReference species="M_h2o_c" stoichiometry="1.000000"/>
		</listOfReactants>
		<listOfProducts>
			<speciesReference species="M_dutp_c" stoichiometry="1.000000"/>
			<speciesReference species="M_nh4_c" stoichiometry="1.000000"/>
		</listOfProducts>
		<kineticLaw>
			<math xmlns="http://www.w3.org/1998/Math/MathML">
				<apply>
					<ci> LOWER_BOUND </ci>
					<ci> UPPER_BOUND </ci>
					<ci> OBJECTIVE_COEFFICIENT </ci>
					<ci> REDUCED_COST </ci>
				</apply>
			</math>
			<listOfParameters>
				<parameter id="LOWER_BOUND" value="0.000000" units="mmol_per_gDW_per_hr"/>
				<parameter id="UPPER_BOUND" value="999999.000000" units="mmol_per_gDW_per_hr"/>
				<parameter id="OBJECTIVE_COEFFICIENT" value="0.000000"/>
				<parameter id="REDUCED_COST" value="-0.009247"/>
			</listOfParameters>
		</kineticLaw>
	</reaction>
	<reaction id="R_DCYTD" name="R_deoxycytidine_deaminase" reversible="false">
		<notes>
			<html:p>GENE_ASSOCIATION: SGL20790c</html:p>
			<html:p>PROTEIN_ASSOCIATION: Cdd</html:p>
			<html:p>SUBSYSTEM: S_Nucleotide_Salvage_Pathway</html:p>
			<html:p>PROTEIN_CLASS: 3.5.4.14</html:p>
		</notes>
		<listOfReactants>
			<speciesReference species="M_dcyt_c" stoichiometry="1.000000"/>
			<speciesReference species="M_h_c" stoichiometry="1.000000"/>
			<speciesReference species="M_h2o_c" stoichiometry="1.000000"/>
		</listOfReactants>
		<listOfProducts>
			<speciesReference species="M_duri_c" stoichiometry="1.000000"/>
			<speciesReference species="M_nh4_c" stoichiometry="1.000000"/>
		</listOfProducts>
		<kineticLaw>
			<math xmlns="http://www.w3.org/1998/Math/MathML">
				<apply>
					<ci> LOWER_BOUND </ci>
					<ci> UPPER_BOUND </ci>
					<ci> OBJECTIVE_COEFFICIENT </ci>
					<ci> REDUCED_COST </ci>
				</apply>
			</math>
			<listOfParameters>
				<parameter id="LOWER_BOUND" value="0.000000" units="mmol_per_gDW_per_hr"/>
				<parameter id="UPPER_BOUND" value="999999.000000" units="mmol_per_gDW_per_hr"/>
				<parameter id="OBJECTIVE_COEFFICIENT" value="0.000000"/>
				<parameter id="REDUCED_COST" value="-0.009247"/>
			</listOfParameters>
		</kineticLaw>
	</reaction>
	<reaction id="R_DCYTt2" name="R_deoxycytidine_transport_in_via_proton_symport" reversible="false">
		<notes>
			<html:p>GENE_ASSOCIATION: SGL37760</html:p>
			<html:p>PROTEIN_ASSOCIATION: NupCec</html:p>
			<html:p>SUBSYSTEM: S_Transport__Extracellular</html:p>
			<html:p>PROTEIN_CLASS: </html:p>
		</notes>
		<listOfReactants>
			<speciesReference species="M_dcyt_e" stoichiometry="1.000000"/>
			<speciesReference species="M_h_e" stoichiometry="1.000000"/>
		</listOfReactants>
		<listOfProducts>
			<speciesReference species="M_dcyt_c" stoichiometry="1.000000"/>
			<speciesReference species="M_h_c" stoichiometry="1.000000"/>
		</listOfProducts>
		<kineticLaw>
			<math xmlns="http://www.w3.org/1998/Math/MathML">
				<apply>
					<ci> LOWER_BOUND </ci>
					<ci> UPPER_BOUND </ci>
					<ci> OBJECTIVE_COEFFICIENT </ci>
					<ci> REDUCED_COST </ci>
				</apply>
			</math>
			<listOfParameters>
				<parameter id="LOWER_BOUND" value="0.000000" units="mmol_per_gDW_per_hr"/>
				<parameter id="UPPER_BOUND" value="999999.000000" units="mmol_per_gDW_per_hr"/>
				<parameter id="OBJECTIVE_COEFFICIENT" value="0.000000"/>
				<parameter id="REDUCED_COST" value="0.000000"/>
			</listOfParameters>
		</kineticLaw>
	</reaction>
	<reaction id="R_DDGALK" name="R_2_dehydro_3_deoxygalactonokinase" reversible="false">
		<notes>
			<html:p>GENE_ASSOCIATION: SGL00140</html:p>
			<html:p>PROTEIN_ASSOCIATION: DgoK</html:p>
			<html:p>SUBSYSTEM: S_Alternate_Carbon_Metabolism</html:p>
			<html:p>PROTEIN_CLASS: 2.7.1.58</html:p>
		</notes>
		<listOfReactants>
			<speciesReference species="M_2dh3dgal_c" stoichiometry="1.000000"/>
			<speciesReference species="M_atp_c" stoichiometry="1.000000"/>
		</listOfReactants>
		<listOfProducts>
			<speciesReference species="M_2dh3dgal6p_c" stoichiometry="1.000000"/>
			<speciesReference species="M_adp_c" stoichiometry="1.000000"/>
			<speciesReference species="M_h_c" stoichiometry="1.000000"/>
		</listOfProducts>
		<kineticLaw>
			<math xmlns="http://www.w3.org/1998/Math/MathML">
				<apply>
					<ci> LOWER_BOUND </ci>
					<ci> UPPER_BOUND </ci>
					<ci> OBJECTIVE_COEFFICIENT </ci>
					<ci> REDUCED_COST </ci>
				</apply>
			</math>
			<listOfParameters>
				<parameter id="LOWER_BOUND" value="0.000000" units="mmol_per_gDW_per_hr"/>
				<parameter id="UPPER_BOUND" value="999999.000000" units="mmol_per_gDW_per_hr"/>
				<parameter id="OBJECTIVE_COEFFICIENT" value="0.000000"/>
				<parameter id="REDUCED_COST" value="0.000000"/>
			</listOfParameters>
		</kineticLaw>
	</reaction>
	<reaction id="R_DDGLCNt2r" name="R_2_dehydro_3_deoxy_D_gluconate_transport_via_proton_symport__reversible" reversible="true">
		<notes>
			<html:p>GENE_ASSOCIATION: SGL33090c</html:p>
			<html:p>PROTEIN_ASSOCIATION: KdgT</html:p>
			<html:p>SUBSYSTEM: S_Transport__Extracellular</html:p>
			<html:p>PROTEIN_CLASS: </html:p>
		</notes>
		<listOfReactants>
			<speciesReference species="M_2ddglcn_e" stoichiometry="1.000000"/>
			<speciesReference species="M_h_e" stoichiometry="1.000000"/>
		</listOfReactants>
		<listOfProducts>
			<speciesReference species="M_2ddglcn_c" stoichiometry="1.000000"/>
			<speciesReference species="M_h_c" stoichiometry="1.000000"/>
		</listOfProducts>
		<kineticLaw>
			<math xmlns="http://www.w3.org/1998/Math/MathML">
				<apply>
					<ci> LOWER_BOUND </ci>
					<ci> UPPER_BOUND </ci>
					<ci> OBJECTIVE_COEFFICIENT </ci>
					<ci> REDUCED_COST </ci>
				</apply>
			</math>
			<listOfParameters>
				<parameter id="LOWER_BOUND" value="-999999.000000" units="mmol_per_gDW_per_hr"/>
				<parameter id="UPPER_BOUND" value="999999.000000" units="mmol_per_gDW_per_hr"/>
				<parameter id="OBJECTIVE_COEFFICIENT" value="0.000000"/>
				<parameter id="REDUCED_COST" value="0.000000"/>
			</listOfParameters>
		</kineticLaw>
	</reaction>
	<reaction id="R_DDGLK" name="R_2_dehydro_3_deoxygluconokinase" reversible="false">
		<notes>
			<html:p>GENE_ASSOCIATION: SGL01280c</html:p>
			<html:p>PROTEIN_ASSOCIATION: KdgK</html:p>
			<html:p>SUBSYSTEM: S_Alternate_Carbon_Metabolism</html:p>
			<html:p>PROTEIN_CLASS: 2.7.1.45</html:p>
		</notes>
		<listOfReactants>
			<speciesReference species="M_2ddglcn_c" stoichiometry="1.000000"/>
			<speciesReference species="M_atp_c" stoichiometry="1.000000"/>
		</listOfReactants>
		<listOfProducts>
			<speciesReference species="M_2ddg6p_c" stoichiometry="1.000000"/>
			<speciesReference species="M_adp_c" stoichiometry="1.000000"/>
			<speciesReference species="M_h_c" stoichiometry="1.000000"/>
		</listOfProducts>
		<kineticLaw>
			<math xmlns="http://www.w3.org/1998/Math/MathML">
				<apply>
					<ci> LOWER_BOUND </ci>
					<ci> UPPER_BOUND </ci>
					<ci> OBJECTIVE_COEFFICIENT </ci>
					<ci> REDUCED_COST </ci>
				</apply>
			</math>
			<listOfParameters>
				<parameter id="LOWER_BOUND" value="0.000000" units="mmol_per_gDW_per_hr"/>
				<parameter id="UPPER_BOUND" value="999999.000000" units="mmol_per_gDW_per_hr"/>
				<parameter id="OBJECTIVE_COEFFICIENT" value="0.000000"/>
				<parameter id="REDUCED_COST" value="0.000000"/>
			</listOfParameters>
		</kineticLaw>
	</reaction>
	<reaction id="R_DDPA" name="R_3_deoxy_D_arabino_heptulosonate_7_phosphate_synthetase" reversible="false">
		<notes>
			<html:p>GENE_ASSOCIATION: ( SGL12990  or  SGL18780  or  SGL30780c )</html:p>
			<html:p>PROTEIN_ASSOCIATION: ( AroF ) or ( AroGec ) or ( AroH )</html:p>
			<html:p>SUBSYSTEM: S_Tyrosine__Tryptophan__and_Phenylalanine_Metabolism</html:p>
			<html:p>PROTEIN_CLASS: 4.1.2.15</html:p>
		</notes>
		<listOfReactants>
			<speciesReference species="M_e4p_c" stoichiometry="1.000000"/>
			<speciesReference species="M_h2o_c" stoichiometry="1.000000"/>
			<speciesReference species="M_pep_c" stoichiometry="1.000000"/>
		</listOfReactants>
		<listOfProducts>
			<speciesReference species="M_2dda7p_c" stoichiometry="1.000000"/>
			<speciesReference species="M_pi_c" stoichiometry="1.000000"/>
		</listOfProducts>
		<kineticLaw>
			<math xmlns="http://www.w3.org/1998/Math/MathML">
				<apply>
					<ci> LOWER_BOUND </ci>
					<ci> UPPER_BOUND </ci>
					<ci> OBJECTIVE_COEFFICIENT </ci>
					<ci> REDUCED_COST </ci>
				</apply>
			</math>
			<listOfParameters>
				<parameter id="LOWER_BOUND" value="0.000000" units="mmol_per_gDW_per_hr"/>
				<parameter id="UPPER_BOUND" value="999999.000000" units="mmol_per_gDW_per_hr"/>
				<parameter id="OBJECTIVE_COEFFICIENT" value="0.000000"/>
				<parameter id="REDUCED_COST" value="0.000000"/>
			</listOfParameters>
		</kineticLaw>
	</reaction>
	<reaction id="R_DDPGALA" name="R_2_dehydro_3_deoxy_6_phosphogalactonate_aldolase" reversible="true">
		<notes>
			<html:p>GENE_ASSOCIATION: SGL00160</html:p>
			<html:p>PROTEIN_ASSOCIATION: DgoA</html:p>
			<html:p>SUBSYSTEM: S_Alternate_Carbon_Metabolism</html:p>
			<html:p>PROTEIN_CLASS: 4.1.2.21</html:p>
		</notes>
		<listOfReactants>
			<speciesReference species="M_2dh3dgal6p_c" stoichiometry="1.000000"/>
		</listOfReactants>
		<listOfProducts>
			<speciesReference species="M_g3p_c" stoichiometry="1.000000"/>
			<speciesReference species="M_pyr_c" stoichiometry="1.000000"/>
		</listOfProducts>
		<kineticLaw>
			<math xmlns="http://www.w3.org/1998/Math/MathML">
				<apply>
					<ci> LOWER_BOUND </ci>
					<ci> UPPER_BOUND </ci>
					<ci> OBJECTIVE_COEFFICIENT </ci>
					<ci> REDUCED_COST </ci>
				</apply>
			</math>
			<listOfParameters>
				<parameter id="LOWER_BOUND" value="-999999.000000" units="mmol_per_gDW_per_hr"/>
				<parameter id="UPPER_BOUND" value="999999.000000" units="mmol_per_gDW_per_hr"/>
				<parameter id="OBJECTIVE_COEFFICIENT" value="0.000000"/>
				<parameter id="REDUCED_COST" value="0.000000"/>
			</listOfParameters>
		</kineticLaw>
	</reaction>
	<reaction id="R_DGK1" name="R_deoxyguanylate_kinase__dGMPATP_" reversible="true">
		<notes>
			<html:p>GENE_ASSOCIATION: SGL51960</html:p>
			<html:p>PROTEIN_ASSOCIATION: Gmkec</html:p>
			<html:p>SUBSYSTEM: S_Nucleotide_Salvage_Pathway</html:p>
			<html:p>PROTEIN_CLASS: 2.7.4.8</html:p>
		</notes>
		<listOfReactants>
			<speciesReference species="M_atp_c" stoichiometry="1.000000"/>
			<speciesReference species="M_dgmp_c" stoichiometry="1.000000"/>
		</listOfReactants>
		<listOfProducts>
			<speciesReference species="M_adp_c" stoichiometry="1.000000"/>
			<speciesReference species="M_dgdp_c" stoichiometry="1.000000"/>
		</listOfProducts>
		<kineticLaw>
			<math xmlns="http://www.w3.org/1998/Math/MathML">
				<apply>
					<ci> LOWER_BOUND </ci>
					<ci> UPPER_BOUND </ci>
					<ci> OBJECTIVE_COEFFICIENT </ci>
					<ci> REDUCED_COST </ci>
				</apply>
			</math>
			<listOfParameters>
				<parameter id="LOWER_BOUND" value="-999999.000000" units="mmol_per_gDW_per_hr"/>
				<parameter id="UPPER_BOUND" value="999999.000000" units="mmol_per_gDW_per_hr"/>
				<parameter id="OBJECTIVE_COEFFICIENT" value="0.000000"/>
				<parameter id="REDUCED_COST" value="0.000000"/>
			</listOfParameters>
		</kineticLaw>
	</reaction>
	<reaction id="R_DHAD1" name="R_dihydroxy_acid_dehydratase__2_3_dihydroxy_3_methylbutanoate_" reversible="false">
		<notes>
			<html:p>GENE_ASSOCIATION: ( SGL55030c or SGL13490c )</html:p>
			<html:p>PROTEIN_ASSOCIATION: IlvD</html:p>
			<html:p>SUBSYSTEM: S_Valine__Leucine__and_Isoleucine_Metabolism</html:p>
			<html:p>PROTEIN_CLASS: 4.2.1.9</html:p>
		</notes>
		<listOfReactants>
			<speciesReference species="M_23dhmb_c" stoichiometry="1.000000"/>
		</listOfReactants>
		<listOfProducts>
			<speciesReference species="M_3mob_c" stoichiometry="1.000000"/>
			<speciesReference species="M_h2o_c" stoichiometry="1.000000"/>
		</listOfProducts>
		<kineticLaw>
			<math xmlns="http://www.w3.org/1998/Math/MathML">
				<apply>
					<ci> LOWER_BOUND </ci>
					<ci> UPPER_BOUND </ci>
					<ci> OBJECTIVE_COEFFICIENT </ci>
					<ci> REDUCED_COST </ci>
				</apply>
			</math>
			<listOfParameters>
				<parameter id="LOWER_BOUND" value="0.000000" units="mmol_per_gDW_per_hr"/>
				<parameter id="UPPER_BOUND" value="999999.000000" units="mmol_per_gDW_per_hr"/>
				<parameter id="OBJECTIVE_COEFFICIENT" value="0.000000"/>
				<parameter id="REDUCED_COST" value="0.000000"/>
			</listOfParameters>
		</kineticLaw>
	</reaction>
	<reaction id="R_DHAD2" name="R_Dihydroxy_acid_dehydratase__2_3_dihydroxy_3_methylpentanoate_" reversible="false">
		<notes>
			<html:p>GENE_ASSOCIATION: ( SGL55030c or SGL13490c )</html:p>
			<html:p>PROTEIN_ASSOCIATION: IlvD</html:p>
			<html:p>SUBSYSTEM: S_Valine__Leucine__and_Isoleucine_Metabolism</html:p>
			<html:p>PROTEIN_CLASS: </html:p>
		</notes>
		<listOfReactants>
			<speciesReference species="M_23dhmp_c" stoichiometry="1.000000"/>
		</listOfReactants>
		<listOfProducts>
			<speciesReference species="M_3mop_c" stoichiometry="1.000000"/>
			<speciesReference species="M_h2o_c" stoichiometry="1.000000"/>
		</listOfProducts>
		<kineticLaw>
			<math xmlns="http://www.w3.org/1998/Math/MathML">
				<apply>
					<ci> LOWER_BOUND </ci>
					<ci> UPPER_BOUND </ci>
					<ci> OBJECTIVE_COEFFICIENT </ci>
					<ci> REDUCED_COST </ci>
				</apply>
			</math>
			<listOfParameters>
				<parameter id="LOWER_BOUND" value="0.000000" units="mmol_per_gDW_per_hr"/>
				<parameter id="UPPER_BOUND" value="999999.000000" units="mmol_per_gDW_per_hr"/>
				<parameter id="OBJECTIVE_COEFFICIENT" value="0.000000"/>
				<parameter id="REDUCED_COST" value="0.000000"/>
			</listOfParameters>
		</kineticLaw>
	</reaction>
	<reaction id="R_DHAt" name="R_Dihydroxyacetone_transport_via_facilitated_diffusion" reversible="true">
		<notes>
			<html:p>GENE_ASSOCIATION: </html:p>
			<html:p>PROTEIN_ASSOCIATION: </html:p>
			<html:p>SUBSYSTEM: S_Transport__Extracellular</html:p>
			<html:p>PROTEIN_CLASS: </html:p>
		</notes>
		<listOfReactants>
			<speciesReference species="M_dha_e" stoichiometry="1.000000"/>
		</listOfReactants>
		<listOfProducts>
			<speciesReference species="M_dha_c" stoichiometry="1.000000"/>
		</listOfProducts>
		<kineticLaw>
			<math xmlns="http://www.w3.org/1998/Math/MathML">
				<apply>
					<ci> LOWER_BOUND </ci>
					<ci> UPPER_BOUND </ci>
					<ci> OBJECTIVE_COEFFICIENT </ci>
					<ci> REDUCED_COST </ci>
				</apply>
			</math>
			<listOfParameters>
				<parameter id="LOWER_BOUND" value="-999999.000000" units="mmol_per_gDW_per_hr"/>
				<parameter id="UPPER_BOUND" value="999999.000000" units="mmol_per_gDW_per_hr"/>
				<parameter id="OBJECTIVE_COEFFICIENT" value="0.000000"/>
				<parameter id="REDUCED_COST" value="0.000000"/>
			</listOfParameters>
		</kineticLaw>
	</reaction>
	<reaction id="R_DHCINDO" name="R_2_3_dihydroxycinnamate_1_2_dioxygenase" reversible="false">
		<notes>
			<html:p>GENE_ASSOCIATION: SGL01590c</html:p>
			<html:p>PROTEIN_ASSOCIATION: MhpB</html:p>
			<html:p>SUBSYSTEM: S_Alternate_Carbon_Metabolism</html:p>
			<html:p>PROTEIN_CLASS: </html:p>
		</notes>
		<listOfReactants>
			<speciesReference species="M_dhcinnm_c" stoichiometry="1.000000"/>
			<speciesReference species="M_o2_c" stoichiometry="1.000000"/>
		</listOfReactants>
		<listOfProducts>
			<speciesReference species="M_hkntd_c" stoichiometry="1.000000"/>
		</listOfProducts>
		<kineticLaw>
			<math xmlns="http://www.w3.org/1998/Math/MathML">
				<apply>
					<ci> LOWER_BOUND </ci>
					<ci> UPPER_BOUND </ci>
					<ci> OBJECTIVE_COEFFICIENT </ci>
					<ci> REDUCED_COST </ci>
				</apply>
			</math>
			<listOfParameters>
				<parameter id="LOWER_BOUND" value="0.000000" units="mmol_per_gDW_per_hr"/>
				<parameter id="UPPER_BOUND" value="999999.000000" units="mmol_per_gDW_per_hr"/>
				<parameter id="OBJECTIVE_COEFFICIENT" value="0.000000"/>
				<parameter id="REDUCED_COST" value="0.000000"/>
			</listOfParameters>
		</kineticLaw>
	</reaction>
	<reaction id="R_DHDPRy" name="R_dihydrodipicolinate_reductase__NADPH_" reversible="false">
		<notes>
			<html:p>GENE_ASSOCIATION: SGL10040</html:p>
			<html:p>PROTEIN_ASSOCIATION: DapB</html:p>
			<html:p>SUBSYSTEM: S_Threonine_and_Lysine_Metabolism</html:p>
			<html:p>PROTEIN_CLASS: 1.3.1.26</html:p>
		</notes>
		<listOfReactants>
			<speciesReference species="M_23dhdp_c" stoichiometry="1.000000"/>
			<speciesReference species="M_h_c" stoichiometry="1.000000"/>
			<speciesReference species="M_nadph_c" stoichiometry="1.000000"/>
		</listOfReactants>
		<listOfProducts>
			<speciesReference species="M_nadp_c" stoichiometry="1.000000"/>
			<speciesReference species="M_thdp_c" stoichiometry="1.000000"/>
		</listOfProducts>
		<kineticLaw>
			<math xmlns="http://www.w3.org/1998/Math/MathML">
				<apply>
					<ci> LOWER_BOUND </ci>
					<ci> UPPER_BOUND </ci>
					<ci> OBJECTIVE_COEFFICIENT </ci>
					<ci> REDUCED_COST </ci>
				</apply>
			</math>
			<listOfParameters>
				<parameter id="LOWER_BOUND" value="0.000000" units="mmol_per_gDW_per_hr"/>
				<parameter id="UPPER_BOUND" value="999999.000000" units="mmol_per_gDW_per_hr"/>
				<parameter id="OBJECTIVE_COEFFICIENT" value="0.000000"/>
				<parameter id="REDUCED_COST" value="0.000000"/>
			</listOfParameters>
		</kineticLaw>
	</reaction>
	<reaction id="R_DHDPS" name="R_dihydrodipicolinate_synthase" reversible="false">
		<notes>
			<html:p>GENE_ASSOCIATION: ( SGL38950c or SGL03880c or SGL34300c or SGL54780c )</html:p>
			<html:p>PROTEIN_ASSOCIATION: DapA</html:p>
			<html:p>SUBSYSTEM: S_Threonine_and_Lysine_Metabolism</html:p>
			<html:p>PROTEIN_CLASS: 4.2.1.52</html:p>
		</notes>
		<listOfReactants>
			<speciesReference species="M_aspsa_c" stoichiometry="1.000000"/>
			<speciesReference species="M_pyr_c" stoichiometry="1.000000"/>
		</listOfReactants>
		<listOfProducts>
			<speciesReference species="M_23dhdp_c" stoichiometry="1.000000"/>
			<speciesReference species="M_h_c" stoichiometry="1.000000"/>
			<speciesReference species="M_h2o_c" stoichiometry="2.000000"/>
		</listOfProducts>
		<kineticLaw>
			<math xmlns="http://www.w3.org/1998/Math/MathML">
				<apply>
					<ci> LOWER_BOUND </ci>
					<ci> UPPER_BOUND </ci>
					<ci> OBJECTIVE_COEFFICIENT </ci>
					<ci> REDUCED_COST </ci>
				</apply>
			</math>
			<listOfParameters>
				<parameter id="LOWER_BOUND" value="0.000000" units="mmol_per_gDW_per_hr"/>
				<parameter id="UPPER_BOUND" value="999999.000000" units="mmol_per_gDW_per_hr"/>
				<parameter id="OBJECTIVE_COEFFICIENT" value="0.000000"/>
				<parameter id="REDUCED_COST" value="0.000000"/>
			</listOfParameters>
		</kineticLaw>
	</reaction>
	<reaction id="R_DHFR" name="R_dihydrofolate_reductase" reversible="true">
		<notes>
			<html:p>GENE_ASSOCIATION: SGL10070</html:p>
			<html:p>PROTEIN_ASSOCIATION: FolA</html:p>
			<html:p>SUBSYSTEM: S_Cofactor_and_Prosthetic_Group_Biosynthesis</html:p>
			<html:p>PROTEIN_CLASS: 1.5.1.3</html:p>
		</notes>
		<listOfReactants>
			<speciesReference species="M_dhf_c" stoichiometry="1.000000"/>
			<speciesReference species="M_h_c" stoichiometry="1.000000"/>
			<speciesReference species="M_nadph_c" stoichiometry="1.000000"/>
		</listOfReactants>
		<listOfProducts>
			<speciesReference species="M_nadp_c" stoichiometry="1.000000"/>
			<speciesReference species="M_thf_c" stoichiometry="1.000000"/>
		</listOfProducts>
		<kineticLaw>
			<math xmlns="http://www.w3.org/1998/Math/MathML">
				<apply>
					<ci> LOWER_BOUND </ci>
					<ci> UPPER_BOUND </ci>
					<ci> OBJECTIVE_COEFFICIENT </ci>
					<ci> REDUCED_COST </ci>
				</apply>
			</math>
			<listOfParameters>
				<parameter id="LOWER_BOUND" value="-999999.000000" units="mmol_per_gDW_per_hr"/>
				<parameter id="UPPER_BOUND" value="999999.000000" units="mmol_per_gDW_per_hr"/>
				<parameter id="OBJECTIVE_COEFFICIENT" value="0.000000"/>
				<parameter id="REDUCED_COST" value="0.000000"/>
			</listOfParameters>
		</kineticLaw>
	</reaction>
	<reaction id="R_DHFS" name="R_dihydrofolate_synthase" reversible="false">
		<notes>
			<html:p>GENE_ASSOCIATION: SGL36390c</html:p>
			<html:p>PROTEIN_ASSOCIATION: FolCec</html:p>
			<html:p>SUBSYSTEM: S_Cofactor_and_Prosthetic_Group_Biosynthesis</html:p>
			<html:p>PROTEIN_CLASS: 6.3.2.12</html:p>
		</notes>
		<listOfReactants>
			<speciesReference species="M_atp_c" stoichiometry="1.000000"/>
			<speciesReference species="M_dhpt_c" stoichiometry="1.000000"/>
			<speciesReference species="M_glu_L_c" stoichiometry="1.000000"/>
		</listOfReactants>
		<listOfProducts>
			<speciesReference species="M_adp_c" stoichiometry="1.000000"/>
			<speciesReference species="M_dhf_c" stoichiometry="1.000000"/>
			<speciesReference species="M_pi_c" stoichiometry="1.000000"/>
		</listOfProducts>
		<kineticLaw>
			<math xmlns="http://www.w3.org/1998/Math/MathML">
				<apply>
					<ci> LOWER_BOUND </ci>
					<ci> UPPER_BOUND </ci>
					<ci> OBJECTIVE_COEFFICIENT </ci>
					<ci> REDUCED_COST </ci>
				</apply>
			</math>
			<listOfParameters>
				<parameter id="LOWER_BOUND" value="0.000000" units="mmol_per_gDW_per_hr"/>
				<parameter id="UPPER_BOUND" value="999999.000000" units="mmol_per_gDW_per_hr"/>
				<parameter id="OBJECTIVE_COEFFICIENT" value="0.000000"/>
				<parameter id="REDUCED_COST" value="0.000000"/>
			</listOfParameters>
		</kineticLaw>
	</reaction>
	<reaction id="R_DHNAOT" name="R_1_4_dihydroxy_2_naphthoate_octaprenyltransferase" reversible="false">
		<notes>
			<html:p>GENE_ASSOCIATION: SGL50810</html:p>
			<html:p>PROTEIN_ASSOCIATION: MenA</html:p>
			<html:p>SUBSYSTEM: S_Cofactor_and_Prosthetic_Group_Biosynthesis</html:p>
			<html:p>PROTEIN_CLASS: </html:p>
		</notes>
		<listOfReactants>
			<speciesReference species="M_dhna_c" stoichiometry="1.000000"/>
			<speciesReference species="M_octdp_c" stoichiometry="1.000000"/>
		</listOfReactants>
		<listOfProducts>
			<speciesReference species="M_2dmmq8_c" stoichiometry="1.000000"/>
			<speciesReference species="M_co2_c" stoichiometry="1.000000"/>
			<speciesReference species="M_h_c" stoichiometry="1.000000"/>
			<speciesReference species="M_ppi_c" stoichiometry="1.000000"/>
		</listOfProducts>
		<kineticLaw>
			<math xmlns="http://www.w3.org/1998/Math/MathML">
				<apply>
					<ci> LOWER_BOUND </ci>
					<ci> UPPER_BOUND </ci>
					<ci> OBJECTIVE_COEFFICIENT </ci>
					<ci> REDUCED_COST </ci>
				</apply>
			</math>
			<listOfParameters>
				<parameter id="LOWER_BOUND" value="0.000000" units="mmol_per_gDW_per_hr"/>
				<parameter id="UPPER_BOUND" value="999999.000000" units="mmol_per_gDW_per_hr"/>
				<parameter id="OBJECTIVE_COEFFICIENT" value="0.000000"/>
				<parameter id="REDUCED_COST" value="-0.236466"/>
			</listOfParameters>
		</kineticLaw>
	</reaction>
	<reaction id="R_DHNPA2" name="R_dihydroneopterin_aldolase" reversible="false">
		<notes>
			<html:p>GENE_ASSOCIATION: SGL06310</html:p>
			<html:p>PROTEIN_ASSOCIATION: FolB</html:p>
			<html:p>SUBSYSTEM: S_Cofactor_and_Prosthetic_Group_Biosynthesis</html:p>
			<html:p>PROTEIN_CLASS: </html:p>
		</notes>
		<listOfReactants>
			<speciesReference species="M_dhnpt_c" stoichiometry="1.000000"/>
		</listOfReactants>
		<listOfProducts>
			<speciesReference species="M_6hmhpt_c" stoichiometry="1.000000"/>
			<speciesReference species="M_gcald_c" stoichiometry="1.000000"/>
		</listOfProducts>
		<kineticLaw>
			<math xmlns="http://www.w3.org/1998/Math/MathML">
				<apply>
					<ci> LOWER_BOUND </ci>
					<ci> UPPER_BOUND </ci>
					<ci> OBJECTIVE_COEFFICIENT </ci>
					<ci> REDUCED_COST </ci>
				</apply>
			</math>
			<listOfParameters>
				<parameter id="LOWER_BOUND" value="0.000000" units="mmol_per_gDW_per_hr"/>
				<parameter id="UPPER_BOUND" value="999999.000000" units="mmol_per_gDW_per_hr"/>
				<parameter id="OBJECTIVE_COEFFICIENT" value="0.000000"/>
				<parameter id="REDUCED_COST" value="0.000000"/>
			</listOfParameters>
		</kineticLaw>
	</reaction>
	<reaction id="R_DHORD2" name="R_dihydoorotic_acid_dehydrogenase__quinone8_" reversible="false">
		<notes>
			<html:p>GENE_ASSOCIATION: SGL21740</html:p>
			<html:p>PROTEIN_ASSOCIATION: PyrD</html:p>
			<html:p>SUBSYSTEM: S_Purine_and_Pyrimidine_Biosynthesis</html:p>
			<html:p>PROTEIN_CLASS: 1.3.3.1</html:p>
		</notes>
		<listOfReactants>
			<speciesReference species="M_dhor_S_c" stoichiometry="1.000000"/>
			<speciesReference species="M_q8_c" stoichiometry="1.000000"/>
		</listOfReactants>
		<listOfProducts>
			<speciesReference species="M_orot_c" stoichiometry="1.000000"/>
			<speciesReference species="M_q8h2_c" stoichiometry="1.000000"/>
		</listOfProducts>
		<kineticLaw>
			<math xmlns="http://www.w3.org/1998/Math/MathML">
				<apply>
					<ci> LOWER_BOUND </ci>
					<ci> UPPER_BOUND </ci>
					<ci> OBJECTIVE_COEFFICIENT </ci>
					<ci> REDUCED_COST </ci>
				</apply>
			</math>
			<listOfParameters>
				<parameter id="LOWER_BOUND" value="0.000000" units="mmol_per_gDW_per_hr"/>
				<parameter id="UPPER_BOUND" value="999999.000000" units="mmol_per_gDW_per_hr"/>
				<parameter id="OBJECTIVE_COEFFICIENT" value="0.000000"/>
				<parameter id="REDUCED_COST" value="0.000000"/>
			</listOfParameters>
		</kineticLaw>
	</reaction>
	<reaction id="R_DHORD5" name="R_dihydroorotic_acid__menaquinone_8_" reversible="false">
		<notes>
			<html:p>GENE_ASSOCIATION: SGL21740</html:p>
			<html:p>PROTEIN_ASSOCIATION: PyrD</html:p>
			<html:p>SUBSYSTEM: S_Purine_and_Pyrimidine_Biosynthesis</html:p>
			<html:p>PROTEIN_CLASS: 1.3.3.1</html:p>
		</notes>
		<listOfReactants>
			<speciesReference species="M_dhor_S_c" stoichiometry="1.000000"/>
			<speciesReference species="M_mqn8_c" stoichiometry="1.000000"/>
		</listOfReactants>
		<listOfProducts>
			<speciesReference species="M_mql8_c" stoichiometry="1.000000"/>
			<speciesReference species="M_orot_c" stoichiometry="1.000000"/>
		</listOfProducts>
		<kineticLaw>
			<math xmlns="http://www.w3.org/1998/Math/MathML">
				<apply>
					<ci> LOWER_BOUND </ci>
					<ci> UPPER_BOUND </ci>
					<ci> OBJECTIVE_COEFFICIENT </ci>
					<ci> REDUCED_COST </ci>
				</apply>
			</math>
			<listOfParameters>
				<parameter id="LOWER_BOUND" value="0.000000" units="mmol_per_gDW_per_hr"/>
				<parameter id="UPPER_BOUND" value="999999.000000" units="mmol_per_gDW_per_hr"/>
				<parameter id="OBJECTIVE_COEFFICIENT" value="0.000000"/>
				<parameter id="REDUCED_COST" value="0.000000"/>
			</listOfParameters>
		</kineticLaw>
	</reaction>
	<reaction id="R_DHORTS" name="R_dihydroorotase" reversible="true">
		<notes>
			<html:p>GENE_ASSOCIATION: SGL22710c</html:p>
			<html:p>PROTEIN_ASSOCIATION: PyrC</html:p>
			<html:p>SUBSYSTEM: S_Purine_and_Pyrimidine_Biosynthesis</html:p>
			<html:p>PROTEIN_CLASS: 3.5.2.3</html:p>
		</notes>
		<listOfReactants>
			<speciesReference species="M_dhor_S_c" stoichiometry="1.000000"/>
			<speciesReference species="M_h2o_c" stoichiometry="1.000000"/>
		</listOfReactants>
		<listOfProducts>
			<speciesReference species="M_cbasp_c" stoichiometry="1.000000"/>
			<speciesReference species="M_h_c" stoichiometry="1.000000"/>
		</listOfProducts>
		<kineticLaw>
			<math xmlns="http://www.w3.org/1998/Math/MathML">
				<apply>
					<ci> LOWER_BOUND </ci>
					<ci> UPPER_BOUND </ci>
					<ci> OBJECTIVE_COEFFICIENT </ci>
					<ci> REDUCED_COST </ci>
				</apply>
			</math>
			<listOfParameters>
				<parameter id="LOWER_BOUND" value="-999999.000000" units="mmol_per_gDW_per_hr"/>
				<parameter id="UPPER_BOUND" value="999999.000000" units="mmol_per_gDW_per_hr"/>
				<parameter id="OBJECTIVE_COEFFICIENT" value="0.000000"/>
				<parameter id="REDUCED_COST" value="0.000000"/>
			</listOfParameters>
		</kineticLaw>
	</reaction>
	<reaction id="R_DHPPDA2" name="R_diaminohydroxyphosphoribosylaminopryrimidine_deaminase__25drapp_" reversible="false">
		<notes>
			<html:p>GENE_ASSOCIATION: SGL14680</html:p>
			<html:p>PROTEIN_ASSOCIATION: RibDec</html:p>
			<html:p>SUBSYSTEM: S_Cofactor_and_Prosthetic_Group_Biosynthesis</html:p>
			<html:p>PROTEIN_CLASS: 3.5.4.26</html:p>
		</notes>
		<listOfReactants>
			<speciesReference species="M_25drapp_c" stoichiometry="1.000000"/>
			<speciesReference species="M_h_c" stoichiometry="1.000000"/>
			<speciesReference species="M_h2o_c" stoichiometry="1.000000"/>
		</listOfReactants>
		<listOfProducts>
			<speciesReference species="M_5apru_c" stoichiometry="1.000000"/>
			<speciesReference species="M_nh4_c" stoichiometry="1.000000"/>
		</listOfProducts>
		<kineticLaw>
			<math xmlns="http://www.w3.org/1998/Math/MathML">
				<apply>
					<ci> LOWER_BOUND </ci>
					<ci> UPPER_BOUND </ci>
					<ci> OBJECTIVE_COEFFICIENT </ci>
					<ci> REDUCED_COST </ci>
				</apply>
			</math>
			<listOfParameters>
				<parameter id="LOWER_BOUND" value="0.000000" units="mmol_per_gDW_per_hr"/>
				<parameter id="UPPER_BOUND" value="999999.000000" units="mmol_per_gDW_per_hr"/>
				<parameter id="OBJECTIVE_COEFFICIENT" value="0.000000"/>
				<parameter id="REDUCED_COST" value="0.000000"/>
			</listOfParameters>
		</kineticLaw>
	</reaction>
	<reaction id="R_DHPS2" name="R_dihydropteroate_synthase" reversible="false">
		<notes>
			<html:p>GENE_ASSOCIATION: SGL09190</html:p>
			<html:p>PROTEIN_ASSOCIATION: FolP</html:p>
			<html:p>SUBSYSTEM: S_Cofactor_and_Prosthetic_Group_Biosynthesis</html:p>
			<html:p>PROTEIN_CLASS: </html:p>
		</notes>
		<listOfReactants>
			<speciesReference species="M_4abz_c" stoichiometry="1.000000"/>
			<speciesReference species="M_6hmhptpp_c" stoichiometry="1.000000"/>
		</listOfReactants>
		<listOfProducts>
			<speciesReference species="M_dhpt_c" stoichiometry="1.000000"/>
			<speciesReference species="M_h_c" stoichiometry="1.000000"/>
			<speciesReference species="M_ppi_c" stoichiometry="1.000000"/>
		</listOfProducts>
		<kineticLaw>
			<math xmlns="http://www.w3.org/1998/Math/MathML">
				<apply>
					<ci> LOWER_BOUND </ci>
					<ci> UPPER_BOUND </ci>
					<ci> OBJECTIVE_COEFFICIENT </ci>
					<ci> REDUCED_COST </ci>
				</apply>
			</math>
			<listOfParameters>
				<parameter id="LOWER_BOUND" value="0.000000" units="mmol_per_gDW_per_hr"/>
				<parameter id="UPPER_BOUND" value="999999.000000" units="mmol_per_gDW_per_hr"/>
				<parameter id="OBJECTIVE_COEFFICIENT" value="0.000000"/>
				<parameter id="REDUCED_COST" value="0.000000"/>
			</listOfParameters>
		</kineticLaw>
	</reaction>
	<reaction id="R_DHPTDCs" name="R_4_5_dihydroxy_2_3_pentanedione_cyclization__spontaneous_" reversible="false">
		<notes>
			<html:p>GENE_ASSOCIATION: </html:p>
			<html:p>PROTEIN_ASSOCIATION: </html:p>
			<html:p>SUBSYSTEM: S_Methionine_Metabolism</html:p>
			<html:p>PROTEIN_CLASS: </html:p>
		</notes>
		<listOfReactants>
			<speciesReference species="M_dhptd_c" stoichiometry="1.000000"/>
		</listOfReactants>
		<listOfProducts>
			<speciesReference species="M_h2o_c" stoichiometry="1.000000"/>
			<speciesReference species="M_hmfurn_c" stoichiometry="1.000000"/>
		</listOfProducts>
		<kineticLaw>
			<math xmlns="http://www.w3.org/1998/Math/MathML">
				<apply>
					<ci> LOWER_BOUND </ci>
					<ci> UPPER_BOUND </ci>
					<ci> OBJECTIVE_COEFFICIENT </ci>
					<ci> REDUCED_COST </ci>
				</apply>
			</math>
			<listOfParameters>
				<parameter id="LOWER_BOUND" value="0.000000" units="mmol_per_gDW_per_hr"/>
				<parameter id="UPPER_BOUND" value="999999.000000" units="mmol_per_gDW_per_hr"/>
				<parameter id="OBJECTIVE_COEFFICIENT" value="0.000000"/>
				<parameter id="REDUCED_COST" value="0.000000"/>
			</listOfParameters>
		</kineticLaw>
	</reaction>
	<reaction id="R_DHQD" name="R_3_dehydroquinate_dehydratase" reversible="true">
		<notes>
			<html:p>GENE_ASSOCIATION: SGL03360c</html:p>
			<html:p>PROTEIN_ASSOCIATION: AroD</html:p>
			<html:p>SUBSYSTEM: S_Tyrosine__Tryptophan__and_Phenylalanine_Metabolism</html:p>
			<html:p>PROTEIN_CLASS: 4.2.1.10</html:p>
		</notes>
		<listOfReactants>
			<speciesReference species="M_3dhq_c" stoichiometry="1.000000"/>
		</listOfReactants>
		<listOfProducts>
			<speciesReference species="M_3dhsk_c" stoichiometry="1.000000"/>
			<speciesReference species="M_h2o_c" stoichiometry="1.000000"/>
		</listOfProducts>
		<kineticLaw>
			<math xmlns="http://www.w3.org/1998/Math/MathML">
				<apply>
					<ci> LOWER_BOUND </ci>
					<ci> UPPER_BOUND </ci>
					<ci> OBJECTIVE_COEFFICIENT </ci>
					<ci> REDUCED_COST </ci>
				</apply>
			</math>
			<listOfParameters>
				<parameter id="LOWER_BOUND" value="-999999.000000" units="mmol_per_gDW_per_hr"/>
				<parameter id="UPPER_BOUND" value="999999.000000" units="mmol_per_gDW_per_hr"/>
				<parameter id="OBJECTIVE_COEFFICIENT" value="0.000000"/>
				<parameter id="REDUCED_COST" value="0.000000"/>
			</listOfParameters>
		</kineticLaw>
	</reaction>
	<reaction id="R_DHQS" name="R_3_dehydroquinate_synthase" reversible="false">
		<notes>
			<html:p>GENE_ASSOCIATION: SGL53370c</html:p>
			<html:p>PROTEIN_ASSOCIATION: AroB</html:p>
			<html:p>SUBSYSTEM: S_Tyrosine__Tryptophan__and_Phenylalanine_Metabolism</html:p>
			<html:p>PROTEIN_CLASS: </html:p>
		</notes>
		<listOfReactants>
			<speciesReference species="M_2dda7p_c" stoichiometry="1.000000"/>
		</listOfReactants>
		<listOfProducts>
			<speciesReference species="M_3dhq_c" stoichiometry="1.000000"/>
			<speciesReference species="M_pi_c" stoichiometry="1.000000"/>
		</listOfProducts>
		<kineticLaw>
			<math xmlns="http://www.w3.org/1998/Math/MathML">
				<apply>
					<ci> LOWER_BOUND </ci>
					<ci> UPPER_BOUND </ci>
					<ci> OBJECTIVE_COEFFICIENT </ci>
					<ci> REDUCED_COST </ci>
				</apply>
			</math>
			<listOfParameters>
				<parameter id="LOWER_BOUND" value="0.000000" units="mmol_per_gDW_per_hr"/>
				<parameter id="UPPER_BOUND" value="999999.000000" units="mmol_per_gDW_per_hr"/>
				<parameter id="OBJECTIVE_COEFFICIENT" value="0.000000"/>
				<parameter id="REDUCED_COST" value="0.000000"/>
			</listOfParameters>
		</kineticLaw>
	</reaction>
	<reaction id="R_DKGLCNR1" name="R_2_5_diketo_D_gluconate_reductase" reversible="false">
		<notes>
			<html:p>GENE_ASSOCIATION: SGL06670c</html:p>
			<html:p>PROTEIN_ASSOCIATION: DkgA</html:p>
			<html:p>SUBSYSTEM: S_Alternate_Carbon_Metabolism</html:p>
			<html:p>PROTEIN_CLASS: </html:p>
		</notes>
		<listOfReactants>
			<speciesReference species="M_25dkglcn_c" stoichiometry="1.000000"/>
			<speciesReference species="M_h_c" stoichiometry="1.000000"/>
			<speciesReference species="M_nadph_c" stoichiometry="1.000000"/>
		</listOfReactants>
		<listOfProducts>
			<speciesReference species="M_2dhguln_c" stoichiometry="1.000000"/>
			<speciesReference species="M_nadp_c" stoichiometry="1.000000"/>
		</listOfProducts>
		<kineticLaw>
			<math xmlns="http://www.w3.org/1998/Math/MathML">
				<apply>
					<ci> LOWER_BOUND </ci>
					<ci> UPPER_BOUND </ci>
					<ci> OBJECTIVE_COEFFICIENT </ci>
					<ci> REDUCED_COST </ci>
				</apply>
			</math>
			<listOfParameters>
				<parameter id="LOWER_BOUND" value="0.000000" units="mmol_per_gDW_per_hr"/>
				<parameter id="UPPER_BOUND" value="999999.000000" units="mmol_per_gDW_per_hr"/>
				<parameter id="OBJECTIVE_COEFFICIENT" value="0.000000"/>
				<parameter id="REDUCED_COST" value="-0.001040"/>
			</listOfParameters>
		</kineticLaw>
	</reaction>
	<reaction id="R_DKGLCNR2x" name="R_2_5_diketo_D_gluconate_reductase__NADH_" reversible="false">
		<notes>
			<html:p>GENE_ASSOCIATION: SGL00380c</html:p>
			<html:p>PROTEIN_ASSOCIATION: YiaE</html:p>
			<html:p>SUBSYSTEM: S_Alternate_Carbon_Metabolism</html:p>
			<html:p>PROTEIN_CLASS: </html:p>
		</notes>
		<listOfReactants>
			<speciesReference species="M_25dkglcn_c" stoichiometry="1.000000"/>
			<speciesReference species="M_h_c" stoichiometry="1.000000"/>
			<speciesReference species="M_nadh_c" stoichiometry="1.000000"/>
		</listOfReactants>
		<listOfProducts>
			<speciesReference species="M_5dglcn_c" stoichiometry="1.000000"/>
			<speciesReference species="M_nad_c" stoichiometry="1.000000"/>
		</listOfProducts>
		<kineticLaw>
			<math xmlns="http://www.w3.org/1998/Math/MathML">
				<apply>
					<ci> LOWER_BOUND </ci>
					<ci> UPPER_BOUND </ci>
					<ci> OBJECTIVE_COEFFICIENT </ci>
					<ci> REDUCED_COST </ci>
				</apply>
			</math>
			<listOfParameters>
				<parameter id="LOWER_BOUND" value="0.000000" units="mmol_per_gDW_per_hr"/>
				<parameter id="UPPER_BOUND" value="999999.000000" units="mmol_per_gDW_per_hr"/>
				<parameter id="OBJECTIVE_COEFFICIENT" value="0.000000"/>
				<parameter id="REDUCED_COST" value="0.000000"/>
			</listOfParameters>
		</kineticLaw>
	</reaction>
	<reaction id="R_DKGLCNR2y" name="R_2_5_diketo_D_gluconate_reductase__NADPH_" reversible="false">
		<notes>
			<html:p>GENE_ASSOCIATION: SGL00380c</html:p>
			<html:p>PROTEIN_ASSOCIATION: YiaE</html:p>
			<html:p>SUBSYSTEM: S_Alternate_Carbon_Metabolism</html:p>
			<html:p>PROTEIN_CLASS: </html:p>
		</notes>
		<listOfReactants>
			<speciesReference species="M_25dkglcn_c" stoichiometry="1.000000"/>
			<speciesReference species="M_h_c" stoichiometry="1.000000"/>
			<speciesReference species="M_nadph_c" stoichiometry="1.000000"/>
		</listOfReactants>
		<listOfProducts>
			<speciesReference species="M_5dglcn_c" stoichiometry="1.000000"/>
			<speciesReference species="M_nadp_c" stoichiometry="1.000000"/>
		</listOfProducts>
		<kineticLaw>
			<math xmlns="http://www.w3.org/1998/Math/MathML">
				<apply>
					<ci> LOWER_BOUND </ci>
					<ci> UPPER_BOUND </ci>
					<ci> OBJECTIVE_COEFFICIENT </ci>
					<ci> REDUCED_COST </ci>
				</apply>
			</math>
			<listOfParameters>
				<parameter id="LOWER_BOUND" value="0.000000" units="mmol_per_gDW_per_hr"/>
				<parameter id="UPPER_BOUND" value="999999.000000" units="mmol_per_gDW_per_hr"/>
				<parameter id="OBJECTIVE_COEFFICIENT" value="0.000000"/>
				<parameter id="REDUCED_COST" value="-0.001040"/>
			</listOfParameters>
		</kineticLaw>
	</reaction>
	<reaction id="R_DKMPPD" name="R_2_3_diketo_5_methylthio_1_phosphopentane_degradation_reaction" reversible="false">
		<notes>
			<html:p>GENE_ASSOCIATION: </html:p>
			<html:p>PROTEIN_ASSOCIATION: </html:p>
			<html:p>SUBSYSTEM: S_Arginine_and_Proline_Metabolism</html:p>
			<html:p>PROTEIN_CLASS: </html:p>
		</notes>
		<listOfReactants>
			<speciesReference species="M_dkmpp_c" stoichiometry="1.000000"/>
			<speciesReference species="M_h2o_c" stoichiometry="1.000000"/>
			<speciesReference species="M_o2_c" stoichiometry="1.000000"/>
		</listOfReactants>
		<listOfProducts>
			<speciesReference species="M_2kmb_c" stoichiometry="1.000000"/>
			<speciesReference species="M_for_c" stoichiometry="1.000000"/>
			<speciesReference species="M_h_c" stoichiometry="2.000000"/>
			<speciesReference species="M_pi_c" stoichiometry="1.000000"/>
		</listOfProducts>
		<kineticLaw>
			<math xmlns="http://www.w3.org/1998/Math/MathML">
				<apply>
					<ci> LOWER_BOUND </ci>
					<ci> UPPER_BOUND </ci>
					<ci> OBJECTIVE_COEFFICIENT </ci>
					<ci> REDUCED_COST </ci>
				</apply>
			</math>
			<listOfParameters>
				<parameter id="LOWER_BOUND" value="0.000000" units="mmol_per_gDW_per_hr"/>
				<parameter id="UPPER_BOUND" value="999999.000000" units="mmol_per_gDW_per_hr"/>
				<parameter id="OBJECTIVE_COEFFICIENT" value="0.000000"/>
				<parameter id="REDUCED_COST" value="0.000000"/>
			</listOfParameters>
		</kineticLaw>
	</reaction>
	<reaction id="R_DKMPPD2" name="R_2_3_diketo_5_methylthio_1_phosphopentane_degradation_reaction" reversible="false">
		<notes>
			<html:p>GENE_ASSOCIATION: </html:p>
			<html:p>PROTEIN_ASSOCIATION: </html:p>
			<html:p>SUBSYSTEM: S_Arginine_and_Proline_Metabolism</html:p>
			<html:p>PROTEIN_CLASS: </html:p>
		</notes>
		<listOfReactants>
			<speciesReference species="M_dkmpp_c" stoichiometry="1.000000"/>
			<speciesReference species="M_h2o_c" stoichiometry="3.000000"/>
		</listOfReactants>
		<listOfProducts>
			<speciesReference species="M_2kmb_c" stoichiometry="1.000000"/>
			<speciesReference species="M_for_c" stoichiometry="1.000000"/>
			<speciesReference species="M_h_c" stoichiometry="6.000000"/>
			<speciesReference species="M_pi_c" stoichiometry="1.000000"/>
		</listOfProducts>
		<kineticLaw>
			<math xmlns="http://www.w3.org/1998/Math/MathML">
				<apply>
					<ci> LOWER_BOUND </ci>
					<ci> UPPER_BOUND </ci>
					<ci> OBJECTIVE_COEFFICIENT </ci>
					<ci> REDUCED_COST </ci>
				</apply>
			</math>
			<listOfParameters>
				<parameter id="LOWER_BOUND" value="0.000000" units="mmol_per_gDW_per_hr"/>
				<parameter id="UPPER_BOUND" value="999999.000000" units="mmol_per_gDW_per_hr"/>
				<parameter id="OBJECTIVE_COEFFICIENT" value="0.000000"/>
				<parameter id="REDUCED_COST" value="-0.004624"/>
			</listOfParameters>
		</kineticLaw>
	</reaction>
	<reaction id="R_DMATT" name="R_dimethylallyltranstransferase" reversible="false">
		<notes>
			<html:p>GENE_ASSOCIATION: SGL14760c</html:p>
			<html:p>PROTEIN_ASSOCIATION: IspA</html:p>
			<html:p>SUBSYSTEM: S_Cofactor_and_Prosthetic_Group_Biosynthesis</html:p>
			<html:p>PROTEIN_CLASS: 2.5.1.1</html:p>
		</notes>
		<listOfReactants>
			<speciesReference species="M_dmpp_c" stoichiometry="1.000000"/>
			<speciesReference species="M_ipdp_c" stoichiometry="1.000000"/>
		</listOfReactants>
		<listOfProducts>
			<speciesReference species="M_grdp_c" stoichiometry="1.000000"/>
			<speciesReference species="M_ppi_c" stoichiometry="1.000000"/>
		</listOfProducts>
		<kineticLaw>
			<math xmlns="http://www.w3.org/1998/Math/MathML">
				<apply>
					<ci> LOWER_BOUND </ci>
					<ci> UPPER_BOUND </ci>
					<ci> OBJECTIVE_COEFFICIENT </ci>
					<ci> REDUCED_COST </ci>
				</apply>
			</math>
			<listOfParameters>
				<parameter id="LOWER_BOUND" value="0.000000" units="mmol_per_gDW_per_hr"/>
				<parameter id="UPPER_BOUND" value="999999.000000" units="mmol_per_gDW_per_hr"/>
				<parameter id="OBJECTIVE_COEFFICIENT" value="0.000000"/>
				<parameter id="REDUCED_COST" value="0.000000"/>
			</listOfParameters>
		</kineticLaw>
	</reaction>
	<reaction id="R_DMPPS" name="R_1_hydroxy_2_methyl_2__E__butenyl_4_diphosphate_reductase__dmpp_" reversible="false">
		<notes>
			<html:p>GENE_ASSOCIATION: SGL10020</html:p>
			<html:p>PROTEIN_ASSOCIATION: LytB</html:p>
			<html:p>SUBSYSTEM: S_Cofactor_and_Prosthetic_Group_Biosynthesis</html:p>
			<html:p>PROTEIN_CLASS: </html:p>
		</notes>
		<listOfReactants>
			<speciesReference species="M_h_c" stoichiometry="1.000000"/>
			<speciesReference species="M_h2mb4p_c" stoichiometry="1.000000"/>
			<speciesReference species="M_nadh_c" stoichiometry="1.000000"/>
		</listOfReactants>
		<listOfProducts>
			<speciesReference species="M_dmpp_c" stoichiometry="1.000000"/>
			<speciesReference species="M_h2o_c" stoichiometry="1.000000"/>
			<speciesReference species="M_nad_c" stoichiometry="1.000000"/>
		</listOfProducts>
		<kineticLaw>
			<math xmlns="http://www.w3.org/1998/Math/MathML">
				<apply>
					<ci> LOWER_BOUND </ci>
					<ci> UPPER_BOUND </ci>
					<ci> OBJECTIVE_COEFFICIENT </ci>
					<ci> REDUCED_COST </ci>
				</apply>
			</math>
			<listOfParameters>
				<parameter id="LOWER_BOUND" value="0.000000" units="mmol_per_gDW_per_hr"/>
				<parameter id="UPPER_BOUND" value="999999.000000" units="mmol_per_gDW_per_hr"/>
				<parameter id="OBJECTIVE_COEFFICIENT" value="0.000000"/>
				<parameter id="REDUCED_COST" value="-0.115349"/>
			</listOfParameters>
		</kineticLaw>
	</reaction>
	<reaction id="R_DMQMT" name="R_3_Dimethylubiquinonol_3_methyltransferase" reversible="false">
		<notes>
			<html:p>GENE_ASSOCIATION: SGL35580</html:p>
			<html:p>PROTEIN_ASSOCIATION: UbiG</html:p>
			<html:p>SUBSYSTEM: S_Cofactor_and_Prosthetic_Group_Biosynthesis</html:p>
			<html:p>PROTEIN_CLASS: </html:p>
		</notes>
		<listOfReactants>
			<speciesReference species="M_2omhmbl_c" stoichiometry="1.000000"/>
			<speciesReference species="M_amet_c" stoichiometry="1.000000"/>
		</listOfReactants>
		<listOfProducts>
			<speciesReference species="M_ahcys_c" stoichiometry="1.000000"/>
			<speciesReference species="M_h_c" stoichiometry="1.000000"/>
			<speciesReference species="M_q8h2_c" stoichiometry="1.000000"/>
		</listOfProducts>
		<kineticLaw>
			<math xmlns="http://www.w3.org/1998/Math/MathML">
				<apply>
					<ci> LOWER_BOUND </ci>
					<ci> UPPER_BOUND </ci>
					<ci> OBJECTIVE_COEFFICIENT </ci>
					<ci> REDUCED_COST </ci>
				</apply>
			</math>
			<listOfParameters>
				<parameter id="LOWER_BOUND" value="0.000000" units="mmol_per_gDW_per_hr"/>
				<parameter id="UPPER_BOUND" value="999999.000000" units="mmol_per_gDW_per_hr"/>
				<parameter id="OBJECTIVE_COEFFICIENT" value="0.000000"/>
				<parameter id="REDUCED_COST" value="-0.224792"/>
			</listOfParameters>
		</kineticLaw>
	</reaction>
	<reaction id="R_DMSOR1" name="R_Dimethyl_sulfoxide_reductase__Menaquinol_8_" reversible="false">
		<notes>
			<html:p>GENE_ASSOCIATION: ( SGL48420  and  SGL48500  and  SGL48550 )</html:p>
			<html:p>PROTEIN_ASSOCIATION: DmsABC</html:p>
			<html:p>SUBSYSTEM: S_Oxidative_Phosphorylation</html:p>
			<html:p>PROTEIN_CLASS: </html:p>
		</notes>
		<listOfReactants>
			<speciesReference species="M_dmso_c" stoichiometry="1.000000"/>
			<speciesReference species="M_mql8_c" stoichiometry="1.000000"/>
		</listOfReactants>
		<listOfProducts>
			<speciesReference species="M_dms_c" stoichiometry="1.000000"/>
			<speciesReference species="M_h2o_c" stoichiometry="1.000000"/>
			<speciesReference species="M_mqn8_c" stoichiometry="1.000000"/>
		</listOfProducts>
		<kineticLaw>
			<math xmlns="http://www.w3.org/1998/Math/MathML">
				<apply>
					<ci> LOWER_BOUND </ci>
					<ci> UPPER_BOUND </ci>
					<ci> OBJECTIVE_COEFFICIENT </ci>
					<ci> REDUCED_COST </ci>
				</apply>
			</math>
			<listOfParameters>
				<parameter id="LOWER_BOUND" value="0.000000" units="mmol_per_gDW_per_hr"/>
				<parameter id="UPPER_BOUND" value="999999.000000" units="mmol_per_gDW_per_hr"/>
				<parameter id="OBJECTIVE_COEFFICIENT" value="0.000000"/>
				<parameter id="REDUCED_COST" value="-0.002890"/>
			</listOfParameters>
		</kineticLaw>
	</reaction>
	<reaction id="R_DMSOR2" name="R_Dimethyl_sulfoxide_reductase__Demethylmenaquinol_8_" reversible="false">
		<notes>
			<html:p>GENE_ASSOCIATION: ( SGL48420  and  SGL48500  and  SGL48550 )</html:p>
			<html:p>PROTEIN_ASSOCIATION: DmsABC</html:p>
			<html:p>SUBSYSTEM: S_Oxidative_Phosphorylation</html:p>
			<html:p>PROTEIN_CLASS: </html:p>
		</notes>
		<listOfReactants>
			<speciesReference species="M_2dmmql8_c" stoichiometry="1.000000"/>
			<speciesReference species="M_dmso_c" stoichiometry="1.000000"/>
		</listOfReactants>
		<listOfProducts>
			<speciesReference species="M_2dmmq8_c" stoichiometry="1.000000"/>
			<speciesReference species="M_dms_c" stoichiometry="1.000000"/>
			<speciesReference species="M_h2o_c" stoichiometry="1.000000"/>
		</listOfProducts>
		<kineticLaw>
			<math xmlns="http://www.w3.org/1998/Math/MathML">
				<apply>
					<ci> LOWER_BOUND </ci>
					<ci> UPPER_BOUND </ci>
					<ci> OBJECTIVE_COEFFICIENT </ci>
					<ci> REDUCED_COST </ci>
				</apply>
			</math>
			<listOfParameters>
				<parameter id="LOWER_BOUND" value="0.000000" units="mmol_per_gDW_per_hr"/>
				<parameter id="UPPER_BOUND" value="999999.000000" units="mmol_per_gDW_per_hr"/>
				<parameter id="OBJECTIVE_COEFFICIENT" value="0.000000"/>
				<parameter id="REDUCED_COST" value="-0.002890"/>
			</listOfParameters>
		</kineticLaw>
	</reaction>
	<reaction id="R_DNMPPA" name="R_Dihydroneopterin_monophosphate_dephosphorylase" reversible="false">
		<notes>
			<html:p>GENE_ASSOCIATION: </html:p>
			<html:p>PROTEIN_ASSOCIATION: </html:p>
			<html:p>SUBSYSTEM: S_Cofactor_and_Prosthetic_Group_Biosynthesis</html:p>
			<html:p>PROTEIN_CLASS: </html:p>
		</notes>
		<listOfReactants>
			<speciesReference species="M_dhpmp_c" stoichiometry="1.000000"/>
			<speciesReference species="M_h2o_c" stoichiometry="1.000000"/>
		</listOfReactants>
		<listOfProducts>
			<speciesReference species="M_dhnpt_c" stoichiometry="1.000000"/>
			<speciesReference species="M_pi_c" stoichiometry="1.000000"/>
		</listOfProducts>
		<kineticLaw>
			<math xmlns="http://www.w3.org/1998/Math/MathML">
				<apply>
					<ci> LOWER_BOUND </ci>
					<ci> UPPER_BOUND </ci>
					<ci> OBJECTIVE_COEFFICIENT </ci>
					<ci> REDUCED_COST </ci>
				</apply>
			</math>
			<listOfParameters>
				<parameter id="LOWER_BOUND" value="0.000000" units="mmol_per_gDW_per_hr"/>
				<parameter id="UPPER_BOUND" value="999999.000000" units="mmol_per_gDW_per_hr"/>
				<parameter id="OBJECTIVE_COEFFICIENT" value="0.000000"/>
				<parameter id="REDUCED_COST" value="0.000000"/>
			</listOfParameters>
		</kineticLaw>
	</reaction>
	<reaction id="R_DNTPPA" name="R_Dihydroneopterin_triphosphate_pyrophosphatase" reversible="false">
		<notes>
			<html:p>GENE_ASSOCIATION: ( SGL27200  or  SGL10540 )</html:p>
			<html:p>PROTEIN_ASSOCIATION: ( NtpA ) or ( MutT )</html:p>
			<html:p>SUBSYSTEM: S_Cofactor_and_Prosthetic_Group_Biosynthesis</html:p>
			<html:p>PROTEIN_CLASS: </html:p>
		</notes>
		<listOfReactants>
			<speciesReference species="M_ahdt_c" stoichiometry="1.000000"/>
			<speciesReference species="M_h2o_c" stoichiometry="1.000000"/>
		</listOfReactants>
		<listOfProducts>
			<speciesReference species="M_dhpmp_c" stoichiometry="1.000000"/>
			<speciesReference species="M_h_c" stoichiometry="1.000000"/>
			<speciesReference species="M_ppi_c" stoichiometry="1.000000"/>
		</listOfProducts>
		<kineticLaw>
			<math xmlns="http://www.w3.org/1998/Math/MathML">
				<apply>
					<ci> LOWER_BOUND </ci>
					<ci> UPPER_BOUND </ci>
					<ci> OBJECTIVE_COEFFICIENT </ci>
					<ci> REDUCED_COST </ci>
				</apply>
			</math>
			<listOfParameters>
				<parameter id="LOWER_BOUND" value="0.000000" units="mmol_per_gDW_per_hr"/>
				<parameter id="UPPER_BOUND" value="999999.000000" units="mmol_per_gDW_per_hr"/>
				<parameter id="OBJECTIVE_COEFFICIENT" value="0.000000"/>
				<parameter id="REDUCED_COST" value="0.000000"/>
			</listOfParameters>
		</kineticLaw>
	</reaction>
	<reaction id="R_DPCOAK" name="R_dephospho_CoA_kinase" reversible="false">
		<notes>
			<html:p>GENE_ASSOCIATION: </html:p>
			<html:p>PROTEIN_ASSOCIATION: </html:p>
			<html:p>SUBSYSTEM: S_Cofactor_and_Prosthetic_Group_Biosynthesis</html:p>
			<html:p>PROTEIN_CLASS: 2.7.1.24</html:p>
		</notes>
		<listOfReactants>
			<speciesReference species="M_atp_c" stoichiometry="1.000000"/>
			<speciesReference species="M_dpcoa_c" stoichiometry="1.000000"/>
		</listOfReactants>
		<listOfProducts>
			<speciesReference species="M_adp_c" stoichiometry="1.000000"/>
			<speciesReference species="M_coa_c" stoichiometry="1.000000"/>
			<speciesReference species="M_h_c" stoichiometry="1.000000"/>
		</listOfProducts>
		<kineticLaw>
			<math xmlns="http://www.w3.org/1998/Math/MathML">
				<apply>
					<ci> LOWER_BOUND </ci>
					<ci> UPPER_BOUND </ci>
					<ci> OBJECTIVE_COEFFICIENT </ci>
					<ci> REDUCED_COST </ci>
				</apply>
			</math>
			<listOfParameters>
				<parameter id="LOWER_BOUND" value="0.000000" units="mmol_per_gDW_per_hr"/>
				<parameter id="UPPER_BOUND" value="999999.000000" units="mmol_per_gDW_per_hr"/>
				<parameter id="OBJECTIVE_COEFFICIENT" value="0.000000"/>
				<parameter id="REDUCED_COST" value="0.000000"/>
			</listOfParameters>
		</kineticLaw>
	</reaction>
	<reaction id="R_DPR" name="R_2_dehydropantoate_2_reductase" reversible="false">
		<notes>
			<html:p>GENE_ASSOCIATION: ( SGL14800c  or  SGL55000c or SGL03660c )</html:p>
			<html:p>PROTEIN_ASSOCIATION: ( PanE ) or ( IlvCec )</html:p>
			<html:p>SUBSYSTEM: S_Cofactor_and_Prosthetic_Group_Biosynthesis</html:p>
			<html:p>PROTEIN_CLASS: 1.1.1.169</html:p>
		</notes>
		<listOfReactants>
			<speciesReference species="M_2dhp_c" stoichiometry="1.000000"/>
			<speciesReference species="M_h_c" stoichiometry="1.000000"/>
			<speciesReference species="M_nadph_c" stoichiometry="1.000000"/>
		</listOfReactants>
		<listOfProducts>
			<speciesReference species="M_nadp_c" stoichiometry="1.000000"/>
			<speciesReference species="M_pant_R_c" stoichiometry="1.000000"/>
		</listOfProducts>
		<kineticLaw>
			<math xmlns="http://www.w3.org/1998/Math/MathML">
				<apply>
					<ci> LOWER_BOUND </ci>
					<ci> UPPER_BOUND </ci>
					<ci> OBJECTIVE_COEFFICIENT </ci>
					<ci> REDUCED_COST </ci>
				</apply>
			</math>
			<listOfParameters>
				<parameter id="LOWER_BOUND" value="0.000000" units="mmol_per_gDW_per_hr"/>
				<parameter id="UPPER_BOUND" value="999999.000000" units="mmol_per_gDW_per_hr"/>
				<parameter id="OBJECTIVE_COEFFICIENT" value="0.000000"/>
				<parameter id="REDUCED_COST" value="0.000000"/>
			</listOfParameters>
		</kineticLaw>
	</reaction>
	<reaction id="R_DRPA" name="R_deoxyribose_phosphate_aldolase" reversible="false">
		<notes>
			<html:p>GENE_ASSOCIATION: SGL09540</html:p>
			<html:p>PROTEIN_ASSOCIATION: DeoC</html:p>
			<html:p>SUBSYSTEM: S_Alternate_Carbon_Metabolism</html:p>
			<html:p>PROTEIN_CLASS: 4.1.2.4</html:p>
		</notes>
		<listOfReactants>
			<speciesReference species="M_2dr5p_c" stoichiometry="1.000000"/>
		</listOfReactants>
		<listOfProducts>
			<speciesReference species="M_acald_c" stoichiometry="1.000000"/>
			<speciesReference species="M_g3p_c" stoichiometry="1.000000"/>
		</listOfProducts>
		<kineticLaw>
			<math xmlns="http://www.w3.org/1998/Math/MathML">
				<apply>
					<ci> LOWER_BOUND </ci>
					<ci> UPPER_BOUND </ci>
					<ci> OBJECTIVE_COEFFICIENT </ci>
					<ci> REDUCED_COST </ci>
				</apply>
			</math>
			<listOfParameters>
				<parameter id="LOWER_BOUND" value="0.000000" units="mmol_per_gDW_per_hr"/>
				<parameter id="UPPER_BOUND" value="999999.000000" units="mmol_per_gDW_per_hr"/>
				<parameter id="OBJECTIVE_COEFFICIENT" value="0.000000"/>
				<parameter id="REDUCED_COST" value="0.000000"/>
			</listOfParameters>
		</kineticLaw>
	</reaction>
	<reaction id="R_DSERt2r" name="R_D_serine_transport_via_proton_symport" reversible="true">
		<notes>
			<html:p>GENE_ASSOCIATION: Deleted</html:p>
			<html:p>PROTEIN_ASSOCIATION: CycAec</html:p>
			<html:p>SUBSYSTEM: S_Transport__Extracellular</html:p>
			<html:p>PROTEIN_CLASS: </html:p>
		</notes>
		<listOfReactants>
			<speciesReference species="M_h_e" stoichiometry="1.000000"/>
			<speciesReference species="M_ser_D_e" stoichiometry="1.000000"/>
		</listOfReactants>
		<listOfProducts>
			<speciesReference species="M_h_c" stoichiometry="1.000000"/>
			<speciesReference species="M_ser_D_c" stoichiometry="1.000000"/>
		</listOfProducts>
		<kineticLaw>
			<math xmlns="http://www.w3.org/1998/Math/MathML">
				<apply>
					<ci> LOWER_BOUND </ci>
					<ci> UPPER_BOUND </ci>
					<ci> OBJECTIVE_COEFFICIENT </ci>
					<ci> REDUCED_COST </ci>
				</apply>
			</math>
			<listOfParameters>
				<parameter id="LOWER_BOUND" value="-999999.000000" units="mmol_per_gDW_per_hr"/>
				<parameter id="UPPER_BOUND" value="999999.000000" units="mmol_per_gDW_per_hr"/>
				<parameter id="OBJECTIVE_COEFFICIENT" value="0.000000"/>
				<parameter id="REDUCED_COST" value="0.000000"/>
			</listOfParameters>
		</kineticLaw>
	</reaction>
	<reaction id="R_DTMPK" name="R_dTMP_kinase" reversible="true">
		<notes>
			<html:p>GENE_ASSOCIATION: SGL22860</html:p>
			<html:p>PROTEIN_ASSOCIATION: Tmk</html:p>
			<html:p>SUBSYSTEM: S_Nucleotide_Salvage_Pathway</html:p>
			<html:p>PROTEIN_CLASS: 2.7.4.9</html:p>
		</notes>
		<listOfReactants>
			<speciesReference species="M_atp_c" stoichiometry="1.000000"/>
			<speciesReference species="M_dtmp_c" stoichiometry="1.000000"/>
		</listOfReactants>
		<listOfProducts>
			<speciesReference species="M_adp_c" stoichiometry="1.000000"/>
			<speciesReference species="M_dtdp_c" stoichiometry="1.000000"/>
		</listOfProducts>
		<kineticLaw>
			<math xmlns="http://www.w3.org/1998/Math/MathML">
				<apply>
					<ci> LOWER_BOUND </ci>
					<ci> UPPER_BOUND </ci>
					<ci> OBJECTIVE_COEFFICIENT </ci>
					<ci> REDUCED_COST </ci>
				</apply>
			</math>
			<listOfParameters>
				<parameter id="LOWER_BOUND" value="-999999.000000" units="mmol_per_gDW_per_hr"/>
				<parameter id="UPPER_BOUND" value="999999.000000" units="mmol_per_gDW_per_hr"/>
				<parameter id="OBJECTIVE_COEFFICIENT" value="0.000000"/>
				<parameter id="REDUCED_COST" value="0.000000"/>
			</listOfParameters>
		</kineticLaw>
	</reaction>
	<reaction id="R_DURIK1" name="R_deoxyuridine_kinase__ATPDeoxyuridine_" reversible="false">
		<notes>
			<html:p>GENE_ASSOCIATION: SGL29260</html:p>
			<html:p>PROTEIN_ASSOCIATION: Tdk</html:p>
			<html:p>SUBSYSTEM: S_Nucleotide_Salvage_Pathway</html:p>
			<html:p>PROTEIN_CLASS: </html:p>
		</notes>
		<listOfReactants>
			<speciesReference species="M_atp_c" stoichiometry="1.000000"/>
			<speciesReference species="M_duri_c" stoichiometry="1.000000"/>
		</listOfReactants>
		<listOfProducts>
			<speciesReference species="M_adp_c" stoichiometry="1.000000"/>
			<speciesReference species="M_dump_c" stoichiometry="1.000000"/>
			<speciesReference species="M_h_c" stoichiometry="1.000000"/>
		</listOfProducts>
		<kineticLaw>
			<math xmlns="http://www.w3.org/1998/Math/MathML">
				<apply>
					<ci> LOWER_BOUND </ci>
					<ci> UPPER_BOUND </ci>
					<ci> OBJECTIVE_COEFFICIENT </ci>
					<ci> REDUCED_COST </ci>
				</apply>
			</math>
			<listOfParameters>
				<parameter id="LOWER_BOUND" value="0.000000" units="mmol_per_gDW_per_hr"/>
				<parameter id="UPPER_BOUND" value="999999.000000" units="mmol_per_gDW_per_hr"/>
				<parameter id="OBJECTIVE_COEFFICIENT" value="0.000000"/>
				<parameter id="REDUCED_COST" value="-0.004624"/>
			</listOfParameters>
		</kineticLaw>
	</reaction>
	<reaction id="R_DURIPP" name="R_deoxyuridine_phosphorylase" reversible="true">
		<notes>
			<html:p>GENE_ASSOCIATION: ( SGL09550  or  SGL09580 )</html:p>
			<html:p>PROTEIN_ASSOCIATION: ( DeoA ) or ( DeoD )</html:p>
			<html:p>SUBSYSTEM: S_Nucleotide_Salvage_Pathway</html:p>
			<html:p>PROTEIN_CLASS: </html:p>
		</notes>
		<listOfReactants>
			<speciesReference species="M_duri_c" stoichiometry="1.000000"/>
			<speciesReference species="M_pi_c" stoichiometry="1.000000"/>
		</listOfReactants>
		<listOfProducts>
			<speciesReference species="M_2dr1p_c" stoichiometry="1.000000"/>
			<speciesReference species="M_ura_c" stoichiometry="1.000000"/>
		</listOfProducts>
		<kineticLaw>
			<math xmlns="http://www.w3.org/1998/Math/MathML">
				<apply>
					<ci> LOWER_BOUND </ci>
					<ci> UPPER_BOUND </ci>
					<ci> OBJECTIVE_COEFFICIENT </ci>
					<ci> REDUCED_COST </ci>
				</apply>
			</math>
			<listOfParameters>
				<parameter id="LOWER_BOUND" value="-999999.000000" units="mmol_per_gDW_per_hr"/>
				<parameter id="UPPER_BOUND" value="999999.000000" units="mmol_per_gDW_per_hr"/>
				<parameter id="OBJECTIVE_COEFFICIENT" value="0.000000"/>
				<parameter id="REDUCED_COST" value="0.000000"/>
			</listOfParameters>
		</kineticLaw>
	</reaction>
	<reaction id="R_DURIt2" name="R_deoxyuridine_transport_in_via_proton_symport" reversible="false">
		<notes>
			<html:p>GENE_ASSOCIATION: SGL37760</html:p>
			<html:p>PROTEIN_ASSOCIATION: NupCec</html:p>
			<html:p>SUBSYSTEM: S_Transport__Extracellular</html:p>
			<html:p>PROTEIN_CLASS: </html:p>
		</notes>
		<listOfReactants>
			<speciesReference species="M_duri_e" stoichiometry="1.000000"/>
			<speciesReference species="M_h_e" stoichiometry="1.000000"/>
		</listOfReactants>
		<listOfProducts>
			<speciesReference species="M_duri_c" stoichiometry="1.000000"/>
			<speciesReference species="M_h_c" stoichiometry="1.000000"/>
		</listOfProducts>
		<kineticLaw>
			<math xmlns="http://www.w3.org/1998/Math/MathML">
				<apply>
					<ci> LOWER_BOUND </ci>
					<ci> UPPER_BOUND </ci>
					<ci> OBJECTIVE_COEFFICIENT </ci>
					<ci> REDUCED_COST </ci>
				</apply>
			</math>
			<listOfParameters>
				<parameter id="LOWER_BOUND" value="0.000000" units="mmol_per_gDW_per_hr"/>
				<parameter id="UPPER_BOUND" value="999999.000000" units="mmol_per_gDW_per_hr"/>
				<parameter id="OBJECTIVE_COEFFICIENT" value="0.000000"/>
				<parameter id="REDUCED_COST" value="0.000000"/>
			</listOfParameters>
		</kineticLaw>
	</reaction>
	<reaction id="R_DUTPDP" name="R_dUTP_diphosphatase" reversible="false">
		<notes>
			<html:p>GENE_ASSOCIATION: SGL51570</html:p>
			<html:p>PROTEIN_ASSOCIATION: Dutec</html:p>
			<html:p>SUBSYSTEM: S_Nucleotide_Salvage_Pathway</html:p>
			<html:p>PROTEIN_CLASS: 3.6.1.23</html:p>
		</notes>
		<listOfReactants>
			<speciesReference species="M_dutp_c" stoichiometry="1.000000"/>
			<speciesReference species="M_h2o_c" stoichiometry="1.000000"/>
		</listOfReactants>
		<listOfProducts>
			<speciesReference species="M_dump_c" stoichiometry="1.000000"/>
			<speciesReference species="M_h_c" stoichiometry="1.000000"/>
			<speciesReference species="M_ppi_c" stoichiometry="1.000000"/>
		</listOfProducts>
		<kineticLaw>
			<math xmlns="http://www.w3.org/1998/Math/MathML">
				<apply>
					<ci> LOWER_BOUND </ci>
					<ci> UPPER_BOUND </ci>
					<ci> OBJECTIVE_COEFFICIENT </ci>
					<ci> REDUCED_COST </ci>
				</apply>
			</math>
			<listOfParameters>
				<parameter id="LOWER_BOUND" value="0.000000" units="mmol_per_gDW_per_hr"/>
				<parameter id="UPPER_BOUND" value="999999.000000" units="mmol_per_gDW_per_hr"/>
				<parameter id="OBJECTIVE_COEFFICIENT" value="0.000000"/>
				<parameter id="REDUCED_COST" value="-0.009247"/>
			</listOfParameters>
		</kineticLaw>
	</reaction>
	<reaction id="R_DXPRIi" name="R_1_deoxy_D_xylulose_reductoisomerase" reversible="false">
		<notes>
			<html:p>GENE_ASSOCIATION: SGL44580c</html:p>
			<html:p>PROTEIN_ASSOCIATION: Dxr</html:p>
			<html:p>SUBSYSTEM: S_Cofactor_and_Prosthetic_Group_Biosynthesis</html:p>
			<html:p>PROTEIN_CLASS: </html:p>
		</notes>
		<listOfReactants>
			<speciesReference species="M_dxyl5p_c" stoichiometry="1.000000"/>
			<speciesReference species="M_h_c" stoichiometry="1.000000"/>
			<speciesReference species="M_nadph_c" stoichiometry="1.000000"/>
		</listOfReactants>
		<listOfProducts>
			<speciesReference species="M_2me4p_c" stoichiometry="1.000000"/>
			<speciesReference species="M_nadp_c" stoichiometry="1.000000"/>
		</listOfProducts>
		<kineticLaw>
			<math xmlns="http://www.w3.org/1998/Math/MathML">
				<apply>
					<ci> LOWER_BOUND </ci>
					<ci> UPPER_BOUND </ci>
					<ci> OBJECTIVE_COEFFICIENT </ci>
					<ci> REDUCED_COST </ci>
				</apply>
			</math>
			<listOfParameters>
				<parameter id="LOWER_BOUND" value="0.000000" units="mmol_per_gDW_per_hr"/>
				<parameter id="UPPER_BOUND" value="999999.000000" units="mmol_per_gDW_per_hr"/>
				<parameter id="OBJECTIVE_COEFFICIENT" value="0.000000"/>
				<parameter id="REDUCED_COST" value="0.000000"/>
			</listOfParameters>
		</kineticLaw>
	</reaction>
	<reaction id="R_DXPS" name="R_1_deoxy_D_xylulose_5_phosphate_synthase" reversible="false">
		<notes>
			<html:p>GENE_ASSOCIATION: SGL14750c</html:p>
			<html:p>PROTEIN_ASSOCIATION: Dxs</html:p>
			<html:p>SUBSYSTEM: S_Cofactor_and_Prosthetic_Group_Biosynthesis</html:p>
			<html:p>PROTEIN_CLASS: </html:p>
		</notes>
		<listOfReactants>
			<speciesReference species="M_g3p_c" stoichiometry="1.000000"/>
			<speciesReference species="M_h_c" stoichiometry="1.000000"/>
			<speciesReference species="M_pyr_c" stoichiometry="1.000000"/>
		</listOfReactants>
		<listOfProducts>
			<speciesReference species="M_co2_c" stoichiometry="1.000000"/>
			<speciesReference species="M_dxyl5p_c" stoichiometry="1.000000"/>
		</listOfProducts>
		<kineticLaw>
			<math xmlns="http://www.w3.org/1998/Math/MathML">
				<apply>
					<ci> LOWER_BOUND </ci>
					<ci> UPPER_BOUND </ci>
					<ci> OBJECTIVE_COEFFICIENT </ci>
					<ci> REDUCED_COST </ci>
				</apply>
			</math>
			<listOfParameters>
				<parameter id="LOWER_BOUND" value="0.000000" units="mmol_per_gDW_per_hr"/>
				<parameter id="UPPER_BOUND" value="999999.000000" units="mmol_per_gDW_per_hr"/>
				<parameter id="OBJECTIVE_COEFFICIENT" value="0.000000"/>
				<parameter id="REDUCED_COST" value="0.000000"/>
			</listOfParameters>
		</kineticLaw>
	</reaction>
	<reaction id="R_DXYLK" name="R_1_Deoxy_D_xylulose_kinase" reversible="false">
		<notes>
			<html:p>GENE_ASSOCIATION: SGL13680</html:p>
			<html:p>PROTEIN_ASSOCIATION: XylB</html:p>
			<html:p>SUBSYSTEM: S_Cofactor_and_Prosthetic_Group_Biosynthesis</html:p>
			<html:p>PROTEIN_CLASS: </html:p>
		</notes>
		<listOfReactants>
			<speciesReference species="M_atp_c" stoichiometry="1.000000"/>
			<speciesReference species="M_dxyl_c" stoichiometry="1.000000"/>
		</listOfReactants>
		<listOfProducts>
			<speciesReference species="M_adp_c" stoichiometry="1.000000"/>
			<speciesReference species="M_dxyl5p_c" stoichiometry="1.000000"/>
			<speciesReference species="M_h_c" stoichiometry="1.000000"/>
		</listOfProducts>
		<kineticLaw>
			<math xmlns="http://www.w3.org/1998/Math/MathML">
				<apply>
					<ci> LOWER_BOUND </ci>
					<ci> UPPER_BOUND </ci>
					<ci> OBJECTIVE_COEFFICIENT </ci>
					<ci> REDUCED_COST </ci>
				</apply>
			</math>
			<listOfParameters>
				<parameter id="LOWER_BOUND" value="0.000000" units="mmol_per_gDW_per_hr"/>
				<parameter id="UPPER_BOUND" value="999999.000000" units="mmol_per_gDW_per_hr"/>
				<parameter id="OBJECTIVE_COEFFICIENT" value="0.000000"/>
				<parameter id="REDUCED_COST" value="0.000000"/>
			</listOfParameters>
		</kineticLaw>
	</reaction>
	<reaction id="R_D_LACt2" name="R_D_lactate_transport_via_proton_symport" reversible="true">
		<notes>
			<html:p>GENE_ASSOCIATION: ( SGL49570  or  SGL13990c )</html:p>
			<html:p>PROTEIN_ASSOCIATION: ( LldP ) or ( GlcA )</html:p>
			<html:p>SUBSYSTEM: S_Transport__Extracellular</html:p>
			<html:p>PROTEIN_CLASS: </html:p>
		</notes>
		<listOfReactants>
			<speciesReference species="M_h_e" stoichiometry="1.000000"/>
			<speciesReference species="M_lac_D_e" stoichiometry="1.000000"/>
		</listOfReactants>
		<listOfProducts>
			<speciesReference species="M_h_c" stoichiometry="1.000000"/>
			<speciesReference species="M_lac_D_c" stoichiometry="1.000000"/>
		</listOfProducts>
		<kineticLaw>
			<math xmlns="http://www.w3.org/1998/Math/MathML">
				<apply>
					<ci> LOWER_BOUND </ci>
					<ci> UPPER_BOUND </ci>
					<ci> OBJECTIVE_COEFFICIENT </ci>
					<ci> REDUCED_COST </ci>
				</apply>
			</math>
			<listOfParameters>
				<parameter id="LOWER_BOUND" value="-999999.000000" units="mmol_per_gDW_per_hr"/>
				<parameter id="UPPER_BOUND" value="999999.000000" units="mmol_per_gDW_per_hr"/>
				<parameter id="OBJECTIVE_COEFFICIENT" value="0.000000"/>
				<parameter id="REDUCED_COST" value="0.000000"/>
			</listOfParameters>
		</kineticLaw>
	</reaction>
	<reaction id="R_E4PD" name="R_Erythrose_4_phosphate_dehydrogenase" reversible="true">
		<notes>
			<html:p>GENE_ASSOCIATION: Deleted</html:p>
			<html:p>PROTEIN_ASSOCIATION: Epd</html:p>
			<html:p>SUBSYSTEM: S_Cofactor_and_Prosthetic_Group_Biosynthesis</html:p>
			<html:p>PROTEIN_CLASS: </html:p>
		</notes>
		<listOfReactants>
			<speciesReference species="M_e4p_c" stoichiometry="1.000000"/>
			<speciesReference species="M_h2o_c" stoichiometry="1.000000"/>
			<speciesReference species="M_nad_c" stoichiometry="1.000000"/>
		</listOfReactants>
		<listOfProducts>
			<speciesReference species="M_4per_c" stoichiometry="1.000000"/>
			<speciesReference species="M_h_c" stoichiometry="2.000000"/>
			<speciesReference species="M_nadh_c" stoichiometry="1.000000"/>
		</listOfProducts>
		<kineticLaw>
			<math xmlns="http://www.w3.org/1998/Math/MathML">
				<apply>
					<ci> LOWER_BOUND </ci>
					<ci> UPPER_BOUND </ci>
					<ci> OBJECTIVE_COEFFICIENT </ci>
					<ci> REDUCED_COST </ci>
				</apply>
			</math>
			<listOfParameters>
				<parameter id="LOWER_BOUND" value="-999999.000000" units="mmol_per_gDW_per_hr"/>
				<parameter id="UPPER_BOUND" value="999999.000000" units="mmol_per_gDW_per_hr"/>
				<parameter id="OBJECTIVE_COEFFICIENT" value="0.000000"/>
				<parameter id="REDUCED_COST" value="0.000000"/>
			</listOfParameters>
		</kineticLaw>
	</reaction>
	<reaction id="R_ECAP_EC" name="R_ECA_polymerization__Ecoli_" reversible="false">
		<notes>
			<html:p>GENE_ASSOCIATION: </html:p>
			<html:p>PROTEIN_ASSOCIATION: </html:p>
			<html:p>SUBSYSTEM: S_Cell_Envelope_Biosynthesis</html:p>
			<html:p>PROTEIN_CLASS: </html:p>
		</notes>
		<listOfReactants>
			<speciesReference species="M_unagamuf_c" stoichiometry="1.000000"/>
		</listOfReactants>
		<listOfProducts>
			<speciesReference species="M_eca_EC_c" stoichiometry="1.000000"/>
			<speciesReference species="M_h_c" stoichiometry="1.000000"/>
			<speciesReference species="M_udcpdp_c" stoichiometry="1.000000"/>
		</listOfProducts>
		<kineticLaw>
			<math xmlns="http://www.w3.org/1998/Math/MathML">
				<apply>
					<ci> LOWER_BOUND </ci>
					<ci> UPPER_BOUND </ci>
					<ci> OBJECTIVE_COEFFICIENT </ci>
					<ci> REDUCED_COST </ci>
				</apply>
			</math>
			<listOfParameters>
				<parameter id="LOWER_BOUND" value="0.000000" units="mmol_per_gDW_per_hr"/>
				<parameter id="UPPER_BOUND" value="999999.000000" units="mmol_per_gDW_per_hr"/>
				<parameter id="OBJECTIVE_COEFFICIENT" value="0.000000"/>
				<parameter id="REDUCED_COST" value="0.000000"/>
			</listOfParameters>
		</kineticLaw>
	</reaction>
	<reaction id="R_EDA" name="R_2_dehydro_3_deoxy_phosphogluconate_aldolase" reversible="false">
		<notes>
			<html:p>GENE_ASSOCIATION: SGL27420</html:p>
			<html:p>PROTEIN_ASSOCIATION: Eda</html:p>
			<html:p>SUBSYSTEM: S_Pentose_Phosphate_Pathway</html:p>
			<html:p>PROTEIN_CLASS: 4.1.2.14</html:p>
		</notes>
		<listOfReactants>
			<speciesReference species="M_2ddg6p_c" stoichiometry="1.000000"/>
		</listOfReactants>
		<listOfProducts>
			<speciesReference species="M_g3p_c" stoichiometry="1.000000"/>
			<speciesReference species="M_pyr_c" stoichiometry="1.000000"/>
		</listOfProducts>
		<kineticLaw>
			<math xmlns="http://www.w3.org/1998/Math/MathML">
				<apply>
					<ci> LOWER_BOUND </ci>
					<ci> UPPER_BOUND </ci>
					<ci> OBJECTIVE_COEFFICIENT </ci>
					<ci> REDUCED_COST </ci>
				</apply>
			</math>
			<listOfParameters>
				<parameter id="LOWER_BOUND" value="0.000000" units="mmol_per_gDW_per_hr"/>
				<parameter id="UPPER_BOUND" value="999999.000000" units="mmol_per_gDW_per_hr"/>
				<parameter id="OBJECTIVE_COEFFICIENT" value="0.000000"/>
				<parameter id="REDUCED_COST" value="0.000000"/>
			</listOfParameters>
		</kineticLaw>
	</reaction>
	<reaction id="R_EDD" name="R_6_phosphogluconate_dehydratase" reversible="false">
		<notes>
			<html:p>GENE_ASSOCIATION: SGL50420</html:p>
			<html:p>PROTEIN_ASSOCIATION: Edd</html:p>
			<html:p>SUBSYSTEM: S_Pentose_Phosphate_Pathway</html:p>
			<html:p>PROTEIN_CLASS: 4.2.1.12</html:p>
		</notes>
		<listOfReactants>
			<speciesReference species="M_6pgc_c" stoichiometry="1.000000"/>
		</listOfReactants>
		<listOfProducts>
			<speciesReference species="M_2ddg6p_c" stoichiometry="1.000000"/>
			<speciesReference species="M_h2o_c" stoichiometry="1.000000"/>
		</listOfProducts>
		<kineticLaw>
			<math xmlns="http://www.w3.org/1998/Math/MathML">
				<apply>
					<ci> LOWER_BOUND </ci>
					<ci> UPPER_BOUND </ci>
					<ci> OBJECTIVE_COEFFICIENT </ci>
					<ci> REDUCED_COST </ci>
				</apply>
			</math>
			<listOfParameters>
				<parameter id="LOWER_BOUND" value="0.000000" units="mmol_per_gDW_per_hr"/>
				<parameter id="UPPER_BOUND" value="999999.000000" units="mmol_per_gDW_per_hr"/>
				<parameter id="OBJECTIVE_COEFFICIENT" value="0.000000"/>
				<parameter id="REDUCED_COST" value="-0.003583"/>
			</listOfParameters>
		</kineticLaw>
	</reaction>
	<reaction id="R_EDTXS1" name="R_Endotoxin_Synthesis__lauroyl_transferase_" reversible="false">
		<notes>
			<html:p>GENE_ASSOCIATION: SGL22640c</html:p>
			<html:p>PROTEIN_ASSOCIATION: LpxL</html:p>
			<html:p>SUBSYSTEM: S_Cell_Envelope_Biosynthesis</html:p>
			<html:p>PROTEIN_CLASS: </html:p>
		</notes>
		<listOfReactants>
			<speciesReference species="M_ddcaACP_c" stoichiometry="1.000000"/>
			<speciesReference species="M_kdo2lipid4_c" stoichiometry="1.000000"/>
		</listOfReactants>
		<listOfProducts>
			<speciesReference species="M_ACP_c" stoichiometry="1.000000"/>
			<speciesReference species="M_kdo2lipid4L_c" stoichiometry="1.000000"/>
		</listOfProducts>
		<kineticLaw>
			<math xmlns="http://www.w3.org/1998/Math/MathML">
				<apply>
					<ci> LOWER_BOUND </ci>
					<ci> UPPER_BOUND </ci>
					<ci> OBJECTIVE_COEFFICIENT </ci>
					<ci> REDUCED_COST </ci>
				</apply>
			</math>
			<listOfParameters>
				<parameter id="LOWER_BOUND" value="0.000000" units="mmol_per_gDW_per_hr"/>
				<parameter id="UPPER_BOUND" value="999999.000000" units="mmol_per_gDW_per_hr"/>
				<parameter id="OBJECTIVE_COEFFICIENT" value="0.000000"/>
				<parameter id="REDUCED_COST" value="0.000000"/>
			</listOfParameters>
		</kineticLaw>
	</reaction>
	<reaction id="R_EDTXS2" name="R_Endotoxin_Synthesis__myristoyl_transferase_" reversible="false">
		<notes>
			<html:p>GENE_ASSOCIATION: SGL27320</html:p>
			<html:p>PROTEIN_ASSOCIATION: MsbB</html:p>
			<html:p>SUBSYSTEM: S_Cell_Envelope_Biosynthesis</html:p>
			<html:p>PROTEIN_CLASS: </html:p>
		</notes>
		<listOfReactants>
			<speciesReference species="M_kdo2lipid4L_c" stoichiometry="1.000000"/>
			<speciesReference species="M_myrsACP_c" stoichiometry="1.000000"/>
		</listOfReactants>
		<listOfProducts>
			<speciesReference species="M_ACP_c" stoichiometry="1.000000"/>
			<speciesReference species="M_lipa_c" stoichiometry="1.000000"/>
		</listOfProducts>
		<kineticLaw>
			<math xmlns="http://www.w3.org/1998/Math/MathML">
				<apply>
					<ci> LOWER_BOUND </ci>
					<ci> UPPER_BOUND </ci>
					<ci> OBJECTIVE_COEFFICIENT </ci>
					<ci> REDUCED_COST </ci>
				</apply>
			</math>
			<listOfParameters>
				<parameter id="LOWER_BOUND" value="0.000000" units="mmol_per_gDW_per_hr"/>
				<parameter id="UPPER_BOUND" value="999999.000000" units="mmol_per_gDW_per_hr"/>
				<parameter id="OBJECTIVE_COEFFICIENT" value="0.000000"/>
				<parameter id="REDUCED_COST" value="0.000000"/>
			</listOfParameters>
		</kineticLaw>
	</reaction>
	<reaction id="R_EDTXS3" name="R_Endotoxin_Synthesis__palmitoleoyl_ACP_" reversible="false">
		<notes>
			<html:p>GENE_ASSOCIATION: SGL17120</html:p>
			<html:p>PROTEIN_ASSOCIATION: LpxP</html:p>
			<html:p>SUBSYSTEM: S_Cell_Envelope_Biosynthesis</html:p>
			<html:p>PROTEIN_CLASS: </html:p>
		</notes>
		<listOfReactants>
			<speciesReference species="M_hdeACP_c" stoichiometry="1.000000"/>
			<speciesReference species="M_kdo2lipid4_c" stoichiometry="1.000000"/>
		</listOfReactants>
		<listOfProducts>
			<speciesReference species="M_ACP_c" stoichiometry="1.000000"/>
			<speciesReference species="M_kdo2lipid4p_c" stoichiometry="1.000000"/>
		</listOfProducts>
		<kineticLaw>
			<math xmlns="http://www.w3.org/1998/Math/MathML">
				<apply>
					<ci> LOWER_BOUND </ci>
					<ci> UPPER_BOUND </ci>
					<ci> OBJECTIVE_COEFFICIENT </ci>
					<ci> REDUCED_COST </ci>
				</apply>
			</math>
			<listOfParameters>
				<parameter id="LOWER_BOUND" value="0.000000" units="mmol_per_gDW_per_hr"/>
				<parameter id="UPPER_BOUND" value="999999.000000" units="mmol_per_gDW_per_hr"/>
				<parameter id="OBJECTIVE_COEFFICIENT" value="0.000000"/>
				<parameter id="REDUCED_COST" value="-2.168589"/>
			</listOfParameters>
		</kineticLaw>
	</reaction>
	<reaction id="R_EDTXS4" name="R_Endotoxin_Synthesis__myristoyl_transferase_" reversible="false">
		<notes>
			<html:p>GENE_ASSOCIATION: SGL27320</html:p>
			<html:p>PROTEIN_ASSOCIATION: MsbB</html:p>
			<html:p>SUBSYSTEM: S_Cell_Envelope_Biosynthesis</html:p>
			<html:p>PROTEIN_CLASS: </html:p>
		</notes>
		<listOfReactants>
			<speciesReference species="M_kdo2lipid4p_c" stoichiometry="1.000000"/>
			<speciesReference species="M_myrsACP_c" stoichiometry="1.000000"/>
		</listOfReactants>
		<listOfProducts>
			<speciesReference species="M_ACP_c" stoichiometry="1.000000"/>
			<speciesReference species="M_lipa_cold_c" stoichiometry="1.000000"/>
		</listOfProducts>
		<kineticLaw>
			<math xmlns="http://www.w3.org/1998/Math/MathML">
				<apply>
					<ci> LOWER_BOUND </ci>
					<ci> UPPER_BOUND </ci>
					<ci> OBJECTIVE_COEFFICIENT </ci>
					<ci> REDUCED_COST </ci>
				</apply>
			</math>
			<listOfParameters>
				<parameter id="LOWER_BOUND" value="0.000000" units="mmol_per_gDW_per_hr"/>
				<parameter id="UPPER_BOUND" value="999999.000000" units="mmol_per_gDW_per_hr"/>
				<parameter id="OBJECTIVE_COEFFICIENT" value="0.000000"/>
				<parameter id="REDUCED_COST" value="-0.328970"/>
			</listOfParameters>
		</kineticLaw>
	</reaction>
	<reaction id="R_ENO" name="R_enolase" reversible="true">
		<notes>
			<html:p>GENE_ASSOCIATION: SGL12000</html:p>
			<html:p>PROTEIN_ASSOCIATION: Eno</html:p>
			<html:p>SUBSYSTEM: S_GlycolysisGluconeogenesis</html:p>
			<html:p>PROTEIN_CLASS: 4.2.1.11</html:p>
		</notes>
		<listOfReactants>
			<speciesReference species="M_2pg_c" stoichiometry="1.000000"/>
		</listOfReactants>
		<listOfProducts>
			<speciesReference species="M_h2o_c" stoichiometry="1.000000"/>
			<speciesReference species="M_pep_c" stoichiometry="1.000000"/>
		</listOfProducts>
		<kineticLaw>
			<math xmlns="http://www.w3.org/1998/Math/MathML">
				<apply>
					<ci> LOWER_BOUND </ci>
					<ci> UPPER_BOUND </ci>
					<ci> OBJECTIVE_COEFFICIENT </ci>
					<ci> REDUCED_COST </ci>
				</apply>
			</math>
			<listOfParameters>
				<parameter id="LOWER_BOUND" value="-999999.000000" units="mmol_per_gDW_per_hr"/>
				<parameter id="UPPER_BOUND" value="999999.000000" units="mmol_per_gDW_per_hr"/>
				<parameter id="OBJECTIVE_COEFFICIENT" value="0.000000"/>
				<parameter id="REDUCED_COST" value="0.000000"/>
			</listOfParameters>
		</kineticLaw>
	</reaction>
	<reaction id="R_ETOHt2r" name="R_ethanol_reversible_transport_via_proton_symport" reversible="true">
		<notes>
			<html:p>GENE_ASSOCIATION: </html:p>
			<html:p>PROTEIN_ASSOCIATION: </html:p>
			<html:p>SUBSYSTEM: S_Transport__Extracellular</html:p>
			<html:p>PROTEIN_CLASS: </html:p>
		</notes>
		<listOfReactants>
			<speciesReference species="M_etoh_e" stoichiometry="1.000000"/>
			<speciesReference species="M_h_e" stoichiometry="1.000000"/>
		</listOfReactants>
		<listOfProducts>
			<speciesReference species="M_etoh_c" stoichiometry="1.000000"/>
			<speciesReference species="M_h_c" stoichiometry="1.000000"/>
		</listOfProducts>
		<kineticLaw>
			<math xmlns="http://www.w3.org/1998/Math/MathML">
				<apply>
					<ci> LOWER_BOUND </ci>
					<ci> UPPER_BOUND </ci>
					<ci> OBJECTIVE_COEFFICIENT </ci>
					<ci> REDUCED_COST </ci>
				</apply>
			</math>
			<listOfParameters>
				<parameter id="LOWER_BOUND" value="-999999.000000" units="mmol_per_gDW_per_hr"/>
				<parameter id="UPPER_BOUND" value="999999.000000" units="mmol_per_gDW_per_hr"/>
				<parameter id="OBJECTIVE_COEFFICIENT" value="0.000000"/>
				<parameter id="REDUCED_COST" value="0.000000"/>
			</listOfParameters>
		</kineticLaw>
	</reaction>
	<reaction id="R_EX_12ppd_S_e_" name="R__S__Propane_1_2_diol_exchange" reversible="true">
		<notes>
			<html:p>GENE_ASSOCIATION: </html:p>
			<html:p>PROTEIN_ASSOCIATION: </html:p>
			<html:p>SUBSYSTEM: S_</html:p>
			<html:p>PROTEIN_CLASS: </html:p>
		</notes>
		<listOfReactants>
			<speciesReference species="M_12ppd_S_e" stoichiometry="1.000000"/>
		</listOfReactants>
		<listOfProducts>
			<speciesReference species="M_12ppd_S_b" stoichiometry="1.000000"/>
		</listOfProducts>
		<kineticLaw>
			<math xmlns="http://www.w3.org/1998/Math/MathML">
				<apply>
					<ci> LOWER_BOUND </ci>
					<ci> UPPER_BOUND </ci>
					<ci> OBJECTIVE_COEFFICIENT </ci>
					<ci> REDUCED_COST </ci>
				</apply>
			</math>
			<listOfParameters>
				<parameter id="LOWER_BOUND" value="0.000000" units="mmol_per_gDW_per_hr"/>
				<parameter id="UPPER_BOUND" value="999999.000000" units="mmol_per_gDW_per_hr"/>
				<parameter id="OBJECTIVE_COEFFICIENT" value="0.000000"/>
				<parameter id="REDUCED_COST" value="-0.053056"/>
			</listOfParameters>
		</kineticLaw>
	</reaction>
	<reaction id="R_EX_15dap_e_" name="R_1_5_Diaminopentane_exchange" reversible="true">
		<notes>
			<html:p>GENE_ASSOCIATION: </html:p>
			<html:p>PROTEIN_ASSOCIATION: </html:p>
			<html:p>SUBSYSTEM: S_</html:p>
			<html:p>PROTEIN_CLASS: </html:p>
		</notes>
		<listOfReactants>
			<speciesReference species="M_15dap_e" stoichiometry="1.000000"/>
		</listOfReactants>
		<listOfProducts>
			<speciesReference species="M_15dap_b" stoichiometry="1.000000"/>
		</listOfProducts>
		<kineticLaw>
			<math xmlns="http://www.w3.org/1998/Math/MathML">
				<apply>
					<ci> LOWER_BOUND </ci>
					<ci> UPPER_BOUND </ci>
					<ci> OBJECTIVE_COEFFICIENT </ci>
					<ci> REDUCED_COST </ci>
				</apply>
			</math>
			<listOfParameters>
				<parameter id="LOWER_BOUND" value="0.000000" units="mmol_per_gDW_per_hr"/>
				<parameter id="UPPER_BOUND" value="999999.000000" units="mmol_per_gDW_per_hr"/>
				<parameter id="OBJECTIVE_COEFFICIENT" value="0.000000"/>
				<parameter id="REDUCED_COST" value="0.000000"/>
			</listOfParameters>
		</kineticLaw>
	</reaction>
	<reaction id="R_EX_26dap_M_e_" name="R_meso_2_6_Diaminoheptanedioate_exchange" reversible="true">
		<notes>
			<html:p>GENE_ASSOCIATION: </html:p>
			<html:p>PROTEIN_ASSOCIATION: </html:p>
			<html:p>SUBSYSTEM: S_</html:p>
			<html:p>PROTEIN_CLASS: </html:p>
		</notes>
		<listOfReactants>
			<speciesReference species="M_26dap_M_e" stoichiometry="1.000000"/>
		</listOfReactants>
		<listOfProducts>
			<speciesReference species="M_26dap_M_b" stoichiometry="1.000000"/>
		</listOfProducts>
		<kineticLaw>
			<math xmlns="http://www.w3.org/1998/Math/MathML">
				<apply>
					<ci> LOWER_BOUND </ci>
					<ci> UPPER_BOUND </ci>
					<ci> OBJECTIVE_COEFFICIENT </ci>
					<ci> REDUCED_COST </ci>
				</apply>
			</math>
			<listOfParameters>
				<parameter id="LOWER_BOUND" value="0.000000" units="mmol_per_gDW_per_hr"/>
				<parameter id="UPPER_BOUND" value="999999.000000" units="mmol_per_gDW_per_hr"/>
				<parameter id="OBJECTIVE_COEFFICIENT" value="0.000000"/>
				<parameter id="REDUCED_COST" value="-0.116053"/>
			</listOfParameters>
		</kineticLaw>
	</reaction>
[truncated: 809,306 more chars]
